# Supplementary material for: The disordered structure of sparsentan: energy calculations for com­peting chain con­for­mations
Source: Acta Crystallogr C Struct Chem. 2025 Aug 26;81(Pt 9):530–8. doi: 10.1107/S2053229625007181 (PMC12406262; doi:10.1107/S2053229625007181)
Supplement: Supplementary file 1 [file c-81-00530-sup1.cif]

##############################################################################
#                                                                            #
# This CIF contains the data in a paper accepted for publication in          #
# Acta Crystallographica Section C. It conforms to the requirements of       #
# Notes for Authors for Acta Crystallographica Section C, and has been       #
# peer reviewed under the auspices of the IUCr Commission on Journals.       #
#                                                                            #
# Full details of the Crystallographic Information File format               #
# are given in the paper "The Crystallographic Information File (CIF):       #
# a New Standard Archive File for Crystallography" by S. R. Hall, F. H.      #
# Allen and I. D. Brown [Acta Cryst. (1991), A47, 655-685].                  #
#                                                                            #
# The current version of the core CIF dictionary is obtainable from          #
# ftp://ftp.iucr.org/pub/cif_core.dic.                                       #
#                                                                            #
# Software is freely available for graphical display of the structure(s)     #
# in this CIF. For information consult the CIF software page                 #
# http://www.iucr.org/resources/cif/software.                                #
#                                                                            #
# This file may be used for bona fide research purposes within the           #
# scientific community so long as proper attribution is given to the journal # 
# article from which it was obtained.                                        #
#                                                                            #
##############################################################################
data_I
_audit_creation_method     'SHELXL-2014/7'
_chemical_name_systematic
;\
2-{4-[(2-Butyl-4-oxo-1,3-diazaspiro[4.4]non-1-en-3-yl)methyl]-2-\
(ethoxymethyl)phenyl}-<i>N</i>-(4,5-dimethyl-1,2-oxazol-3-yl)\
benzenesulfonamide
;
_chemical_name_common
;\
4'-[(2-Butyl-4-oxo-1,3-diazaspiro[4.4]non-1-en-3-yl)methyl]-\
<i>N</i>-(4,5-dimethyl-3-isoxazolyl)-2'-(ethoxymethyl)-[1,1'-biphenyl]-\
2-sulfonamide
;
_chemical_formula_moiety     'C32 H40 N4 O5 S'
_chemical_formula_sum     'C32 H40 N4 O5 S'
_chemical_formula_iupac     'C32 H40 N4 O5 S'
_chemical_formula_weight     592.74
_chemical_melting_point     ?
_space_group_crystal_system     triclinic
_space_group_name_H-M_alt     'P -1'
_space_group_name_Hall     '-P 1'
loop_
    _space_group_symop_operation_xyz
    'x, y, z'
    '-x, -y, -z'
_cell_length_a     11.3363(10)
_cell_length_b     11.8815(8)
_cell_length_c     14.0763(10)
_cell_angle_alpha     98.113(6)
_cell_angle_beta     112.679(8)
_cell_angle_gamma     110.711(7)
_cell_volume     1549.4(2)
_cell_formula_units_Z     2
_cell_measurement_reflns_used     4034
_cell_measurement_theta_min     2.0600
_cell_measurement_theta_max     27.5440
_cell_measurement_temperature     193(2)
_exptl_crystal_description     block
_exptl_crystal_colour     colourless
_exptl_crystal_size_max     0.250
_exptl_crystal_size_mid     0.250
_exptl_crystal_size_min     0.150
_exptl_crystal_density_diffrn     1.270
_exptl_crystal_density_meas     ?
_exptl_crystal_density_method     ?
_exptl_crystal_F_000     632
_exptl_absorpt_coefficient_mu     0.150
_exptl_absorpt_correction_type     multi-scan
_exptl_absorpt_process_details
;
(CrysAlis PRO; Rigaku OD, 2020)
;
_exptl_absorpt_correction_T_min     0.92047
_exptl_absorpt_correction_T_max     1.00000
_diffrn_ambient_temperature     193(2)
_diffrn_source     'fine-focus sealed X-ray tube'
_diffrn_radiation_type     'Mo K\a'
_diffrn_radiation_wavelength     0.71073
_diffrn_radiation_monochromator     graphite
_diffrn_measurement_device_type
              'Rigaku Xcalibur Gemini ultra diffractometer with a Ruby detector'
_diffrn_measurement_device     'four-circle diffractometer'
_diffrn_measurement_method     '\w scans'
_diffrn_detector     'CCD plate'
_diffrn_detector_area_resol_mean     10.3575
_diffrn_reflns_number     14469
_diffrn_reflns_av_R_equivalents     0.0421
_diffrn_reflns_av_unetI/netI     0.0730
_diffrn_reflns_theta_min     1.935
_diffrn_reflns_theta_max     27.102
_diffrn_reflns_theta_full     25.242
_diffrn_measured_fraction_theta_max     1.000
_diffrn_measured_fraction_theta_full     1.000
_diffrn_reflns_limit_h_min     -14
_diffrn_reflns_limit_h_max     13
_diffrn_reflns_limit_k_min     -15
_diffrn_reflns_limit_k_max     15
_diffrn_reflns_limit_l_min     -17
_diffrn_reflns_limit_l_max     18
_diffrn_radiation_probe     x-ray
_refine_special_details     ?
_reflns_number_total     6837
_reflns_number_gt     4250
_reflns_threshold_expression     'I > 2\s(I)'
_refine_ls_structure_factor_coef     Fsqd
_refine_ls_matrix_type     full
_refine_ls_R_factor_all     0.1006
_refine_ls_R_factor_gt     0.0535
_refine_ls_wR_factor_gt     0.1140
_refine_ls_wR_factor_ref     0.1404
_refine_ls_goodness_of_fit_ref     1.028
_refine_ls_restrained_S_all     1.015
_refine_ls_number_reflns     6837
_refine_ls_number_parameters     528
_refine_ls_number_restraints     483
_refine_ls_hydrogen_treatment     mixed
_refine_ls_weighting_scheme     calc
_refine_ls_weighting_details
              'w=1/[\s^2^(Fo^2^)+(0.0559P)^2^+0.1427P] where P=(Fo^2^+2Fc^2^)/3'
_atom_sites_solution_hydrogens     mixed
_atom_sites_solution_primary     direct
_atom_sites_solution_secondary     difmap
_refine_ls_shift/su_max     0.001
_refine_ls_shift/su_mean     0.000
_refine_diff_density_max     0.481
_refine_diff_density_min     -0.311
_refine_ls_extinction_method
;
SHELXL2014 (Sheldrick, 2015<i>b</i>)
;
_refine_ls_extinction_coef     0.0105(14)
_refine_ls_extinction_expression
                                  'Fc^*^=kFc[1+0.001xFc^2^\l^3^/sin(2\q)]^-1/4^'
loop_
    _atom_type_symbol
    _atom_type_description
    _atom_type_scat_dispersion_real
    _atom_type_scat_dispersion_imag
    _atom_type_scat_source
    'C' 'C' 0.0033 0.0016
                         'International Tables Vol C Tables 4.2.6.8 and 6.1.1.4'
    'H' 'H' 0.0000 0.0000
                         'International Tables Vol C Tables 4.2.6.8 and 6.1.1.4'
    'N' 'N' 0.0061 0.0033
                         'International Tables Vol C Tables 4.2.6.8 and 6.1.1.4'
    'O' 'O' 0.0106 0.0060
                         'International Tables Vol C Tables 4.2.6.8 and 6.1.1.4'
    'S' 'S' 0.1246 0.1234
                         'International Tables Vol C Tables 4.2.6.8 and 6.1.1.4'
_computing_data_collection
;
CrysAlis PRO (Rigaku OD, 2020)
;
_computing_cell_refinement
;
CrysAlis PRO (Rigaku OD, 2020)
;
_computing_data_reduction
;
CrysAlis PRO (Rigaku OD, 2020)
;
_computing_structure_solution
;
SHELXT (Sheldrick, 2015<i>a</i>)
;
_computing_structure_refinement
;
SHELXL2014 (Sheldrick, 2015<i>b</i>)
;
_computing_molecular_graphics
;
<i>XP</i> (Bruker, 1998)
;
_computing_publication_material     ?
loop_
    _atom_site_type_symbol
    _atom_site_label
    _atom_site_fract_x
    _atom_site_fract_y
    _atom_site_fract_z
    _atom_site_U_iso_or_equiv
    _atom_site_adp_type
    _atom_site_calc_flag
    _atom_site_occupancy
    _atom_site_disorder_assembly
    _atom_site_disorder_group
    O O1 0.00778(17) 0.41650(17) 0.14189(13) 0.0480(5) Uani d 1 . .
    N N2 0.0841(2) 0.4553(2) 0.25702(15) 0.0449(5) Uani d 1 . .
    C C3 0.2017(2) 0.4463(2) 0.27558(17) 0.0324(5) Uani d 1 . .
    C C4 0.2117(2) 0.4057(2) 0.18051(18) 0.0349(5) Uani d 1 . .
    C C5 0.0865(2) 0.3879(2) 0.10009(18) 0.0392(6) Uani d 1 . .
    N N6 0.30571(19) 0.47637(18) 0.38134(14) 0.0334(4) Uani d 1 . .
    H H6 0.3925(14) 0.491(2) 0.394(2) 0.053(8) Uiso d 1 . .
    S S7 0.29254(6) 0.51760(5) 0.49058(4) 0.03276(17) Uani d 1 . .
    O O8 0.16728(16) 0.42267(15) 0.48335(13) 0.0428(4) Uani d 1 . .
    C C9 0.3295(3) 0.3851(3) 0.1726(2) 0.0555(7) Uani d 1 . .
    H H9A 0.3059 0.3566 0.0960 0.083 Uiso calc 1 . .
    H H9B 0.3427 0.3203 0.2057 0.083 Uiso calc 1 . .
    H H9C 0.4179 0.4649 0.2110 0.083 Uiso calc 1 . .
    C C10 0.0209(3) 0.3430(3) -0.02031(19) 0.0549(7) Uani d 1 . .
    H H10A 0.0864 0.3248 -0.0419 0.082 Uiso calc 1 . .
    H H10B 0.0020 0.4090 -0.0486 0.082 Uiso calc 1 . .
    H H10C -0.0691 0.2656 -0.0500 0.082 Uiso calc 1 . .
    O O11 0.42842(15) 0.54477(15) 0.57733(12) 0.0394(4) Uani d 1 . .
    C C12 0.2703(2) 0.6577(2) 0.49445(16) 0.0313(5) Uani d 1 . .
    C C13 0.3465(2) 0.7583(2) 0.46804(17) 0.0340(5) Uani d 1 . .
    C C14 0.3132(2) 0.8603(2) 0.4713(2) 0.0456(6) Uani d 1 . .
    H H14 0.3587 0.9279 0.4496 0.055 Uiso calc 1 . .
    C C15 0.2158(3) 0.8659(3) 0.5053(2) 0.0511(7) Uani d 1 . .
    H H15 0.1967 0.9376 0.5080 0.061 Uiso calc 1 . .
    C C16 0.1460(2) 0.7684(2) 0.5353(2) 0.0444(6) Uani d 1 . .
    H H16 0.0812 0.7738 0.5609 0.053 Uiso calc 1 . .
    C C17 0.1709(2) 0.6631(2) 0.52787(18) 0.0373(5) Uani d 1 . .
    H H17 0.1203 0.5939 0.5456 0.045 Uiso calc 1 . .
    C C18 0.4645(2) 0.7643(2) 0.44320(17) 0.0321(5) Uani d 1 . .
    C C19 0.4541(2) 0.7587(2) 0.34031(18) 0.0359(5) Uani d 1 . .
    H H19 0.3693 0.7501 0.2824 0.043 Uiso calc 0.196(5) A 3
    C C20 0.5692(2) 0.7658(2) 0.32386(18) 0.0370(5) Uani d 1 . .
    H H20 0.5606 0.7589 0.2532 0.044 Uiso calc 1 . .
    C C21 0.6961(2) 0.7827(2) 0.40713(18) 0.0338(5) Uani d 1 . .
    C C22 0.7064(2) 0.7918(2) 0.50938(17) 0.0337(5) Uani d 1 . .
    H H22 0.7930 0.8045 0.5680 0.040 Uiso calc 1 . .
    C C23 0.5928(2) 0.7827(2) 0.52734(18) 0.0348(5) Uani d 1 . .
    H H23 0.6020 0.7891 0.5981 0.042 Uiso calc 0.804(5) A 1
    C C24 0.3237(6) 0.7510(7) 0.2442(8) 0.0442(9) Uani d 0.597(3) B 1
    H H24A 0.3168 0.7070 0.1756 0.053 Uiso calc 0.597(3) B 1
    H H24B 0.2364 0.6991 0.2479 0.053 Uiso calc 0.597(3) B 1
    O O25 0.3283(3) 0.8716(3) 0.2413(3) 0.0473(9) Uani d 0.597(3) B 1
    C C26 0.4243(6) 0.9416(6) 0.2061(5) 0.0531(13) Uani d 0.597(3) B 1
    H H26A 0.3970 0.8932 0.1316 0.064 Uiso calc 0.597(3) B 1
    H H26B 0.5226 0.9568 0.2550 0.064 Uiso calc 0.597(3) B 1
    C C27 0.418(2) 1.0650(11) 0.2077(15) 0.074(4) Uani d 0.597(3) B 1
    H H27A 0.3218 1.0491 0.1560 0.111 Uiso calc 0.597(3) B 1
    H H27B 0.4874 1.1164 0.1871 0.111 Uiso calc 0.597(3) B 1
    H H27C 0.4411 1.1105 0.2809 0.111 Uiso calc 0.597(3) B 1
    C C24A 0.3197(13) 0.7516(18) 0.247(2) 0.0442(9) Uani d 0.223(3) B 2
    H H24C 0.2649 0.6655 0.1929 0.053 Uiso calc 0.223(3) B 2
    H H24D 0.2580 0.7659 0.2768 0.053 Uiso calc 0.223(3) B 2
    O O25A 0.3552(10) 0.8435(8) 0.1949(6) 0.048(2) Uani d 0.223(3) B 2
    C C26A 0.4003(17) 0.9690(11) 0.2589(11) 0.058(3) Uani d 0.223(3) B 2
    H H26C 0.4812 0.9911 0.3312 0.069 Uiso calc 0.223(3) B 2
    H H26D 0.3210 0.9747 0.2695 0.069 Uiso calc 0.223(3) B 2
    C C27A 0.445(7) 1.059(3) 0.202(4) 0.10(2) Uani d 0.223(3) B 2
    H H27D 0.5305 1.0597 0.1989 0.156 Uiso calc 0.223(3) B 2
    H H27E 0.4672 1.1444 0.2416 0.156 Uiso calc 0.223(3) B 2
    H H27F 0.3678 1.0316 0.1279 0.156 Uiso calc 0.223(3) B 2
    C C24B 0.6216(14) 0.8239(10) 0.6481(7) 0.046(3) Uani d 0.180(2) C 3
    H H24E 0.5381 0.7668 0.6537 0.055 Uiso calc 0.180(2) C 3
    H H24F 0.7054 0.8133 0.6952 0.055 Uiso calc 0.180(2) C 3
    O O25B 0.6473(10) 0.9521(9) 0.6873(7) 0.062(3) Uani d 0.180(2) C 3
    C C26B 0.661(2) 0.989(2) 0.7931(11) 0.084(7) Uani d 0.180(2) C 3
    H H26E 0.7206 1.0815 0.8283 0.101 Uiso calc 0.180(2) C 3
    H H26F 0.7085 0.9455 0.8383 0.101 Uiso calc 0.180(2) C 3
    C C27B 0.517(3) 0.953(5) 0.785(3) 0.102(15) Uani d 0.180(2) C 3
    H H27G 0.4667 0.9887 0.7338 0.153 Uiso calc 0.180(2) C 3
    H H27H 0.5268 0.9867 0.8564 0.153 Uiso calc 0.180(2) C 3
    H H27I 0.4626 0.8603 0.7583 0.153 Uiso calc 0.180(2) C 3
    C C28 0.8235(2) 0.7896(2) 0.39342(19) 0.0409(6) Uani d 1 . .
    H H28A 0.9107 0.8600 0.4552 0.049 Uiso calc 1 . .
    H H28B 0.8314 0.7097 0.3971 0.049 Uiso calc 1 . .
    N N29 0.81986(19) 0.80880(18) 0.29298(15) 0.0366(5) Uani d 1 . .
    C C30 0.8737(2) 0.9260(2) 0.28282(19) 0.0366(5) Uani d 1 . .
    C C31 0.8470(3) 0.9017(2) 0.1664(2) 0.0488(6) Uani d 1 . .
    N N32 0.7736(3) 0.7646(2) 0.11856(17) 0.0565(6) Uani d 1 . .
    C C33 0.7617(3) 0.7183(2) 0.1919(2) 0.0464(6) Uani d 1 . .
    C C34 0.7501(9) 0.9575(11) 0.1012(14) 0.076(4) Uani d 0.571(18) D 1
    H H34A 0.7020 0.9125 0.0221 0.091 Uiso calc 0.571(18) D 1
    H H34B 0.6769 0.9531 0.1244 0.091 Uiso calc 0.571(18) D 1
    C C35 0.8569(12) 1.0950(8) 0.1302(9) 0.087(3) Uani d 0.571(18) D 1
    H H35A 0.8194 1.1330 0.0744 0.104 Uiso calc 0.571(18) D 1
    H H35B 0.8795 1.1473 0.2018 0.104 Uiso calc 0.571(18) D 1
    C C36 0.9880(14) 1.0840(10) 0.1331(15) 0.120(5) Uani d 0.571(18) D 1
    H H36A 0.9911 1.0881 0.0642 0.144 Uiso calc 0.571(18) D 1
    H H36B 1.0761 1.1547 0.1938 0.144 Uiso calc 0.571(18) D 1
    C C37 0.9781(9) 0.9583(10) 0.1483(12) 0.056(3) Uani d 0.571(18) D 1
    H H37A 1.0656 0.9710 0.2119 0.068 Uiso calc 0.571(18) D 1
    H H37B 0.9657 0.9014 0.0829 0.068 Uiso calc 0.571(18) D 1
    C C34A 0.7726(14) 0.9806(15) 0.1167(18) 0.063(3) Uani d 0.429(18) D 2
    H H34C 0.6816 0.9248 0.0499 0.075 Uiso calc 0.429(18) D 2
    H H34D 0.7513 1.0235 0.1690 0.075 Uiso calc 0.429(18) D 2
    C C35A 0.8720(15) 1.0774(15) 0.0901(16) 0.103(5) Uani d 0.429(18) D 2
    H H35C 0.8655 1.1586 0.1030 0.124 Uiso calc 0.429(18) D 2
    H H35D 0.8507 1.0461 0.0136 0.124 Uiso calc 0.429(18) D 2
    C C36A 1.0181(13) 1.0931(10) 0.1682(10) 0.063(3) Uani d 0.429(18) D 2
    H H36C 1.0863 1.1237 0.1393 0.076 Uiso calc 0.429(18) D 2
    H H36D 1.0556 1.1551 0.2399 0.076 Uiso calc 0.429(18) D 2
    C C37A 0.9983(11) 0.9658(15) 0.1786(16) 0.063(4) Uani d 0.429(18) D 2
    H H37C 1.0705 0.9738 0.2504 0.075 Uiso calc 0.429(18) D 2
    H H37D 1.0067 0.9160 0.1210 0.075 Uiso calc 0.429(18) D 2
    O O38 0.93176(19) 1.02622(17) 0.35434(14) 0.0521(5) Uani d 1 E 2
    C C39 0.6958(7) 0.5796(3) 0.1755(6) 0.0643(9) Uani d 0.804(5) A 1
    H H39A 0.6393 0.5635 0.2153 0.077 Uiso calc 0.804(5) A 1
    H H39B 0.6287 0.5341 0.0972 0.077 Uiso calc 0.804(5) A 1
    C C40 0.7963(3) 0.5268(3) 0.2108(3) 0.0489(10) Uani d 0.804(5) A 1
    H H40A 0.8622 0.5708 0.2894 0.059 Uiso calc 0.804(5) A 1
    H H40B 0.8540 0.5440 0.1720 0.059 Uiso calc 0.804(5) A 1
    C C41 0.7258(5) 0.3833(4) 0.1911(4) 0.0616(11) Uani d 0.804(5) A 1
    H H41A 0.8010 0.3570 0.2269 0.074 Uiso calc 0.804(5) A 1
    H H41B 0.6623 0.3650 0.2251 0.074 Uiso calc 0.804(5) A 1
    C C42 0.6397(7) 0.3055(6) 0.0718(5) 0.089(2) Uani d 0.804(5) A 1
    H H42A 0.5606 0.3264 0.0368 0.134 Uiso calc 0.804(5) A 1
    H H42B 0.6015 0.2149 0.0642 0.134 Uiso calc 0.804(5) A 1
    H H42C 0.7012 0.3248 0.0370 0.134 Uiso calc 0.804(5) A 1
    C C39A 0.686(3) 0.5810(8) 0.178(2) 0.0643(9) Uani d 0.196(5) A 2
    H H39C 0.7189 0.5718 0.2512 0.077 Uiso calc 0.196(5) A 2
    H H39D 0.5832 0.5577 0.1480 0.077 Uiso calc 0.196(5) A 2
    C C40A 0.7002(16) 0.4884(10) 0.1112(13) 0.061(4) Uani d 0.196(5) A 2
    H H40C 0.8020 0.5227 0.1283 0.073 Uiso calc 0.196(5) A 2
    H H40D 0.6453 0.4816 0.0345 0.073 Uiso calc 0.196(5) A 2
    C C41A 0.653(3) 0.3537(13) 0.1184(17) 0.060(5) Uani d 0.196(5) A 2
    H H41C 0.7321 0.3514 0.1803 0.072 Uiso calc 0.196(5) A 2
    H H41D 0.5701 0.3305 0.1322 0.072 Uiso calc 0.196(5) A 2
    C C42A 0.614(3) 0.2575(18) 0.0147(19) 0.110(9) Uani d 0.196(5) A 2
    H H42D 0.6794 0.2949 -0.0141 0.164 Uiso calc 0.196(5) A 2
    H H42E 0.5158 0.2336 -0.0391 0.164 Uiso calc 0.196(5) A 2
    H H42F 0.6215 0.1818 0.0305 0.164 Uiso calc 0.196(5) A 2
loop_
    _atom_site_aniso_label
    _atom_site_aniso_U_11
    _atom_site_aniso_U_22
    _atom_site_aniso_U_33
    _atom_site_aniso_U_12
    _atom_site_aniso_U_13
    _atom_site_aniso_U_23
    O1 0.0417(9) 0.0646(12) 0.0406(10) 0.0347(9) 0.0127(8) 0.0158(8)
    N2 0.0399(11) 0.0612(14) 0.0350(11) 0.0315(11) 0.0121(9) 0.0115(10)
    C3 0.0317(11) 0.0316(12) 0.0369(13) 0.0185(10) 0.0147(10) 0.0115(10)
    C4 0.0365(12) 0.0328(13) 0.0393(13) 0.0185(10) 0.0182(10) 0.0127(10)
    C5 0.0438(13) 0.0387(14) 0.0418(13) 0.0248(11) 0.0201(12) 0.0145(11)
    N6 0.0298(10) 0.0410(11) 0.0337(10) 0.0218(9) 0.0135(9) 0.0118(8)
    S7 0.0339(3) 0.0411(4) 0.0370(3) 0.0254(3) 0.0197(3) 0.0183(3)
    O8 0.0435(9) 0.0437(10) 0.0609(11) 0.0258(8) 0.0332(8) 0.0287(8)
    C9 0.0464(15) 0.080(2) 0.0410(15) 0.0344(15) 0.0199(12) 0.0080(13)
    C10 0.0645(17) 0.0577(18) 0.0396(14) 0.0355(15) 0.0147(13) 0.0140(12)
    O11 0.0404(9) 0.0557(11) 0.0350(8) 0.0339(8) 0.0172(7) 0.0191(7)
    C12 0.0292(11) 0.0372(13) 0.0325(12) 0.0211(10) 0.0133(9) 0.0121(10)
    C13 0.0284(11) 0.0383(13) 0.0394(13) 0.0200(10) 0.0158(10) 0.0113(10)
    C14 0.0400(13) 0.0387(15) 0.0682(17) 0.0228(12) 0.0290(13) 0.0209(13)
    C15 0.0457(14) 0.0442(16) 0.0774(19) 0.0306(13) 0.0332(14) 0.0176(14)
    C16 0.0381(13) 0.0493(16) 0.0596(16) 0.0292(12) 0.0280(12) 0.0151(12)
    C17 0.0337(12) 0.0452(15) 0.0427(13) 0.0234(11) 0.0211(10) 0.0156(11)
    C18 0.0316(11) 0.0306(12) 0.0424(13) 0.0185(10) 0.0201(10) 0.0139(10)
    C19 0.0324(12) 0.0384(13) 0.0409(13) 0.0189(10) 0.0176(10) 0.0147(10)
    C20 0.0409(13) 0.0451(14) 0.0372(13) 0.0257(11) 0.0220(11) 0.0185(11)
    C21 0.0365(12) 0.0350(13) 0.0441(13) 0.0214(10) 0.0249(11) 0.0202(10)
    C22 0.0288(11) 0.0425(14) 0.0371(12) 0.0203(10) 0.0163(10) 0.0191(10)
    C23 0.0329(12) 0.0410(14) 0.0379(12) 0.0207(10) 0.0189(10) 0.0153(10)
    C24 0.0360(16) 0.054(2) 0.0436(18) 0.0238(14) 0.0144(14) 0.0201(15)
    O25 0.0471(19) 0.062(3) 0.053(2) 0.0366(18) 0.0268(17) 0.0335(19)
    C26 0.060(3) 0.049(4) 0.057(3) 0.027(3) 0.028(3) 0.025(3)
    C27 0.112(10) 0.072(6) 0.074(7) 0.056(7) 0.057(7) 0.042(5)
    C24A 0.0360(16) 0.054(2) 0.0436(18) 0.0238(14) 0.0144(14) 0.0201(15)
    O25A 0.050(5) 0.062(6) 0.042(5) 0.029(5) 0.023(4) 0.029(4)
    C26A 0.052(8) 0.054(7) 0.070(9) 0.028(7) 0.027(7) 0.019(6)
    C27A 0.10(3) 0.071(15) 0.08(2) 0.00(2) 0.018(18) 0.038(17)
    C24B 0.040(7) 0.057(8) 0.055(8) 0.030(7) 0.028(6) 0.021(6)
    O25B 0.052(6) 0.063(6) 0.061(6) 0.022(5) 0.028(5) -0.003(5)
    C26B 0.081(13) 0.100(18) 0.056(10) 0.045(13) 0.026(11) -0.009(11)
    C27B 0.102(18) 0.13(3) 0.058(18) 0.05(2) 0.046(16) -0.015(17)
    C28 0.0438(13) 0.0577(16) 0.0488(14) 0.0345(12) 0.0319(12) 0.0314(12)
    N29 0.0428(11) 0.0412(12) 0.0424(11) 0.0239(9) 0.0287(9) 0.0198(9)
    C30 0.0374(12) 0.0419(15) 0.0456(14) 0.0253(11) 0.0251(11) 0.0185(12)
    C31 0.0663(17) 0.0475(16) 0.0544(16) 0.0304(14) 0.0410(14) 0.0260(13)
    N32 0.0764(16) 0.0533(15) 0.0528(13) 0.0270(12) 0.0441(12) 0.0176(11)
    C33 0.0554(15) 0.0426(15) 0.0570(16) 0.0243(13) 0.0385(13) 0.0173(12)
    C34 0.088(5) 0.078(6) 0.061(6) 0.046(5) 0.022(5) 0.037(5)
    C35 0.141(7) 0.072(5) 0.088(6) 0.068(5) 0.064(5) 0.052(4)
    C36 0.122(8) 0.097(7) 0.154(11) 0.037(6) 0.071(8) 0.086(7)
    C37 0.087(4) 0.053(4) 0.067(7) 0.033(4) 0.067(5) 0.032(4)
    C34A 0.088(6) 0.060(7) 0.051(7) 0.038(6) 0.034(6) 0.028(5)
    C35A 0.098(7) 0.085(8) 0.109(9) 0.019(6) 0.041(7) 0.062(7)
    C36A 0.098(6) 0.052(5) 0.049(5) 0.028(4) 0.046(4) 0.023(3)
    C37A 0.093(5) 0.060(6) 0.052(7) 0.027(4) 0.056(5) 0.022(4)
    O38 0.0614(11) 0.0445(11) 0.0570(11) 0.0263(9) 0.0320(9) 0.0144(9)
    C39 0.073(2) 0.0480(18) 0.086(2) 0.0241(16) 0.0522(18) 0.0228(15)
    C40 0.0466(19) 0.047(2) 0.055(2) 0.0208(16) 0.0263(17) 0.0176(16)
    C41 0.069(3) 0.056(2) 0.083(3) 0.037(2) 0.047(2) 0.033(2)
    C42 0.083(4) 0.060(4) 0.103(5) 0.028(4) 0.036(4) -0.003(3)
    C39A 0.073(2) 0.0480(18) 0.086(2) 0.0241(16) 0.0522(18) 0.0228(15)
    C40A 0.059(8) 0.042(7) 0.085(10) 0.027(6) 0.037(7) 0.011(6)
    C41A 0.073(11) 0.058(8) 0.057(11) 0.036(10) 0.029(10) 0.027(8)
    C42A 0.093(15) 0.072(12) 0.127(19) 0.032(13) 0.044(16) -0.029(12)
_geom_special_details
;
 All esds (except the esd in the dihedral angle between two l.s. planes)
 are estimated using the full covariance matrix.  The cell esds are taken
 into account individually in the estimation of esds in distances, angles
 and torsion angles; correlations between esds in cell parameters are only
 used when they are defined by crystal symmetry.  An approximate (isotropic)
 treatment of cell esds is used for estimating esds involving l.s. planes.
;
loop_
    _geom_bond_atom_site_label_1
    _geom_bond_atom_site_label_2
    _geom_bond_site_symmetry_2
    _geom_bond_distance
    _geom_bond_publ_flag
    O1 C5 . 1.349(3) ?
    O1 N2 . 1.419(2) ?
    N2 C3 . 1.302(3) ?
    C3 N6 . 1.390(3) ?
    C3 C4 . 1.418(3) ?
    C4 C5 . 1.350(3) ?
    C4 C9 . 1.481(3) ?
    C5 C10 . 1.484(3) ?
    N6 S7 . 1.626(2) ?
    N6 H6 . 0.875(10) ?
    S7 O8 . 1.4221(16) ?
    S7 O11 . 1.4334(15) ?
    S7 C12 . 1.766(2) ?
    C9 H9A . 0.9800 ?
    C9 H9B . 0.9800 ?
    C9 H9C . 0.9800 ?
    C10 H10A . 0.9800 ?
    C10 H10B . 0.9800 ?
    C10 H10C . 0.9800 ?
    C12 C17 . 1.395(3) ?
    C12 C13 . 1.399(3) ?
    C13 C14 . 1.391(3) ?
    C13 C18 . 1.489(3) ?
    C14 C15 . 1.379(3) ?
    C14 H14 . 0.9500 ?
    C15 C16 . 1.376(3) ?
    C15 H15 . 0.9500 ?
    C16 C17 . 1.376(3) ?
    C16 H16 . 0.9500 ?
    C17 H17 . 0.9500 ?
    C18 C23 . 1.392(3) ?
    C18 C19 . 1.397(3) ?
    C19 C20 . 1.387(3) ?
    C19 C24 . 1.534(4) ?
    C19 C24A . 1.544(8) ?
    C19 H19 . 0.9500 ?
    C20 C21 . 1.383(3) ?
    C20 H20 . 0.9500 ?
    C21 C22 . 1.384(3) ?
    C21 C28 . 1.505(3) ?
    C22 C23 . 1.376(3) ?
    C22 H22 . 0.9500 ?
    C23 C24B . 1.568(8) ?
    C23 H23 . 0.9500 ?
    C24 O25 . 1.422(7) ?
    C24 H24A . 0.9900 ?
    C24 H24B . 0.9900 ?
    O25 C26 . 1.418(5) ?
    C26 C27 . 1.489(13) ?
    C26 H26A . 0.9900 ?
    C26 H26B . 0.9900 ?
    C27 H27A . 0.9800 ?
    C27 H27B . 0.9800 ?
    C27 H27C . 0.9800 ?
    C24A O25A . 1.428(9) ?
    C24A H24C . 0.9900 ?
    C24A H24D . 0.9900 ?
    O25A C26A . 1.422(8) ?
    C26A C27A . 1.487(16) ?
    C26A H26C . 0.9900 ?
    C26A H26D . 0.9900 ?
    C27A H27D . 0.9800 ?
    C27A H27E . 0.9800 ?
    C27A H27F . 0.9800 ?
    C24B O25B . 1.427(8) ?
    C24B H24E . 0.9900 ?
    C24B H24F . 0.9900 ?
    O25B C26B . 1.422(9) ?
    C26B C27B . 1.486(15) ?
    C26B H26E . 0.9900 ?
    C26B H26F . 0.9900 ?
    C27B H27G . 0.9800 ?
    C27B H27H . 0.9800 ?
    C27B H27I . 0.9800 ?
    C28 N29 . 1.451(3) ?
    C28 H28A . 0.9900 ?
    C28 H28B . 0.9900 ?
    N29 C30 . 1.362(3) ?
    N29 C33 . 1.399(3) ?
    C30 O38 . 1.209(3) ?
    C30 C31 . 1.510(3) ?
    C31 N32 . 1.448(3) ?
    C31 C37 . 1.537(6) ?
    C31 C37A . 1.538(7) ?
    C31 C34A . 1.540(7) ?
    C31 C34 . 1.549(6) ?
    N32 C33 . 1.266(3) ?
    C33 C39 . 1.489(4) ?
    C33 C39A . 1.492(8) ?
    C34 C35 . 1.528(7) ?
    C34 H34A . 0.9900 ?
    C34 H34B . 0.9900 ?
    C35 C36 . 1.522(7) ?
    C35 H35A . 0.9900 ?
    C35 H35B . 0.9900 ?
    C36 C37 . 1.510(6) ?
    C36 H36A . 0.9900 ?
    C36 H36B . 0.9900 ?
    C37 H37A . 0.9900 ?
    C37 H37B . 0.9900 ?
    C34A C35A . 1.504(12) ?
    C34A H34C . 0.9900 ?
    C34A H34D . 0.9900 ?
    C35A C36A . 1.518(12) ?
    C35A H35C . 0.9900 ?
    C35A H35D . 0.9900 ?
    C36A C37A . 1.486(11) ?
    C36A H36C . 0.9900 ?
    C36A H36D . 0.9900 ?
    C37A H37C . 0.9900 ?
    C37A H37D . 0.9900 ?
    C39 C40 . 1.447(7) ?
    C39 H39A . 0.9900 ?
    C39 H39B . 0.9900 ?
    C40 C41 . 1.535(4) ?
    C40 H40A . 0.9900 ?
    C40 H40B . 0.9900 ?
    C41 C42 . 1.512(6) ?
    C41 H41A . 0.9900 ?
    C41 H41B . 0.9900 ?
    C42 H42A . 0.9800 ?
    C42 H42B . 0.9800 ?
    C42 H42C . 0.9800 ?
    C39A C40A . 1.435(10) ?
    C39A H39C . 0.9900 ?
    C39A H39D . 0.9900 ?
    C40A C41A . 1.529(10) ?
    C40A H40C . 0.9900 ?
    C40A H40D . 0.9900 ?
    C41A C42A . 1.516(11) ?
    C41A H41C . 0.9900 ?
    C41A H41D . 0.9900 ?
    C42A H42D . 0.9800 ?
    C42A H42E . 0.9800 ?
    C42A H42F . 0.9800 ?
loop_
    _geom_angle_atom_site_label_1
    _geom_angle_atom_site_label_2
    _geom_angle_atom_site_label_3
    _geom_angle_site_symmetry_1
    _geom_angle_site_symmetry_3
    _geom_angle
    _geom_angle_publ_flag
    C5 O1 N2 . . 109.03(16) ?
    C3 N2 O1 . . 103.49(18) ?
    N2 C3 N6 . . 120.7(2) ?
    N2 C3 C4 . . 114.27(19) ?
    N6 C3 C4 . . 125.0(2) ?
    C5 C4 C3 . . 102.7(2) ?
    C5 C4 C9 . . 129.1(2) ?
    C3 C4 C9 . . 128.1(2) ?
    O1 C5 C4 . . 110.5(2) ?
    O1 C5 C10 . . 116.2(2) ?
    C4 C5 C10 . . 133.3(2) ?
    C3 N6 S7 . . 125.38(16) ?
    C3 N6 H6 . . 119.6(17) ?
    S7 N6 H6 . . 113.7(17) ?
    O8 S7 O11 . . 118.46(9) ?
    O8 S7 N6 . . 109.65(10) ?
    O11 S7 N6 . . 103.87(9) ?
    O8 S7 C12 . . 107.07(10) ?
    O11 S7 C12 . . 109.99(10) ?
    N6 S7 C12 . . 107.35(10) ?
    C4 C9 H9A . . 109.5 ?
    C4 C9 H9B . . 109.5 ?
    H9A C9 H9B . . 109.5 ?
    C4 C9 H9C . . 109.5 ?
    H9A C9 H9C . . 109.5 ?
    H9B C9 H9C . . 109.5 ?
    C5 C10 H10A . . 109.5 ?
    C5 C10 H10B . . 109.5 ?
    H10A C10 H10B . . 109.5 ?
    C5 C10 H10C . . 109.5 ?
    H10A C10 H10C . . 109.5 ?
    H10B C10 H10C . . 109.5 ?
    C17 C12 C13 . . 121.1(2) ?
    C17 C12 S7 . . 115.07(17) ?
    C13 C12 S7 . . 123.78(17) ?
    C14 C13 C12 . . 116.9(2) ?
    C14 C13 C18 . . 119.4(2) ?
    C12 C13 C18 . . 123.65(19) ?
    C15 C14 C13 . . 121.7(2) ?
    C15 C14 H14 . . 119.1 ?
    C13 C14 H14 . . 119.1 ?
    C16 C15 C14 . . 120.6(2) ?
    C16 C15 H15 . . 119.7 ?
    C14 C15 H15 . . 119.7 ?
    C15 C16 C17 . . 119.3(2) ?
    C15 C16 H16 . . 120.4 ?
    C17 C16 H16 . . 120.4 ?
    C16 C17 C12 . . 120.2(2) ?
    C16 C17 H17 . . 119.9 ?
    C12 C17 H17 . . 119.9 ?
    C23 C18 C19 . . 118.8(2) ?
    C23 C18 C13 . . 118.55(19) ?
    C19 C18 C13 . . 122.58(18) ?
    C20 C19 C18 . . 119.12(19) ?
    C20 C19 C24 . . 117.3(5) ?
    C18 C19 C24 . . 123.5(5) ?
    C20 C19 C24A . . 120.0(12) ?
    C18 C19 C24A . . 120.8(12) ?
    C20 C19 H19 . . 120.4 ?
    C18 C19 H19 . . 120.4 ?
    C21 C20 C19 . . 122.1(2) ?
    C21 C20 H20 . . 119.0 ?
    C19 C20 H20 . . 119.0 ?
    C20 C21 C22 . . 118.2(2) ?
    C20 C21 C28 . . 124.2(2) ?
    C22 C21 C28 . . 117.64(18) ?
    C23 C22 C21 . . 120.88(19) ?
    C23 C22 H22 . . 119.6 ?
    C21 C22 H22 . . 119.6 ?
    C22 C23 C18 . . 120.9(2) ?
    C22 C23 C24B . . 118.0(5) ?
    C18 C23 C24B . . 119.7(5) ?
    C22 C23 H23 . . 119.5 ?
    C18 C23 H23 . . 119.5 ?
    O25 C24 C19 . . 113.6(5) ?
    O25 C24 H24A . . 108.8 ?
    C19 C24 H24A . . 108.8 ?
    O25 C24 H24B . . 108.8 ?
    C19 C24 H24B . . 108.8 ?
    H24A C24 H24B . . 107.7 ?
    C26 O25 C24 . . 114.4(6) ?
    O25 C26 C27 . . 108.4(9) ?
    O25 C26 H26A . . 110.0 ?
    C27 C26 H26A . . 110.0 ?
    O25 C26 H26B . . 110.0 ?
    C27 C26 H26B . . 110.0 ?
    H26A C26 H26B . . 108.4 ?
    C26 C27 H27A . . 109.5 ?
    C26 C27 H27B . . 109.5 ?
    H27A C27 H27B . . 109.5 ?
    C26 C27 H27C . . 109.5 ?
    H27A C27 H27C . . 109.5 ?
    H27B C27 H27C . . 109.5 ?
    O25A C24A C19 . . 112.0(8) ?
    O25A C24A H24C . . 109.2 ?
    C19 C24A H24C . . 109.2 ?
    O25A C24A H24D . . 109.2 ?
    C19 C24A H24D . . 109.2 ?
    H24C C24A H24D . . 107.9 ?
    C26A O25A C24A . . 112.7(13) ?
    O25A C26A C27A . . 108.8(16) ?
    O25A C26A H26C . . 109.9 ?
    C27A C26A H26C . . 109.9 ?
    O25A C26A H26D . . 109.9 ?
    C27A C26A H26D . . 109.9 ?
    H26C C26A H26D . . 108.3 ?
    C26A C27A H27D . . 109.5 ?
    C26A C27A H27E . . 109.5 ?
    H27D C27A H27E . . 109.5 ?
    C26A C27A H27F . . 109.5 ?
    H27D C27A H27F . . 109.5 ?
    H27E C27A H27F . . 109.5 ?
    O25B C24B C23 . . 113.4(8) ?
    O25B C24B H24E . . 108.9 ?
    C23 C24B H24E . . 108.9 ?
    O25B C24B H24F . . 108.9 ?
    C23 C24B H24F . . 108.9 ?
    H24E C24B H24F . . 107.7 ?
    C26B O25B C24B . . 114.6(12) ?
    O25B C26B C27B . . 109.3(15) ?
    O25B C26B H26E . . 109.8 ?
    C27B C26B H26E . . 109.8 ?
    O25B C26B H26F . . 109.8 ?
    C27B C26B H26F . . 109.8 ?
    H26E C26B H26F . . 108.3 ?
    C26B C27B H27G . . 109.5 ?
    C26B C27B H27H . . 109.5 ?
    H27G C27B H27H . . 109.5 ?
    C26B C27B H27I . . 109.5 ?
    H27G C27B H27I . . 109.5 ?
    H27H C27B H27I . . 109.5 ?
    N29 C28 C21 . . 115.00(17) ?
    N29 C28 H28A . . 108.5 ?
    C21 C28 H28A . . 108.5 ?
    N29 C28 H28B . . 108.5 ?
    C21 C28 H28B . . 108.5 ?
    H28A C28 H28B . . 107.5 ?
    C30 N29 C33 . . 107.80(18) ?
    C30 N29 C28 . . 123.1(2) ?
    C33 N29 C28 . . 129.1(2) ?
    O38 C30 N29 . . 125.7(2) ?
    O38 C30 C31 . . 129.0(2) ?
    N29 C30 C31 . . 105.3(2) ?
    N32 C31 C30 . . 104.82(18) ?
    N32 C31 C37 . . 111.0(5) ?
    C30 C31 C37 . . 117.0(6) ?
    N32 C31 C37A . . 115.5(7) ?
    C30 C31 C37A . . 103.0(8) ?
    N32 C31 C34A . . 118.9(8) ?
    C30 C31 C34A . . 108.1(9) ?
    C37A C31 C34A . . 105.2(7) ?
    N32 C31 C34 . . 108.5(5) ?
    C30 C31 C34 . . 113.1(7) ?
    C37 C31 C34 . . 102.4(5) ?
    C33 N32 C31 . . 107.6(2) ?
    N32 C33 N29 . . 114.5(2) ?
    N32 C33 C39 . . 123.9(3) ?
    N29 C33 C39 . . 121.6(3) ?
    N32 C33 C39A . . 126.3(10) ?
    N29 C33 C39A . . 119.2(9) ?
    C35 C34 C31 . . 102.3(5) ?
    C35 C34 H34A . . 111.3 ?
    C31 C34 H34A . . 111.3 ?
    C35 C34 H34B . . 111.3 ?
    C31 C34 H34B . . 111.3 ?
    H34A C34 H34B . . 109.2 ?
    C36 C35 C34 . . 103.6(6) ?
    C36 C35 H35A . . 111.0 ?
    C34 C35 H35A . . 111.0 ?
    C36 C35 H35B . . 111.0 ?
    C34 C35 H35B . . 111.0 ?
    H35A C35 H35B . . 109.0 ?
    C37 C36 C35 . . 107.9(5) ?
    C37 C36 H36A . . 110.1 ?
    C35 C36 H36A . . 110.1 ?
    C37 C36 H36B . . 110.1 ?
    C35 C36 H36B . . 110.1 ?
    H36A C36 H36B . . 108.4 ?
    C36 C37 C31 . . 105.6(5) ?
    C36 C37 H37A . . 110.6 ?
    C31 C37 H37A . . 110.6 ?
    C36 C37 H37B . . 110.6 ?
    C31 C37 H37B . . 110.6 ?
    H37A C37 H37B . . 108.8 ?
    C35A C34A C31 . . 107.8(8) ?
    C35A C34A H34C . . 110.2 ?
    C31 C34A H34C . . 110.2 ?
    C35A C34A H34D . . 110.2 ?
    C31 C34A H34D . . 110.2 ?
    H34C C34A H34D . . 108.5 ?
    C34A C35A C36A . . 103.0(9) ?
    C34A C35A H35C . . 111.2 ?
    C36A C35A H35C . . 111.2 ?
    C34A C35A H35D . . 111.2 ?
    C36A C35A H35D . . 111.2 ?
    H35C C35A H35D . . 109.1 ?
    C37A C36A C35A . . 106.5(8) ?
    C37A C36A H36C . . 110.4 ?
    C35A C36A H36C . . 110.4 ?
    C37A C36A H36D . . 110.4 ?
    C35A C36A H36D . . 110.4 ?
    H36C C36A H36D . . 108.6 ?
    C36A C37A C31 . . 105.1(8) ?
    C36A C37A H37C . . 110.7 ?
    C31 C37A H37C . . 110.7 ?
    C36A C37A H37D . . 110.7 ?
    C31 C37A H37D . . 110.7 ?
    H37C C37A H37D . . 108.8 ?
    C40 C39 C33 . . 114.8(4) ?
    C40 C39 H39A . . 108.6 ?
    C33 C39 H39A . . 108.6 ?
    C40 C39 H39B . . 108.6 ?
    C33 C39 H39B . . 108.6 ?
    H39A C39 H39B . . 107.5 ?
    C39 C40 C41 . . 113.9(3) ?
    C39 C40 H40A . . 108.8 ?
    C41 C40 H40A . . 108.8 ?
    C39 C40 H40B . . 108.8 ?
    C41 C40 H40B . . 108.8 ?
    H40A C40 H40B . . 107.7 ?
    C42 C41 C40 . . 113.1(4) ?
    C42 C41 H41A . . 109.0 ?
    C40 C41 H41A . . 109.0 ?
    C42 C41 H41B . . 109.0 ?
    C40 C41 H41B . . 109.0 ?
    H41A C41 H41B . . 107.8 ?
    C41 C42 H42A . . 109.5 ?
    C41 C42 H42B . . 109.5 ?
    H42A C42 H42B . . 109.5 ?
    C41 C42 H42C . . 109.5 ?
    H42A C42 H42C . . 109.5 ?
    H42B C42 H42C . . 109.5 ?
    C40A C39A C33 . . 119.7(10) ?
    C40A C39A H39C . . 107.4 ?
    C33 C39A H39C . . 107.4 ?
    C40A C39A H39D . . 107.4 ?
    C33 C39A H39D . . 107.4 ?
    H39C C39A H39D . . 106.9 ?
    C39A C40A C41A . . 119.2(11) ?
    C39A C40A H40C . . 107.5 ?
    C41A C40A H40C . . 107.5 ?
    C39A C40A H40D . . 107.5 ?
    C41A C40A H40D . . 107.5 ?
    H40C C40A H40D . . 107.0 ?
    C42A C41A C40A . . 111.7(13) ?
    C42A C41A H41C . . 109.3 ?
    C40A C41A H41C . . 109.3 ?
    C42A C41A H41D . . 109.3 ?
    C40A C41A H41D . . 109.3 ?
    H41C C41A H41D . . 107.9 ?
    C41A C42A H42D . . 109.5 ?
    C41A C42A H42E . . 109.5 ?
    H42D C42A H42E . . 109.5 ?
    C41A C42A H42F . . 109.5 ?
    H42D C42A H42F . . 109.5 ?
    H42E C42A H42F . . 109.5 ?
loop_
    _geom_torsion_atom_site_label_1
    _geom_torsion_atom_site_label_2
    _geom_torsion_atom_site_label_3
    _geom_torsion_atom_site_label_4
    _geom_torsion_site_symmetry_1
    _geom_torsion_site_symmetry_2
    _geom_torsion_site_symmetry_3
    _geom_torsion_site_symmetry_4
    _geom_torsion
    _geom_torsion_publ_flag
    C5 O1 N2 C3 . . . . -0.4(2) ?
    O1 N2 C3 N6 . . . . -179.66(18) ?
    O1 N2 C3 C4 . . . . 0.9(2) ?
    N2 C3 C4 C5 . . . . -1.0(3) ?
    N6 C3 C4 C5 . . . . 179.5(2) ?
    N2 C3 C4 C9 . . . . -179.7(2) ?
    N6 C3 C4 C9 . . . . 0.9(4) ?
    N2 O1 C5 C4 . . . . -0.2(3) ?
    N2 O1 C5 C10 . . . . 178.92(19) ?
    C3 C4 C5 O1 . . . . 0.7(2) ?
    C9 C4 C5 O1 . . . . 179.3(2) ?
    C3 C4 C5 C10 . . . . -178.2(3) ?
    C9 C4 C5 C10 . . . . 0.4(4) ?
    N2 C3 N6 S7 . . . . 3.2(3) ?
    C4 C3 N6 S7 . . . . -177.40(17) ?
    C3 N6 S7 O8 . . . . 55.5(2) ?
    C3 N6 S7 O11 . . . . -176.99(18) ?
    C3 N6 S7 C12 . . . . -60.5(2) ?
    O8 S7 C12 C17 . . . . 21.51(19) ?
    O11 S7 C12 C17 . . . . -108.44(17) ?
    N6 S7 C12 C17 . . . . 139.18(16) ?
    O8 S7 C12 C13 . . . . -159.41(17) ?
    O11 S7 C12 C13 . . . . 70.64(19) ?
    N6 S7 C12 C13 . . . . -41.7(2) ?
    C17 C12 C13 C14 . . . . -3.2(3) ?
    S7 C12 C13 C14 . . . . 177.76(17) ?
    C17 C12 C13 C18 . . . . 173.3(2) ?
    S7 C12 C13 C18 . . . . -5.7(3) ?
    C12 C13 C14 C15 . . . . 3.8(3) ?
    C18 C13 C14 C15 . . . . -172.9(2) ?
    C13 C14 C15 C16 . . . . -1.2(4) ?
    C14 C15 C16 C17 . . . . -2.0(4) ?
    C15 C16 C17 C12 . . . . 2.6(4) ?
    C13 C12 C17 C16 . . . . 0.1(3) ?
    S7 C12 C17 C16 . . . . 179.19(18) ?
    C14 C13 C18 C23 . . . . 106.7(2) ?
    C12 C13 C18 C23 . . . . -69.7(3) ?
    C14 C13 C18 C19 . . . . -69.9(3) ?
    C12 C13 C18 C19 . . . . 113.7(2) ?
    C23 C18 C19 C20 . . . . 2.9(3) ?
    C13 C18 C19 C20 . . . . 179.5(2) ?
    C23 C18 C19 C24 . . . . -174.2(3) ?
    C13 C18 C19 C24 . . . . 2.4(4) ?
    C23 C18 C19 C24A . . . . -173.9(8) ?
    C13 C18 C19 C24A . . . . 2.7(9) ?
    C18 C19 C20 C21 . . . . -2.2(3) ?
    C24 C19 C20 C21 . . . . 175.1(4) ?
    C24A C19 C20 C21 . . . . 174.6(9) ?
    C19 C20 C21 C22 . . . . 0.3(3) ?
    C19 C20 C21 C28 . . . . 179.3(2) ?
    C20 C21 C22 C23 . . . . 0.8(3) ?
    C28 C21 C22 C23 . . . . -178.2(2) ?
    C21 C22 C23 C18 . . . . -0.1(3) ?
    C21 C22 C23 C24B . . . . -166.5(5) ?
    C19 C18 C23 C22 . . . . -1.8(3) ?
    C13 C18 C23 C22 . . . . -178.5(2) ?
    C19 C18 C23 C24B . . . . 164.4(5) ?
    C13 C18 C23 C24B . . . . -12.3(6) ?
    C20 C19 C24 O25 . . . . -91.0(9) ?
    C18 C19 C24 O25 . . . . 86.1(7) ?
    C19 C24 O25 C26 . . . . 75.1(10) ?
    C24 O25 C26 C27 . . . . -179.8(9) ?
    C20 C19 C24A O25A . . . . -47(2) ?
    C18 C19 C24A O25A . . . . 130.2(17) ?
    C19 C24A O25A C26A . . . . -74(2) ?
    C24A O25A C26A C27A . . . . 176(3) ?
    C22 C23 C24B O25B . . . . 95.0(9) ?
    C18 C23 C24B O25B . . . . -71.6(10) ?
    C23 C24B O25B C26B . . . . 174.6(11) ?
    C24B O25B C26B C27B . . . . -86(3) ?
    C20 C21 C28 N29 . . . . 14.6(3) ?
    C22 C21 C28 N29 . . . . -166.5(2) ?
    C21 C28 N29 C30 . . . . 89.5(3) ?
    C21 C28 N29 C33 . . . . -88.9(3) ?
    C33 N29 C30 O38 . . . . 179.8(2) ?
    C28 N29 C30 O38 . . . . 1.1(3) ?
    C33 N29 C30 C31 . . . . -1.1(2) ?
    C28 N29 C30 C31 . . . . -179.75(19) ?
    O38 C30 C31 N32 . . . . -179.8(2) ?
    N29 C30 C31 N32 . . . . 1.1(2) ?
    N29 C30 C31 C37 . . . . -122.2(4) ?
    O38 C30 C31 C37A . . . . 59.0(7) ?
    N29 C30 C31 C37A . . . . -120.1(6) ?
    O38 C30 C31 C34A . . . . -52.0(6) ?
    N29 C30 C31 C34A . . . . 128.9(6) ?
    N29 C30 C31 C34 . . . . 119.2(4) ?
    C30 C31 N32 C33 . . . . -0.7(3) ?
    C37 C31 N32 C33 . . . . 126.4(6) ?
    C37A C31 N32 C33 . . . . 111.8(8) ?
    C34A C31 N32 C33 . . . . -121.6(8) ?
    C34 C31 N32 C33 . . . . -121.9(7) ?
    C31 N32 C33 N29 . . . . 0.1(3) ?
    C31 N32 C33 C39 . . . . -178.1(4) ?
    C31 N32 C33 C39A . . . . 176.5(13) ?
    C30 N29 C33 N32 . . . . 0.6(3) ?
    C28 N29 C33 N32 . . . . 179.2(2) ?
    C30 N29 C33 C39 . . . . 178.9(3) ?
    C28 N29 C33 C39 . . . . -2.5(5) ?
    C30 N29 C33 C39A . . . . -176.0(13) ?
    C28 N29 C33 C39A . . . . 2.6(13) ?
    N32 C31 C34 C35 . . . . -159.5(8) ?
    C30 C31 C34 C35 . . . . 84.6(10) ?
    C37 C31 C34 C35 . . . . -42.1(13) ?
    C31 C34 C35 C36 . . . . 38.6(16) ?
    C34 C35 C36 C37 . . . . -20.6(16) ?
    C35 C36 C37 C31 . . . . -5.8(14) ?
    N32 C31 C37 C36 . . . . 145.1(8) ?
    C30 C31 C37 C36 . . . . -94.7(8) ?
    C34 C31 C37 C36 . . . . 29.5(11) ?
    N32 C31 C34A C35A . . . . -125.5(15) ?
    C30 C31 C34A C35A . . . . 115.3(16) ?
    C37A C31 C34A C35A . . . . 6(2) ?
    C31 C34A C35A C36A . . . . -25(2) ?
    C34A C35A C36A C37A . . . . 36(2) ?
    C35A C36A C37A C31 . . . . -32.4(14) ?
    N32 C31 C37A C36A . . . . 149.4(8) ?
    C30 C31 C37A C36A . . . . -97.0(10) ?
    C34A C31 C37A C36A . . . . 16.1(16) ?
    N32 C33 C39 C40 . . . . 97.0(5) ?
    N29 C33 C39 C40 . . . . -81.1(5) ?
    C33 C39 C40 C41 . . . . -178.9(4) ?
    C39 C40 C41 C42 . . . . 67.0(5) ?
    N32 C33 C39A C40A . . . . 41(3) ?
    N29 C33 C39A C40A . . . . -143.0(19) ?
    C33 C39A C40A C41A . . . . 166(2) ?
    C39A C40A C41A C42A . . . . 155(2) ?
loop_
    _geom_hbond_atom_site_label_D
    _geom_hbond_atom_site_label_H
    _geom_hbond_atom_site_label_A
    _geom_hbond_site_symmetry_A
    _geom_hbond_distance_DH
    _geom_hbond_distance_HA
    _geom_hbond_distance_DA
    _geom_hbond_angle_DHA
    N6 H6 O11 2_666 0.875(10) 2.118(13) 2.951(2) 159(2)
    C28 H28A O38 2_776 0.99 2.40 3.318(3) 153.2
    C28 H28B O8 2_666 0.99 2.46 3.265(3) 138.1
_shelx_space_group_comment
;
The symmetry employed for this shelxl refinement is uniquely defined
by the following loop, which should always be used as a source of
symmetry information in preference to the above space-group names.
They are only intended as comments.
;
_shelx_estimated_absorpt_T_min     0.963
_shelx_estimated_absorpt_T_max     0.978
_shelx_hkl_file
;
   0   0   2 10172.8 409.042   4
   0   0   3 511417. 2253.30   1
   0   0  -3 491698. 2391.90   6
   0   0   3 496317. 2382.21   6
   0   0   4 52254.3 819.075   1
   0   0  -4 51319.7 1293.03   4
   0   0  -4 55592.8 891.012   6
   0   0   4 53668.6 868.050   6
   0   0   5 32198.3 717.024   1
   0   0  -5 34979.1 773.423   6
   0   0   5 34318.3 760.156   6
   0   0  -5 31477.1 1130.02   4
   0   0   6 54968.7 1028.66   1
   0   0  -6 55455.6 1082.33   6
   0   0   6 57025.2 1084.25   6
   0   0   7 8273.23 447.462   1
   0   0  -7 8494.11 451.123   6
   0   0  -7 8327.87 719.739   4
   0   0   7 8660.08 445.142   6
   0   0  -8 14142.1 616.875   6
   0   0  -8 15576.8 1031.99   4
   0   0   8 14159.5 990.037   5
   0   0   8 14008.8 543.037   3
   0   0   8 14434.1 620.096   6
   0   0  -9 11368.5 575.229   6
   0   0   9 11801.9 971.770   5
   0   0   9 10727.9 484.564   3
   0   0  -9 11952.5 948.931   4
   0   0   9 11816.7 593.012   6
   0   0 -10 7418.94 475.089   6
   0   0  10 8149.38 518.990   6
   0   0  10 7062.26 810.147   5
   0   0  10 6671.92 376.633   3
   0   0 -10 6836.21 797.684   4
   0   0  11 44.1044 73.7302   3
   0   0 -11-66.2523 244.550   4
   0   0  11-128.733 276.316   5
   0   0  11 211.303 87.2163   3
   0   0  12 2302.67 529.906   5
   0   0  12 1995.53 161.981   3
   0   0  12 1655.28 168.023   3
   0   0  13 2963.46 638.426   5
   0   0  14 132.706 318.328   5
   0   0  15 174.032 296.073   5
   0   0  16-112.409 327.642   5
   0  -1  16 1441.81 575.119   5
   0  -1  15 775.338 398.074   5
   0  -1  14-142.603 275.800   5
   0  -1  13 1232.53 430.072   5
   0  -1  12 5405.10 414.755   6
   0  -1  12 3701.60 680.755   5
   0  -1  12 3105.61 203.727   3
   0  -1  11 637.053 313.467   5
   0  -1  11 800.465 145.222   6
   0  -1  11 990.691 152.027   3
   0  -1  10 14893.2 648.496   6
   0  -1  10 15938.1 1139.71   5
   0  -1  10 15303.1 553.125   3
   0  -1   9 19990.8 738.584   6
   0  -1   9 20645.4 1212.11   5
   0  -1   9 19568.9 618.920   3
   0   1  -9 20825.6 1252.90   4
   0  -1   9 19711.9 873.059   1
   0  -1   8 16071.6 643.472   6
   0  -1   8 16627.3 1022.75   5
   0  -1   8 15949.2 545.545   3
   0   1  -8 17683.6 1079.28   4
   0  -1   8 15805.3 738.771   1
   0  -1   7 2904.98 256.920   6
   0  -1   7 3060.05 428.611   5
   0  -1   7 2912.74 235.485   3
   0  -1   7 2908.15 320.699   1
   0  -1   6 4284.29 215.633   6
   0  -1   6 6197.40 408.173   1
   0  -1   6 5785.88 532.909   5
   0  -1   6 5947.19 312.731   3
   0  -1   6 6310.01 575.640   4
   0  -1   5 8.36286 132.508   1
   0  -1   5 137.969 106.658   3
   0  -1   5-8.29561 198.852   5
   0  -1   5 90.4112 170.203   4
   0  -1   4 66931.7 935.993   6
   0  -1   4 66456.7 1339.97   5
   0  -1   4 64995.6 882.721   3
   0  -1   4 66353.9 1459.63   4
   0  -1   4 71128.0 1180.06   1
   0  -1   3 94966.3 1000.25   6
   0  -1   3 97434.7 1263.93   1
   0  -1   3 93444.0 1335.34   5
   0  -1   3 92311.3 976.084   3
   0   1  -3 93177.1 990.129   3
   0  -1   3 96423.3 1469.43   4
   0  -1   2 75.1350 74.4491   3
   0   1  -2 183.040 84.5876   3
   0  -1   2 554.390 128.011   1
   0   1  -2 279.753 93.9836   5
   0  -1   2 275.113 100.586   5
   0  -1   2 157.025 92.6281   4
   0  -1   1 3542.85 199.542   1
   0  -1   1 3058.77 177.293   3
   0  -1   0 31901.5 545.475   3
   0   1   1 137777. 1225.14   3
   0  -1  -1 143841. 1275.82   6
   0  -1  -2 192110. 1660.05   6
   0   1   2 195518. 1638.35   6
   0   1   3 11029.4 435.773   6
   0  -1  -3 10908.9 427.290   6
   0  -1  -4 8640.20 421.699   6
   0   1   4 8542.58 413.175   6
   0  -1  -4 7420.46 526.945   4
   0   1   5-21.2914 128.215   6
   0   1   5 13.9774 65.9614   1
   0  -1  -5 21.4696 185.649   4
   0  -1  -5 84.2445 105.671   6
   0   1   6 341.398 161.393   6
   0  -1  -6 97.9422 198.283   4
   0  -1  -6 32.0229 83.3266   6
   0   1   7 416.404 171.905   6
   0  -1  -7-117.028 214.089   4
   0  -1  -7 169.458 91.4546   6
   0   1   8 1278.30 244.589   6
   0  -1  -8 1195.66 220.715   6
   0   1   8 833.948 164.009   3
   0  -1  -8 990.880 332.557   4
   0   1   9 5586.41 389.942   3
   0  -1  -9 5621.38 460.014   6
   0  -1  -9 4890.88 647.595   4
   0  -1 -10 99.8561 74.2659   6
   0   1  10-367.703 372.221   5
   0  -1 -10-362.452 333.714   4
   0   1  10 72.5341 99.2012   3
   0  -1 -11 1285.68 230.605   6
   0  -1 -11 713.503 336.880   4
   0   1  11 710.084 280.308   5
   0   1  11 1094.87 181.981   3
   0   1  11 1081.47 166.686   3
   0  -1 -12 1725.00 267.492   6
   0   1  12 1564.03 465.236   5
   0   1  12 1388.96 175.169   3
   0  -1 -12 1346.20 440.975   4
   0   1  13 1579.46 511.410   5
   0  -1 -13 2288.22 585.320   4
   0   1  14 158.318 263.942   5
   0   1  15 112.331 316.207   5
   0  -2  17 62.1924 271.486   5
   0  -2  16 72.7847 223.182   5
   0  -2  15 1162.38 443.427   5
   0  -2  14 4567.28 771.085   5
   0  -2  13 3591.14 299.728   6
   0  -2  13 2624.16 590.350   5
   0  -2  12-197.109 189.538   6
   0  -2  12 447.885 100.069   3
   0  -2  12 570.147 363.345   5
   0  -2  11-183.368 119.581   6
   0  -2  11-131.812 247.341   5
   0  -2  11-65.0075 69.0313   3
   0  -2  10 7884.97 624.955   1
   0  -2  10 7845.85 793.805   5
   0  -2  10 8405.35 446.957   3
   0  -2  10 7968.36 488.106   6
   0  -2   9 7734.43 594.668   1
   0  -2   9 6931.98 433.839   6
   0  -2   9 7730.76 724.339   5
   0  -2   9 8112.27 779.353   4
   0  -2   9 7490.99 432.921   3
   0  -2   8 2146.79 240.187   6
   0  -2   8 2920.31 445.260   4
   0  -2   8 2530.74 255.592   3
   0  -2   8 2805.82 452.935   5
   0  -2   8 2150.41 284.179   1
   0  -2   7-106.006 159.122   1
   0  -2   7 22.8791 83.9418   3
   0  -2   7 174.383 170.029   5
   0  -2   7 256.694 164.753   4
   0  -2   6 30537.0 795.347   3
   0  -2   6 34356.9 1268.45   4
   0  -2   6 32820.6 825.098   6
   0  -2   6 32832.9 1156.29   5
   0  -2   6 33607.9 1062.92   1
   0   2  -5 253.965 132.555   3
   0  -2   5 183.943 102.121   3
   0  -2   5 193.308 140.032   1
   0  -2   5 450.502 181.050   6
   0  -2   5 444.749 229.383   5
   0  -2   5 234.587 145.603   4
   0  -2   4 4244.95 280.166   3
   0  -2   4 4807.38 363.212   1
   0  -2   4 4516.53 360.430   5
   0   2  -4 4444.42 346.248   5
   0  -2   4 4204.67 377.553   4
   0   2  -4 3973.69 294.054   3
   0   2  -3 47676.7 920.106   5
   0  -2   3 47668.0 930.748   5
   0   2  -3 48162.2 921.391   3
   0  -2   3 50432.9 1075.84   1
   0  -2   3 47005.0 887.466   3
   0  -2   2 99315.0 1124.13   5
   0   2  -2 104468. 1173.20   5
   0  -2   2 105946. 1334.63   3
   0   2  -2 105411. 1346.83   3
   0  -2   2 105212. 1474.64   1
   0   2  -1 49813.9 930.304   2
   0  -2   1 50834.1 921.030   1
   0  -2   1 52128.2 959.184   3
   0   2   0 14534.3 476.657   1
   0  -2   0 16002.2 472.800   1
   0  -2   0 14777.6 539.429   3
   0   2   1 282143. 1698.83   1
   0  -2  -1 284333. 2379.40   3
   0   2   1 292055. 2415.64   3
   0   2   2 36605.6 902.157   3
   0  -2  -2 36799.6 923.364   6
   0   2   3 12429.0 559.574   3
   0  -2  -3 13214.0 596.695   6
   0   2   4 20547.9 733.254   3
   0  -2  -4 21138.6 780.640   6
   0   2   5 4697.27 383.903   3
   0  -2  -5 4407.37 488.433   4
   0  -2  -5 4254.70 386.263   6
   0   2   6 6013.20 432.345   3
   0  -2  -6 5893.78 603.420   4
   0  -2  -6 5824.32 461.084   6
   0   2   7 4782.37 407.975   3
   0  -2  -7 4222.84 564.408   4
   0  -2  -7 4650.29 437.563   6
   0   2   8 14818.1 713.104   3
   0  -2  -8 14969.8 1065.48   4
   0  -2  -8 14283.3 774.808   6
   0   2   9 10434.7 596.865   3
   0  -2  -9 9644.69 647.057   6
   0  -2  -9 11153.3 978.459   4
   0  -2 -10-123.268 207.501   4
   0   2  10 61.1302 123.342   3
   0  -2 -10 9.21127 87.3478   6
   0  -2 -11 369.087 267.485   4
   0   2  11-140.414 341.787   5
   0   2  11 336.788 133.952   3
   0  -2 -11 267.101 156.694   6
   0   2  12 585.525 332.175   5
   0  -2 -12 807.742 340.250   4
   0  -2 -13 1226.14 470.140   4
   0   2  13 588.843 374.661   5
   0   2  14 2073.99 637.621   5
   0   2  15 1283.54 559.258   5
   0  -3  17 203.493 251.999   5
   0  -3  16-258.569 296.300   5
   0  -3  15 993.197 402.367   5
   0  -3  14 1305.75 403.876   5
   0  -3  13 655.082 375.571   5
   0  -3  13-87.9197 126.874   6
   0  -3  12 13.6910 229.651   5
   0  -3  12-47.4996 77.6731   3
   0  -3  12 47.0196 105.923   6
   0  -3  11 2712.79 526.259   5
   0  -3  11 2062.62 247.483   3
   0  -3  11 2138.85 281.497   6
   0  -3  10 29.9757 94.2843   3
   0  -3  10 153.220 148.408   6
   0  -3  10 196.052 225.226   5
   0  -3   9 7810.67 549.548   6
   0  -3   9 6595.25 449.460   3
   0  -3   9 6579.59 665.799   5
   0  -3   9 6851.04 712.153   4
   0  -3   9 6527.33 598.773   1
   0  -3   8 3851.24 353.794   6
   0  -3   8 3950.80 346.298   3
   0  -3   8 4811.22 552.469   5
   0  -3   8 4667.89 565.131   4
   0  -3   8 4257.43 474.467   1
   0  -3   7 5510.39 415.566   6
   0  -3   7 6343.51 598.186   5
   0  -3   7 5379.76 499.373   1
   0  -3   7 4713.69 371.481   3
   0  -3   7 5392.23 564.886   4
   0   3  -7 4495.90 393.044   3
   0  -3   6 285.345 184.537   4
   0  -3   6 164.578 144.812   1
   0   3  -6 185.414 150.380   3
   0  -3   6 301.516 129.621   3
   0  -3   5-20.8778 163.561   4
   0   3  -5 8.60652 134.327   3
   0  -3   5 258.858 187.970   1
   0  -3   5-108.700 149.541   5
   0   3  -5 17.6036 122.068   5
   0  -3   5 135.531 107.441   3
   0  -3   4 54980.9 1176.07   5
   0   3  -4 51842.1 1096.80   5
   0   3  -4 53912.3 1209.66   3
   0  -3   4 56544.7 1379.89   1
   0  -3   4 52005.8 1179.95   3
   0   3  -3 56292.6 1028.93   5
   0  -3   3 55131.1 1021.74   5
   0  -3   3 59248.4 1335.39   1
   0   3  -3 56355.5 1227.78   3
   0  -3   3 55746.1 1224.17   3
   0   3  -2 30208.2 711.943   5
   0  -3   2 28903.1 868.682   2
   0   3  -2 30457.9 935.514   3
   0  -3   2 30871.1 918.432   3
   0  -3   2 31631.3 926.712   1
   0  -3   1 685512. 4053.15   2
   0   3  -1 707439. 4213.13   1
   0  -3   0 51302.8 1209.78   3
   0  -3   0 50601.8 1035.15   1
   0   3   0 55425.1 1106.17   1
   0   3   1 2133.71 240.947   1
   0   3   1 1486.89 281.270   3
   0  -3  -1 1516.39 254.336   3
   0   3   2 1682.16 175.450   1
   0   3   2 1680.57 300.298   3
   0  -3  -2 1826.47 276.590   6
   0   3   3 989.494 282.869   3
   0  -3  -3 589.139 193.316   6
   0  -3  -4 6450.88 508.325   6
   0   3   4 6240.66 487.363   3
   0  -3  -5 23827.9 988.362   6
   0   3   5 24119.1 952.818   3
   0   3   6 2981.81 357.681   3
   0  -3  -6 3171.61 441.134   4
   0  -3  -6 3285.10 396.893   6
   0  -3  -7 1198.18 313.115   4
   0   3   7 2110.20 322.216   3
   0  -3  -7 1914.22 325.037   6
   0  -3  -8 6305.57 572.902   6
   0  -3  -8 7648.24 776.852   4
   0   3   8 6167.02 517.934   3
   0  -3  -9 5673.39 562.005   6
   0  -3  -9 5750.15 724.825   4
   0   3   9 5365.77 471.151   3
   0  -3 -10 3654.66 453.568   6
   0  -3 -10 3389.89 584.487   4
   0   3  10 4052.53 421.838   3
   0  -3 -11 4323.35 512.560   6
   0  -3 -11 4416.94 704.874   4
   0   3  11 4915.08 448.793   3
   0  -3 -12 1119.91 426.134   4
   0   3  12 1451.50 492.170   5
   0   3  13-121.616 258.651   5
   0  -3 -13-352.569 314.359   4
   0  -3 -14-143.815 281.610   4
   0   3  14-198.295 276.963   5
   0  -4  18 102.223 348.041   5
   0  -4  17 774.032 461.644   5
   0  -4  16 597.483 373.669   5
   0  -4  15-300.019 330.655   5
   0  -4  14 757.533 307.808   5
   0  -4  13 1210.49 382.495   5
   0  -4  13 3338.72 378.310   6
   0  -4  12 927.600 265.422   5
   0  -4  12 1407.59 245.491   6
   0  -4  12 614.988 126.001   3
   0  -4  11 458.473 189.041   5
   0  -4  11 876.761 242.973   1
   0  -4  11 192.775 139.376   3
   0  -4  10 2454.79 315.052   6
   0  -4  10 2527.29 424.004   1
   0  -4  10 1872.26 353.192   5
   0  -4  10 2017.17 266.149   3
   0  -4   9 578.511 270.058   4
   0   4  -9 488.606 175.473   3
   0  -4   9 474.458 190.618   1
   0  -4   9 316.637 170.997   6
   0  -4   9-39.9642 248.728   5
   0  -4   9 450.144 111.181   3
   0  -4   8 132.338 123.273   4
   0  -4   8 136.014 156.116   1
   0   4  -8 232.369 148.117   3
   0  -4   8-406.757 307.485   5
   0  -4   8 191.407 107.015   3
   0  -4   7 4937.99 508.879   1
   0  -4   7 4193.16 390.460   3
   0  -4   7 3624.29 372.140   5
   0   4  -7 4336.67 434.047   5
   0  -4   7 4792.39 515.901   4
   0   4  -7 4000.93 404.946   3
   0  -4   6-145.300 166.406   4
   0   4  -6 45.2165 132.466   3
   0  -4   6 232.171 181.806   1
   0  -4   6 174.080 138.756   5
   0   4  -6 176.058 127.070   5
   0  -4   5 14020.4 619.508   5
   0   4  -5 14743.0 656.892   5
   0   4  -5 14985.1 744.866   3
   0  -4   5 15938.3 758.834   3
   0  -4   5 15365.3 844.838   1
   0  -4   4 3917.42 305.930   5
   0   4  -4 5299.82 368.600   5
   0   4  -4 5392.37 448.017   3
   0  -4   4 5584.07 496.019   1
   0  -4   4 5463.97 455.527   3
   0   4  -3 30121.9 796.573   5
   0  -4   3 36497.8 1163.94   1
   0  -4   3 33561.6 1095.78   3
   0   4  -3 30967.4 1081.05   3
   0   4  -2 533.302 166.320   5
   0  -4   2 624.587 243.904   3
   0   4  -2 545.349 201.167   3
   0  -4   2 639.642 223.058   1
   0  -4   2 465.151 207.774   2
   0   4  -2 364.461 265.507   1
   0   4  -2-105.922 217.270   2
   0   4  -1 161368. 2161.85   2
   0  -4   1 166942. 2445.11   3
   0   4  -1 170150. 2306.35   1
   0  -4   1 175935. 2303.63   1
   0   4   0 54564.9 1281.59   2
   0  -4   0 56036.7 1450.69   3
   0   4   0 53785.2 1450.73   3
   0   4   0 56142.2 1254.36   1
   0  -4   0 54491.8 1230.28   1
   0   4   1 56164.8 1479.41   3
   0  -4  -1 55518.7 1516.97   3
   0   4   1 55314.5 1173.54   1
   0  -4  -2 15240.3 808.230   6
   0   4   2 14559.2 792.736   3
   0  -4  -3 7304.55 587.602   6
   0   4   3 6677.33 568.438   3
   0  -4  -4 6986.09 581.232   6
   0   4   4 6200.22 549.996   3
   0   4   5-114.003 187.057   3
   0  -4  -5 136.043 117.100   6
   0  -4  -6 3773.79 469.930   6
   0   4   6 4106.21 460.154   3
   0  -4  -7 3413.78 467.382   6
   0   4   7 3393.77 434.508   3
   0  -4  -7 3709.54 538.067   4
   0   4   8 8280.55 655.843   3
   0  -4  -8 9186.65 760.452   6
   0  -4  -8 8637.29 854.831   4
   0  -4  -9 2369.65 399.796   6
   0   4   9 2236.25 356.757   3
   0  -4  -9 2060.55 440.394   4
   0  -4 -10 263.289 166.563   6
   0   4  10-39.4717 142.951   3
   0  -4 -10 135.494 225.078   4
   0   4  11 1129.90 261.824   3
   0  -4 -11 1332.49 433.420   4
   0   4  12 115.466 259.840   5
   0  -4 -12 360.964 302.220   4
   0  -4 -13-140.853 286.743   4
   0   4  13 156.151 276.233   5
   0  -4 -14-226.021 291.200   4
   0  -5  18 4.02152 292.752   5
   0  -5  17 1472.97 600.685   5
   0  -5  16 225.741 220.536   5
   0  -5  15 1618.92 469.620   5
   0  -5  14 444.529 237.641   5
   0  -5  13 391.762 201.820   6
   0  -5  13 96.2265 183.995   5
   0  -5  12-307.414 186.178   3
   0  -5  12-28.1344 245.072   5
   0  -5  11 792.596 221.308   6
   0  -5  11 80.3132 194.911   5
   0  -5  11 515.174 147.481   3
   0  -5  10 873.385 301.063   1
   0  -5  10 1045.94 262.505   6
   0  -5  10 636.339 228.115   5
   0  -5  10 913.508 216.782   3
   0  -5   9 8836.98 713.452   5
   0  -5   9 10245.7 859.586   1
   0  -5   9 8036.07 611.635   3
   0  -5   9 9042.96 834.898   4
   0   5  -8 49.8166 104.061   5
   0  -5   8 278.962 177.765   4
   0  -5   8 445.484 279.548   1
   0  -5   8 392.081 234.012   5
   0  -5   8 944.578 270.033   3
   0  -5   7 3253.54 417.417   3
   0  -5   7 3003.54 408.870   5
   0   5  -7 2227.55 313.333   5
   0  -5   7 2356.19 392.376   4
   0  -5   7 2865.47 436.914   1
   0  -5   6 1642.36 341.306   1
   0   5  -6 1169.24 214.474   5
   0  -5   6 210.971 280.020   5
   0  -5   6 1487.92 310.143   3
   0   5  -5 4748.05 392.282   5
   0  -5   5 6264.21 478.464   5
   0  -5   5 6055.84 565.152   1
   0  -5   5 4977.81 495.647   3
   0   5  -4 14115.6 651.528   5
   0  -5   4 15251.3 877.689   1
   0  -5   4 12686.4 761.648   3
   0   5  -3 370.348 139.373   5
   0  -5   3 488.203 196.597   3
   0  -5   3 712.265 257.121   1
   0   5  -2 30641.6 1129.79   2
   0  -5   2 31144.9 1194.07   3
   0  -5   2 29676.6 1161.08   1
   0   5  -1 15794.3 768.190   2
   0  -5   1 16869.8 928.007   3
   0  -5   1 17978.4 815.729   1
   0   5   0 11277.8 664.487   2
   0   5   0 7610.21 627.521   3
   0  -5   0 11262.0 744.247   3
   0  -5  -1 577.155 222.910   3
   0   5   1 601.392 272.702   3
   0   5   2 3404.11 474.724   3
   0  -5  -2 3558.63 465.585   6
   0   5   3 421.831 233.864   3
   0  -5  -3 467.525 217.967   6
   0  -5  -4 11750.3 845.885   6
   0   5   4 11427.8 808.172   3
   0   5   5 1415.46 318.842   3
   0  -5  -5 1102.67 277.759   6
   0   5   6 195.770 188.144   3
   0  -5  -6 81.0572 179.089   6
   0   5   7 6042.08 644.311   3
   0  -5  -7 5755.05 709.173   4
   0  -5  -7 6343.00 664.897   6
   0   5   8 6772.87 644.520   3
   0  -5  -8 6626.46 695.427   6
   0  -5  -8 6505.84 774.268   4
   0  -5  -9 266.020 212.806   4
   0   5   9-45.1904 181.465   3
   0  -5  -9-147.216 171.707   6
   0  -5 -10 172.648 250.047   4
   0   5  10 309.467 195.651   3
   0  -5 -10 213.252 134.857   6
   0  -5 -11 477.835 304.704   4
   0  -5 -12 123.371 285.103   4
   0   5  12-336.540 352.901   5
   0  -5 -13 20.6670 245.801   4
   0  -5 -14 1061.26 458.067   4
   0  -6  18 148.660 303.344   5
   0  -6  17-40.6204 205.746   5
   0  -6  16 70.4336 192.422   5
   0  -6  15 352.662 208.684   5
   0  -6  14 1095.68 359.234   5
   0  -6  13 189.682 176.613   6
   0  -6  13 488.964 326.910   5
   0  -6  12 123.698 136.278   6
   0  -6  12 438.064 317.441   5
   0   6 -11 215.218 154.851   3
   0  -6  11 1060.09 365.854   5
   0  -6  11 709.110 266.489   6
   0   6 -10 285.937 178.828   3
   0  -6  10 74.0365 110.759   3
   0  -6   9 24.4485 122.716   4
   0  -6   9 186.633 152.391   1
   0   6  -9-23.8805 173.741   3
   0  -6   9 1166.58 313.689   5
   0  -6   9 757.481 268.042   3
   0  -6   8 4876.53 540.935   3
   0  -6   8 5033.96 621.865   1
   0   6  -8 4607.31 474.695   5
   0  -6   8 3688.63 391.674   5
   0  -6   8 5886.86 661.723   4
   0   6  -8 4649.43 547.915   3
   0   6  -7 483.920 229.117   3
   0  -6   7 38.1605 279.832   2
   0  -6   7-38.8420 145.010   1
   0  -6   7 160.942 146.741   5
   0   6  -7 277.593 142.681   5
   0  -6   7 168.490 166.966   3
   0   6  -6 5494.87 460.186   5
   0  -6   6 7378.56 577.110   5
   0  -6   6 5744.36 623.140   1
   0  -6   6 5279.34 589.817   2
   0  -6   6 5911.12 580.683   3
   0   6  -6 5087.22 558.484   3
   0   6  -5 2173.37 379.681   3
   0  -6   5 2688.86 419.303   1
   0  -6   5 2553.61 430.581   2
   0  -6   5 2382.53 399.780   3
   0   6  -5 2346.37 292.389   5
   0  -6   4-56.6200 156.685   1
   0   6  -4 4.12245 95.9147   5
   0   6  -4-100.165 227.518   3
   0  -6   4-142.562 181.740   3
   0   6  -3 2983.33 324.758   5
   0  -6   3 3079.76 459.279   1
   0  -6   3 3737.08 476.682   3
   0  -6   2 73348.4 1938.21   1
   0  -6   2 75016.8 2060.30   3
   0   6  -2 71554.3 1903.83   2
   0  -6   1 16096.7 856.307   1
   0   6  -1 15778.7 851.502   2
   0  -6   1 17929.7 1041.14   3
   0   6   0 27281.0 1134.81   2
   0   6   0 26286.0 1248.14   3
   0  -6   0 27968.5 1288.82   3
   0   6   1 2240.91 373.905   2
   0   6   1 1808.65 394.037   3
   0  -6  -1 2298.05 383.021   3
   0  -6  -1 1782.55 344.989   6
   0   6   2 1192.62 354.847   3
   0  -6  -2 1222.07 309.640   6
   0  -6  -3 9731.08 820.847   6
   0   6   3 9205.87 782.021   3
   0  -6  -4 19369.7 1164.21   6
   0   6   4 18656.3 1124.15   3
   0   6   5-25.5471 219.961   3
   0  -6  -5-26.2940 148.996   6
   0   6   6-233.517 261.207   3
   0  -6  -6 106.214 137.679   6
   0  -6  -7 23111.3 1359.74   6
   0   6   7 23298.6 1292.73   3
   0  -6  -8 17658.8 1272.06   4
   0   6   8 19113.6 1171.30   3
   0   6   9 2231.95 431.334   3
   0  -6  -9 2679.22 529.885   4
   0   6  10 3724.76 523.611   3
   0  -6 -10 4527.30 733.479   4
   0  -6 -11 1911.54 540.174   4
   0  -6 -12-514.523 336.252   4
   0   6  12-21.5659 256.574   5
   0  -6 -13 6.86681 218.617   4
   0  -7  17 176.778 278.175   5
   0  -7  16 1214.58 486.451   5
   0  -7  15 1023.34 422.621   5
   0  -7  14 874.563 414.515   5
   0  -7  13 57.8840 177.575   6
   0   7 -13-8.43968 159.105   3
   0   7 -12 363.806 185.228   3
   0  -7  12 227.846 144.788   3
   0  -7  12 921.481 293.299   6
   0   7 -11 1965.34 397.616   3
   0  -7  11 1928.96 354.386   3
   0  -7  11 1097.81 253.364   5
   0   7 -10 2959.33 478.143   3
   0  -7  10 2442.85 388.319   5
   0  -7  10 3471.97 486.498   3
   0   7  -9 2930.55 470.917   3
   0  -7   9 3508.73 587.505   2
   0  -7   9 3179.39 445.765   5
   0   7  -9 3649.81 455.854   5
   0  -7   9 3518.12 476.873   3
   0  -7   8 3232.84 537.885   4
   0   7  -8 2634.36 448.455   3
   0  -7   8 2990.98 512.278   2
   0  -7   8 3689.07 452.865   5
   0   7  -8 3169.78 389.221   5
   0  -7   8 3259.06 467.196   3
   0   7  -7 845.269 284.337   3
   0  -7   7 1002.33 326.871   1
   0  -7   7 144.399 300.069   2
   0   7  -7 852.239 190.705   5
   0  -7   7 448.092 230.156   3
   0   7  -6-182.807 280.681   3
   0  -7   6 78.3909 175.916   1
   0  -7   6-284.758 261.523   2
   0   7  -6-103.944 117.848   5
   0  -7   6 86.4949 155.847   3
   0  -7   5 11754.4 886.890   3
   0  -7   5 11376.8 914.273   1
   0  -7   5 10120.7 831.619   2
   0   7  -5 10441.6 852.908   3
   0   7  -5 11092.3 670.751   5
   0   7  -4 477.904 156.001   5
   0  -7   4 860.841 277.840   1
   0  -7   4 849.631 313.492   2
   0  -7   4 885.180 283.746   3
   0   7  -4 582.844 246.253   3
   0   7  -3 1073.55 222.644   5
   0  -7   3 837.270 266.951   1
   0  -7   3 1356.66 344.991   3
   0   7  -3 859.458 300.612   3
   0  -7   2 83132.1 2191.81   1
   0   7  -2 82436.4 2195.62   2
   0  -7   2 83741.0 2386.84   3
   0   7  -2 77368.2 2279.78   3
   0   7  -1 21597.2 1071.28   2
   0  -7   1 23000.7 1263.84   3
   0   7  -1 21105.5 1207.72   3
   0   7   0 17815.9 992.490   2
   0   7   0 17781.3 1110.42   3
   0  -7   0 17818.2 1122.79   3
   0   7   1 2216.89 460.785   3
   0  -7  -1 2538.37 441.325   3
   0   7   1 1576.42 312.092   2
   0  -7  -1 2162.89 424.184   6
   0   7   2 1671.93 419.219   3
   0  -7  -2 1633.13 397.632   6
   0   7   3 91.7029 217.348   3
   0  -7  -3-4.53908 161.560   6
   0   7   4 2581.76 472.167   3
   0   7   5 320.646 220.300   3
   0   7   6 578.053 286.007   3
   0   7   7 2178.98 447.214   3
   0   7   8 676.572 318.235   3
   0  -7  -8 635.371 302.947   4
   0   7   9 370.402 231.073   3
   0  -7  -9-222.149 297.851   4
   0  -7 -10 1619.31 483.351   4
   0  -7 -11 1779.24 569.124   4
   0  -7 -12-0.17667 259.596   4
   0  -7 -13 340.799 301.680   4
   0  -8  16-9.76940 213.192   5
   0  -8  15-101.598 242.463   5
   0  -8  14 2832.88 515.772   5
   0  -8  13 1295.47 361.364   6
   0  -8  13 396.029 220.188   5
   0   8 -13 605.655 256.398   3
   0  -8  12 424.181 231.774   5
   0  -8  12 286.502 262.856   2
   0   8 -12 88.7069 190.179   3
   0  -8  11 190.845 180.972   5
   0  -8  11 11.1166 139.132   3
   0  -8  11 37.9466 270.342   2
   0   8 -11-165.452 248.330   3
   0   8 -10-125.713 255.409   3
   0   8 -10 202.230 134.134   5
   0  -8  10 559.163 285.287   5
   0  -8  10 219.718 157.853   3
   0  -8  10-139.363 298.500   2
   0   8  -9 1770.95 425.912   3
   0  -8   9 2212.40 406.966   3
   0  -8   9 3225.30 477.326   5
   0   8  -9 2384.28 360.780   5
   0  -8   9 2611.06 522.054   2
   0   8  -8 2007.60 414.927   3
   0   8  -8 1864.77 306.494   5
   0  -8   8 1840.66 440.809   2
   0  -8   8 2259.29 441.107   3
   0   8  -7 1907.55 411.188   3
   0  -8   7 2112.27 426.230   3
   0   8  -7 1901.32 297.461   5
   0  -8   7 2000.09 426.890   2
   0   8  -6 5074.12 473.462   5
   0   8  -6 5451.56 675.359   3
   0  -8   6 6241.08 700.328   3
   0  -8   6 5761.49 675.874   2
   0   8  -5 5771.25 499.822   5
   0  -8   5 5790.99 684.291   2
   0  -8   5 6723.83 756.772   1
   0   8  -5 6427.14 748.312   3
   0  -8   5 6987.42 745.043   3
   0   8  -4 1204.28 244.675   5
   0  -8   4 1500.79 355.539   3
   0   8  -4 793.119 306.937   3
   0  -8   4 2689.09 547.559   2
   0  -8   4 1813.41 413.967   1
   0   8  -3 849.728 292.918   3
   0  -8   3 1243.82 338.825   3
   0   8  -3 1408.72 289.707   5
   0   8  -2 3638.35 514.444   2
   0  -8   2 3079.52 534.010   3
   0   8  -2 3022.05 511.935   3
   0   8  -1 447.452 159.871   2
   0   8  -1 616.019 302.356   3
   0  -8   1 333.228 222.275   3
   0   8   0 1557.73 338.167   2
   0   8   0 2051.69 456.786   3
   0   8   1 5992.50 737.173   3
   0   8   1 5441.06 604.999   2
   0   8   2 5284.61 707.692   3
   0   8   2 4862.91 584.969   2
   0   8   3 3910.73 609.375   3
   0   8   4-5.79342 219.743   3
   0   8   5-8.46700 209.801   3
   0   8   6 289.718 216.076   3
   0   8   7 2525.47 548.931   3
   0   8   8 141.702 221.594   3
   0  -8  -8 396.760 266.137   4
   0   8   9 535.116 278.468   3
   0  -8  -9 680.848 341.903   4
   0  -8 -10-94.0780 248.402   4
   0  -8 -11 0.83967 307.742   4
   0  -9  16-183.550 296.782   2
   0  -9  15-129.977 343.592   2
   0  -9  14 84.6213 185.011   5
   0  -9  14 253.834 301.326   2
   0   9 -14 378.355 264.646   3
   0  -9  13 1611.43 399.463   5
   0  -9  13 1911.36 534.727   2
   0   9 -13 1190.31 373.043   3
   0  -9  12 4764.02 630.454   5
   0  -9  12 5367.46 790.230   2
   0   9 -12 3925.09 615.427   3
   0  -9  11 2744.04 474.239   5
   0  -9  11 1965.13 483.908   2
   0   9 -11 1564.14 423.645   3
   0  -9  10 5056.72 604.872   5
   0   9 -10 4385.74 516.151   5
   0   9 -10 3544.72 580.821   3
   0  -9  10 3818.34 640.912   2
   0   9  -9 5828.71 744.536   3
   0   9  -9 5572.61 558.746   5
   0  -9   9 5957.84 754.420   2
   0   9  -8 19397.0 1003.04   5
   0   9  -8 19853.8 1356.39   3
   0  -9   8 20168.4 1374.11   2
   0  -9   7-31.6528 247.624   2
   0   9  -7 363.581 292.260   3
   0   9  -7-70.9991 97.1606   5
   0  -9   6 2731.94 534.930   2
   0   9  -6 2548.70 364.496   5
   0   9  -6 2326.45 531.097   3
   0   9  -5 3936.48 657.333   3
   0  -9   5 5335.14 733.206   2
   0   9  -5 3813.90 430.414   5
   0   9  -4 4749.37 679.011   3
   0   9  -4 4441.54 486.005   5
   0   9  -3-180.431 251.044   3
   0   9  -3 59.1120 110.229   5
   0   9  -2 96.2077 210.094   3
   0   9  -1 9583.57 981.508   3
   0   9   0 3720.46 631.030   3
   0   9   1 3174.38 617.670   3
   0   9   2 9458.53 975.196   3
   0   9   3 1074.54 393.561   3
   0   9   4-229.533 277.546   3
   0   9   5-64.8102 271.098   3
   0   9   6 1407.67 431.341   3
   0   9   7 3483.38 668.664   3
   0  -9  -7 3292.28 598.160   4
   0   9   8 694.931 365.456   3
   0  -9  -8 885.507 369.871   4
   0  -9  -9 738.446 419.585   4
   0 -10  15 1333.71 562.340   2
   0 -10  14 1270.63 531.795   2
   0  10 -14 1577.58 468.893   3
   0 -10  13-247.213 359.039   2
   0  10 -13 71.3987 190.129   3
   0 -10  12 1085.29 348.427   5
   0  10 -12 553.813 279.504   3
   0  10 -11 1194.95 387.418   3
   0 -10  11 968.431 416.621   2
   0 -10  10 63.8348 259.565   2
   0  10 -10 38.5589 227.650   3
   0  10 -10 308.060 150.978   5
   0 -10   9 569.697 312.130   2
   0  10  -9 669.084 301.374   3
   0  10  -9 973.668 235.886   5
   0 -10   8 1280.54 426.094   2
   0  10  -8 1397.97 286.802   5
   0  10  -8 1841.67 471.591   3
   0  10  -7 4385.87 485.399   5
   0  10  -7 3004.88 586.188   3
   0 -10   7 4080.92 658.690   2
   0  10  -6-123.957 115.892   5
   0  10  -6-338.138 333.632   3
   0  10  -5 1387.67 285.078   5
   0  10  -5 789.519 339.494   3
   0  10  -4 2448.25 380.414   5
   0  10  -4 2595.48 562.934   3
   0  10  -3 5124.80 571.984   5
   0  10  -3 5327.10 770.842   3
   0  10  -2 369.508 309.347   3
   0  10  -1 478.930 307.974   3
   0  10   0-67.5686 247.937   3
   0  10   1 1402.92 422.749   3
   0  10   2-413.737 294.125   3
   0  10   3 126.624 243.159   3
   0  10   4 656.287 397.203   3
   0  10   5 142.988 238.155   3
   0  10   6 913.996 404.708   3
   0 -10  -7 649.719 331.190   4
   0  10   7 933.692 417.931   3
   0  10   8-0.15065 213.209   3
   0  11 -14 2721.49 622.825   3
   0 -11  14 3422.01 757.872   2
   0  11 -13 577.586 333.456   3
   0 -11  13-380.251 345.421   2
   0  11 -12 1202.03 426.058   3
   0 -11  12 1105.55 442.040   2
   0  11 -11-132.505 238.175   3
   0 -11  11-422.261 385.426   2
   0  11 -10 310.059 275.640   3
   0 -11  10-93.5863 246.525   2
   0  11  -9 310.217 275.066   3
   0 -11   9 517.338 374.980   2
   0 -11   8 2015.00 550.546   2
   0  11  -8 1213.30 458.749   3
   0  11  -8 1077.43 257.079   5
   0  11  -7 3800.18 698.481   3
   0  11  -7 3716.82 466.250   5
   0  11  -6 802.391 243.870   5
   0  11  -6 940.389 389.760   3
   0  11  -5 116.487 118.058   5
   0  11  -5-156.023 250.581   3
   0  11  -4 397.237 268.958   3
   0  11  -4 277.409 177.232   5
   0  11  -3 7081.86 959.414   3
   0  11  -3 6146.19 658.543   5
   0  11  -2 5798.78 869.447   3
   0  11  -1 6203.97 888.839   3
   0  11   0 4784.50 829.987   3
   0  11   1 501.843 342.036   3
   0  11   2 2673.12 641.933   3
   0  11   3 943.857 442.877   3
   0  11   4 112.756 274.617   3
   0  11   5 476.762 338.040   3
   0  11   6 929.497 476.039   3
   0  11   7 119.296 318.599   3
   0  12 -14 1094.24 453.695   3
   0 -12  13 562.030 381.792   2
   0  12 -13-246.263 261.024   3
   0 -12  12 1145.43 556.499   2
   0  12 -12 337.761 304.924   3
   0 -12  11-271.261 327.142   2
   0  12 -11-79.8470 213.739   3
   0 -12  10 600.954 333.851   2
   0  12 -10-52.4137 275.715   3
   0 -12   9 4033.36 811.449   2
   0  12  -9 2568.84 630.879   3
   0  12  -8 740.854 416.858   3
   0  12  -7-210.522 282.908   3
   0  12  -6 534.586 383.061   3
   0  12  -5-152.237 292.020   3
   0  12  -4 246.397 275.154   3
   0  12  -3-327.032 336.731   3
   0  12  -2 1094.79 470.309   3
   0  12  -1 656.375 350.037   3
   0  12   0 17.3276 252.268   3
   0  12   1-523.658 434.947   3
   0  12   2 803.130 409.653   3
   0  12   3 81.8035 253.105   3
   0  12   4-130.965 338.713   3
   0  12   5 29.8000 289.075   3
   0  12   6 1085.66 448.318   3
   0  13 -14 136.670 219.264   3
   0  13 -13 273.488 286.181   3
   0  13 -12 292.885 268.230   3
   0 -13  11 1549.75 563.339   2
   0  13 -11-15.1247 230.040   3
   0  13 -10 133.240 273.993   3
   0  13  -9 478.156 359.552   3
   0  13  -8-277.756 371.964   3
   0  13  -7 38.9945 285.616   3
   0  13  -6 177.948 335.704   3
   0  13  -5 759.756 340.796   3
   0  13  -4 783.843 444.640   3
   0  13  -3 939.733 429.253   3
   0  13  -2 251.563 318.220   3
   0  13  -1 184.009 298.690   3
   0  13   0 124.000 235.202   3
   0  13   1-201.001 250.492   3
   0  13   2-718.687 406.038   3
   0  13   3 47.2968 232.122   3
   0  13   4-865.886 435.723   3
   0  14 -11 161.676 389.905   3
   0  14 -10-47.6696 250.722   3
   0  14  -9 143.660 296.814   3
   0  14  -8 342.946 333.609   3
   0  14  -7 403.570 337.011   3
   0  14  -6 165.696 386.095   3
   0  14  -5-27.4388 248.458   3
   0  14  -4 966.800 508.608   3
   0  14  -3 1031.77 483.620   3
   0  14  -2 362.802 409.760   3
   0  14  -1-422.122 364.483   3
  -1  14   1 1618.64 635.636   3
  -1  14   0-198.830 429.650   3
  -1  14  -1-41.0193 251.498   3
  -1  14  -2 550.389 418.065   3
  -1  14  -3 260.121 292.494   3
  -1  14  -4 3566.62 805.980   3
  -1  14  -5 3855.06 855.709   3
  -1  14  -6 1284.12 519.257   3
  -1  14  -7 1541.27 570.169   3
  -1  14  -8 3970.54 874.045   3
  -1  14  -9 1148.30 481.906   3
  -1  14 -10 230.374 255.907   3
  -1  14 -11 1871.73 623.401   3
  -1  14 -12 2050.42 695.202   3
  -1  14 -13 256.402 377.189   3
  -1  13   5 39.7997 264.148   3
  -1  13   4 508.887 407.909   3
  -1  13   3 109.384 253.005   3
  -1  13   2 413.138 444.247   3
  -1  13   1 2070.74 655.027   3
  -1  13   0 3969.46 836.873   3
  -1  13  -1 4432.43 878.366   3
  -1  13  -2 4410.40 866.125   3
  -1  13  -3 1225.29 506.057   3
  -1  13  -4 1352.89 515.508   3
  -1  13  -5 1479.97 542.473   3
  -1  13  -6 3258.43 763.221   3
  -1  13  -7 1510.81 537.045   3
  -1  13  -8 1155.25 496.810   3
   1 -13   9 3058.19 740.525   2
  -1  13  -9 1403.54 514.242   3
   1 -13  10-202.345 372.515   2
  -1  13 -10 262.176 292.169   3
   1 -13  11 2373.07 706.949   2
  -1  13 -11 1453.05 512.975   3
  -1  13 -12 803.519 436.430   3
  -1  13 -13 919.662 478.254   3
  -1  12   7 0.18482 227.507   3
  -1  12   6 227.616 410.983   3
  -1  12   5-69.9800 250.509   3
  -1  12   4 317.245 329.618   3
  -1  12   3 663.432 465.209   3
  -1  12   2 1109.76 443.107   3
  -1  12   1 765.373 412.627   3
  -1  12   0 1142.97 477.872   3
  -1  12  -1 1989.60 627.337   3
  -1  12  -2 5552.25 918.971   3
  -1  12  -3 11105.4 1217.09   3
  -1  12  -4 10610.2 916.837   5
  -1  12  -4 13590.8 1366.91   3
  -1  12  -5 3533.05 514.421   5
  -1  12  -5 5083.15 868.475   3
  -1  12  -6 762.880 253.251   5
  -1  12  -6 1441.02 535.022   3
   1 -12   7 2465.07 618.289   2
  -1  12  -7 1394.60 486.973   3
   1 -12   8 503.924 328.050   2
  -1  12  -8 978.500 412.546   3
   1 -12   9-163.811 289.814   2
  -1  12  -9 45.3941 225.104   3
   1 -12  10-270.979 316.713   2
  -1  12 -10 191.930 317.472   3
   1 -12  11 72.0604 270.520   2
  -1  12 -11 302.238 280.719   3
   1 -12  12 610.490 458.470   2
  -1  12 -12 81.2194 197.642   3
   1 -12  13 1757.16 646.852   2
  -1  12 -13 1483.24 465.725   3
  -1  11   8 158.569 314.995   3
  -1  11   7-429.299 314.234   3
  -1  11   6 72.2504 247.340   3
  -1  11   5 249.158 234.954   3
  -1  11   4-724.168 411.257   3
  -1  11   3 61.5394 244.320   3
  -1  11   2 467.170 288.529   3
  -1  11   1 520.824 283.927   3
  -1  11   0 2586.88 589.778   3
  -1  11  -1 468.174 317.166   3
  -1  11  -2 508.875 300.516   3
  -1  11  -2-120.053 119.525   5
  -1  11  -3-103.766 263.025   3
  -1  11  -3 26.0169 109.765   5
  -1  11  -4 643.064 376.465   3
  -1  11  -4 124.393 109.785   5
  -1  11  -5 799.339 261.920   5
  -1  11  -5 1596.80 462.498   3
  -1  11  -6 473.083 215.088   5
  -1  11  -6 307.347 253.064   3
  -1  11  -7 782.207 239.728   5
   1 -11   7 881.834 366.031   2
  -1  11  -7 847.810 348.789   3
  -1  11  -8 1111.24 284.367   5
   1 -11   8 1502.18 465.435   2
  -1  11  -8 871.344 343.662   3
  -1  11  -9 999.642 280.543   5
   1 -11   9 535.653 278.177   2
  -1  11  -9 586.072 302.197   3
   1 -11  10 1170.81 470.923   2
  -1  11 -10 360.155 283.435   3
   1 -11  11 2577.27 623.692   2
  -1  11 -11 1731.94 467.888   3
   1 -11  12 93.8932 282.917   2
  -1  11 -12-455.543 274.667   3
   1 -11  13 1611.38 579.959   2
  -1  11 -13 1620.33 476.499   3
   1 -11  14 2536.10 762.624   2
  -1  10   9 169.789 297.237   3
   1 -10  -9 13.6156 237.012   4
  -1  10   8 135.336 205.462   3
  -1  10   7-178.273 272.297   3
  -1  10   6-320.547 295.640   3
  -1  10   5-185.422 303.739   3
  -1  10   4 748.821 330.255   3
  -1  10   3 262.445 271.092   3
  -1  10   2 5795.53 827.865   3
  -1  10   1 9771.37 1047.37   3
  -1  10   0 2340.39 531.491   3
  -1  10  -1 3636.47 621.396   3
  -1  10  -2 874.183 252.337   5
  -1  10  -2 310.891 247.234   3
  -1  10  -3 11287.4 875.628   5
  -1  10  -3 9711.09 1000.17   3
  -1  10  -4 1932.50 499.883   3
  -1  10  -4 1454.79 329.676   5
  -1  10  -5 2.92529 111.145   5
   1 -10   5 528.213 269.931   2
  -1  10  -5 186.978 228.724   3
  -1  10  -6 970.771 269.103   5
   1 -10   6 1295.14 398.328   2
  -1  10  -6 1127.92 357.702   3
   1 -10   7-191.299 355.187   2
  -1  10  -7 99.3317 201.801   3
  -1  10  -7-65.0157 145.525   5
   1 -10   8 444.050 265.963   2
  -1  10  -8 731.737 315.705   3
  -1  10  -8 999.691 276.368   5
   1 -10   9-163.907 289.022   2
  -1  10  -9-237.092 238.109   3
  -1  10  -9-85.6958 119.179   5
   1 -10  10 2651.60 575.105   2
  -1  10 -10 2911.03 463.467   5
  -1  10 -10 3057.40 558.879   3
   1 -10  11 9008.71 884.462   5
   1 -10  11 7523.59 985.429   2
  -1  10 -11 7541.35 855.414   3
   1 -10  12 3469.96 569.620   5
   1 -10  12 2890.25 656.810   2
  -1  10 -12 2310.00 481.165   3
   1 -10  13 6637.82 1011.20   2
  -1  10 -13 5996.97 783.397   3
   1 -10  13 6402.39 817.125   5
   1 -10  14-31.5451 291.579   2
   1 -10  14 393.720 308.602   5
   1 -10  15-84.3638 304.743   2
   1  -9 -11 32.5318 215.812   4
   1  -9 -10 4.18078 204.761   4
  -1   9   9 211.549 218.137   3
   1  -9  -9 40.3289 290.916   4
  -1   9   8 1039.54 370.983   3
  -1   9   7-484.071 319.698   3
  -1   9   6 659.695 266.541   3
  -1   9   5 2736.13 580.251   3
  -1   9   4 5125.83 741.017   3
  -1   9   3 1342.47 329.030   2
  -1   9   3 1378.85 358.133   3
  -1   9   2 87.0464 172.071   2
  -1   9   2-453.929 384.690   3
  -1   9   1 11855.8 1052.68   3
  -1   9   1 12029.9 876.516   2
  -1   9   0 27071.7 1544.77   3
  -1   9   0 27573.8 1376.48   2
  -1   9  -1 42550.1 1985.50   3
  -1   9  -2 29063.0 1604.81   3
  -1   9  -2 30615.0 1391.91   5
  -1   9  -3 24133.7 1441.87   3
  -1   9  -3 23348.5 1168.46   5
  -1   9  -4 10358.0 951.004   3
   1  -9   4 10946.9 926.368   2
  -1   9  -4 9932.78 759.680   5
  -1   9  -5 10630.1 956.711   3
   1  -9   5 10344.7 912.001   2
  -1   9  -5 10264.9 762.940   5
  -1   9  -6 5871.52 598.228   5
  -1   9  -6 5909.59 732.582   3
   1  -9   6 6056.64 726.727   2
  -1   9  -7 3868.06 487.603   5
  -1   9  -7 3103.24 553.288   3
   1  -9   7 3437.72 557.615   2
  -1   9  -8 3067.14 446.506   5
  -1   9  -8 2681.87 516.136   3
   1  -9   8 2793.58 561.043   2
   1  -9   9 4501.14 581.743   5
  -1   9  -9 4373.86 623.291   3
  -1   9  -9 4606.16 558.852   5
   1  -9   9 4793.08 728.886   2
   1  -9  10 2824.63 507.951   5
  -1   9 -10 1549.23 379.692   3
  -1   9 -10 1536.05 332.812   5
   1  -9  10 2040.45 529.983   2
   1  -9  11 1774.44 495.320   2
   1  -9  11 2093.51 442.648   5
  -1   9 -11 1392.24 370.956   3
   1  -9  12 7975.61 866.628   5
  -1   9 -12 6389.59 739.327   3
   1  -9  13 3887.56 555.455   6
  -1   9 -13 3116.99 521.589   3
   1  -9  13 4411.78 672.796   5
   1  -9  14 1010.91 352.955   5
   1  -9  15 73.9476 184.726   5
   1  -8 -12 5.28097 217.156   4
   1  -8 -11 98.9103 321.988   4
   1  -8 -10-112.777 269.605   4
  -1   8  10 168.396 202.608   3
   1  -8  -9 48.0207 203.717   4
  -1   8   9-187.940 219.657   3
  -1   8   8 67.2989 242.449   3
  -1   8   7-0.46111 237.804   3
  -1   8   6-162.856 246.512   3
  -1   8   5 314.391 239.348   3
  -1   8   4 276.394 213.926   3
  -1   8   4 465.704 223.441   2
  -1   8   3 12712.4 860.341   2
  -1   8   3 11498.4 1007.62   3
  -1   8   2 2882.86 416.883   2
  -1   8   2 2731.53 533.385   3
  -1   8   1 815.638 254.562   1
  -1   8   1 728.409 227.115   2
  -1   8   1 878.752 318.315   3
  -1   8   0 2476.91 447.669   1
  -1   8   0 2722.54 423.641   2
   1  -8   0 2584.50 483.525   6
  -1   8   0 2509.96 495.498   3
  -1   8  -1 594.590 258.014   1
  -1   8  -1 471.518 193.462   2
  -1   8  -1 201.692 198.374   3
   1  -8   1 1021.93 282.738   3
   1  -8   1 824.954 282.001   6
  -1   8  -2 18885.3 1033.91   5
   1  -8   2 18982.3 1192.96   3
  -1   8  -2 19472.6 1183.92   1
  -1   8  -2 17484.0 1167.98   3
  -1   8  -3 17034.2 936.691   5
   1  -8   3 17374.1 1106.77   2
  -1   8  -3 18336.6 1147.65   1
  -1   8  -3 17267.6 1145.98   3
   1  -8   3 19497.4 1203.45   3
  -1   8  -4-166.641 177.225   5
  -1   8  -4-12.0980 215.376   1
   1  -8   4-181.400 255.328   2
  -1   8  -4-50.1288 235.568   3
   1  -8   4-52.4283 184.359   3
  -1   8  -5 5392.13 543.425   5
   1  -8   5 4912.49 598.479   2
   1  -8   5 6678.52 707.422   3
  -1   8  -5 5817.98 696.114   3
   1  -8   6 12041.1 937.328   3
  -1   8  -6 10339.3 880.163   3
   1  -8   6 9529.28 861.395   2
  -1   8  -6 10384.4 745.908   5
   1  -8   7 8541.74 736.852   5
  -1   8  -7 7328.91 648.767   5
  -1   8  -7 7412.78 745.470   3
   1  -8   7 7507.15 800.463   2
   1  -8   7 8680.14 790.140   3
  -1   8  -8 129.232 201.868   3
   1  -8   8 84.9040 134.303   3
   1  -8   8 428.427 251.238   5
  -1   8  -8 66.2954 111.696   5
   1  -8   8-210.909 302.306   2
   1  -8   9 117.038 169.371   5
  -1   8  -9 247.954 214.346   3
  -1   8  -9 230.924 131.954   5
   1  -8   9 446.813 234.827   3
   1  -8  10 6711.70 733.711   5
   1  -8  10 6788.77 717.389   3
  -1   8 -10 6546.96 692.261   5
  -1   8 -10 5943.95 656.259   3
  -1   8 -11-114.393 203.581   3
   1  -8  11 621.140 261.726   3
   1  -8  11 194.498 208.988   5
   1  -8  12 3483.78 569.236   5
  -1   8 -12 3817.68 534.839   3
   1  -8  13 6100.55 760.309   5
   1  -8  13 4943.88 563.143   6
  -1   8 -13 6246.85 667.703   3
   1  -8  14-622.079 324.032   5
   1  -8  15-90.0570 200.597   5
   1  -8  16 840.771 464.242   5
   1  -7 -13-1107.44 452.322   4
   1  -7 -12-487.097 331.000   4
   1  -7 -11 22.0127 232.628   4
  -1   7  10-253.960 227.822   3
   1  -7 -10 217.597 235.000   4
  -1   7   9-353.795 237.753   3
   1  -7  -9-19.7396 203.058   4
  -1   7   8 373.696 243.050   3
  -1   7   7-316.446 278.720   3
  -1   7   6 6158.28 755.250   3
  -1   7   5 206.366 215.827   3
   1  -7  -4 673.148 296.497   6
  -1   7   4 712.382 294.539   3
  -1   7   3 9719.47 862.899   3
   1  -7  -3 10950.9 928.342   6
  -1   7   3 10840.6 742.998   2
  -1   7   3 9448.07 629.853   1
  -1   7   2 6096.48 702.310   3
   1  -7  -2 6201.63 692.292   6
  -1   7   2 6527.81 585.993   2
  -1   7   2 6276.76 566.818   1
   1  -7  -1 3300.31 503.002   6
  -1   7   1 2437.36 436.075   3
  -1   7   1 2473.01 380.101   1
  -1   7   1 2598.58 379.978   2
   1  -7   0 2327.13 418.119   6
  -1   7   0 2879.87 468.287   3
  -1   7   0 2977.99 413.683   1
  -1   7   0 2887.07 380.351   2
  -1   7  -1 47762.7 1759.79   3
  -1   7  -1 44745.9 1563.73   1
   1  -7   1 51241.3 1799.34   6
   1  -7   1 50452.8 1785.37   3
  -1   7  -1 49422.6 1613.77   2
  -1   7  -2 5761.84 534.853   5
   1  -7   2 5642.23 637.732   2
  -1   7  -2 5284.05 631.485   3
   1  -7   2 6186.08 641.214   3
  -1   7  -2 5051.53 588.172   1
  -1   7  -3 397.963 243.730   3
   1  -7   3 353.494 207.724   3
  -1   7  -3 70.7906 230.902   1
   1  -7   3 138.682 225.433   2
  -1   7  -3 251.739 122.971   5
  -1   7  -4 748.104 296.434   3
   1  -7   4 1331.93 327.202   3
  -1   7  -4 721.230 300.641   1
   1  -7   4 682.782 210.486   2
  -1   7  -4 1094.15 223.175   5
   1  -7   5 1122.56 278.499   3
  -1   7  -5 875.758 273.704   3
  -1   7  -5 950.316 220.278   5
   1  -7   5 1043.53 353.400   2
  -1   7  -5 814.101 336.400   1
   1  -7   6 1716.21 357.013   3
  -1   7  -6 1306.66 312.799   3
   1  -7   6 2215.96 374.916   5
  -1   7  -6 1734.74 305.147   5
   1  -7   6 1159.53 321.523   2
   1  -7   7 366.402 217.389   5
  -1   7  -7 192.801 162.056   3
  -1   7  -7 269.714 154.765   5
   1  -7   7 416.815 202.602   3
   1  -7   8 928.453 275.561   5
  -1   7  -8 861.025 263.035   3
  -1   7  -8 971.057 245.313   5
   1  -7   8 931.823 265.288   3
   1  -7   9 5854.77 637.469   5
   1  -7   9 6712.47 641.514   3
  -1   7  -9 6221.14 643.023   5
  -1   7  -9 6098.07 623.224   3
   1  -7  10 10650.9 858.386   5
  -1   7 -10 12280.0 947.665   5
  -1   7 -10 12003.4 841.432   3
   1  -7  10 12885.6 880.035   3
  -1   7 -11 101.889 163.893   3
   1  -7  11 406.942 240.600   5
   1  -7  11 554.403 267.831   3
   1  -7  12 4809.82 711.349   5
   1  -7  12 5078.89 550.856   3
  -1   7 -12 3633.06 477.035   3
   1  -7  12 4015.30 477.119   6
   1  -7  13 1516.33 442.597   5
   1  -7  14 934.574 385.872   5
   1  -7  15 4228.43 827.614   5
   1  -7  16 747.453 462.634   5
   1  -7  17 729.338 396.137   5
   1  -6 -14 36.6528 232.342   4
   1  -6 -13 0.18030 222.422   4
   1  -6 -12 103.676 216.741   4
   1  -6 -11 100.663 246.068   4
  -1   6  11-218.873 247.653   3
   1  -6 -10-126.149 236.637   4
  -1   6  10 216.694 172.905   3
   1  -6  -9 2666.29 560.358   4
  -1   6   9 3375.62 536.075   3
  -1   6   8 726.935 285.979   3
   1  -6  -7 314.505 224.960   6
  -1   6   7 332.115 201.093   3
   1  -6  -6 65.2712 138.262   6
  -1   6   6 5.74682 193.097   3
   1  -6  -5 3454.41 515.862   6
  -1   6   5 2951.01 502.302   3
   1  -6  -4 240.613 161.570   6
  -1   6   4 329.534 209.800   3
  -1   6   4 125.135 114.451   1
   1  -6  -3 733.230 258.105   6
  -1   6   3 209.809 210.153   3
  -1   6   3 612.948 189.276   1
  -1   6   2 37472.9 1510.69   3
   1  -6  -2 39317.3 1562.77   6
  -1   6   2 36607.3 1210.17   2
  -1   6   2 35223.5 1145.45   1
  -1   6   1 12479.0 904.405   3
  -1   6   1 12117.9 737.585   1
  -1   6   1 13410.8 730.288   2
   1  -6  -1 14487.2 921.342   6
  -1   6   0 14819.7 853.379   1
  -1   6   0 16639.9 827.610   2
   1  -6   0 16670.1 977.589   3
   1  -6   0 17270.5 982.336   6
  -1   6  -1 25462.0 1123.35   1
   1  -6   1 27972.9 1225.39   3
  -1   6  -2 1363.93 252.342   5
   1  -6   2 1489.83 324.417   3
  -1   6  -2 855.098 279.318   1
   1  -6   3 19101.6 1003.52   3
  -1   6  -3 16329.0 804.766   5
  -1   6  -4 9204.25 613.480   5
   1  -6   4 8284.62 696.500   2
   1  -6   4 9396.64 716.268   3
   1  -6   5 482.015 220.205   3
  -1   6  -5 204.178 128.884   5
  -1   6  -5 232.876 209.511   1
   1  -6   5 535.796 245.283   5
   1  -6   6 2066.37 346.099   3
  -1   6  -6 1326.47 265.146   5
  -1   6  -6 1055.59 305.057   1
   1  -6   6 1793.69 341.520   5
   1  -6   7 408.481 179.900   5
  -1   6  -7 833.219 227.933   5
   1  -6   7 694.124 217.286   3
   1  -6   8 3672.02 498.677   5
  -1   6  -8 4441.98 517.313   5
   1  -6   8 4152.16 561.116   4
   1  -6   8 4041.66 453.603   3
  -1   6  -9 5.48289 111.488   5
   1  -6   9 357.792 293.890   5
   1  -6   9 190.199 142.036   3
   1  -6  10 13243.4 1021.51   5
   1  -6  10 11819.7 763.252   3
   1  -6  11 13050.2 1067.16   5
   1  -6  11 11536.9 742.293   3
   1  -6  11 11509.0 710.150   6
   1  -6  12 8506.00 916.727   5
   1  -6  12 8351.88 572.678   6
   1  -6  12 9168.27 647.697   3
   1  -6  13 2158.64 493.566   5
   1  -6  14-190.619 248.278   5
   1  -6  15 597.045 327.723   5
   1  -6  16-1033.52 430.218   5
   1  -6  17-538.187 344.047   5
   1  -5 -14 324.788 404.786   4
   1  -5 -13 234.482 343.576   4
   1  -5 -12 279.737 327.029   4
   1  -5 -11 63.9348 244.494   4
  -1   5  11-87.0015 135.958   3
   1  -5 -10 545.733 255.201   4
  -1   5  10 656.072 237.767   3
   1  -5 -10 519.516 220.177   6
  -1   5   9 9222.56 792.822   3
   1  -5  -9 9100.06 925.379   4
   1  -5  -9 9198.24 837.822   6
   1  -5  -8 4354.87 578.824   6
  -1   5   8 4574.76 565.006   3
  -1   5   7 279.137 212.511   3
   1  -5  -7 99.0645 150.888   6
   1  -5  -6 127.601 146.596   6
  -1   5   6-71.7467 169.905   3
   1  -5  -5 1377.92 313.662   6
  -1   5   5 1156.54 285.820   3
  -1   5   5 1210.38 161.735   1
   1  -5  -4 10538.0 781.008   6
  -1   5   4 10111.9 765.046   3
  -1   5   4 9520.49 464.555   1
   1  -5  -3 7085.02 646.067   6
  -1   5   3 6488.09 627.169   3
  -1   5   3 6586.11 434.775   1
   1  -5  -2 24516.5 1123.68   6
  -1   5   2 22294.5 1114.37   3
  -1   5   2 24211.4 857.289   1
  -1   5   1 7916.53 677.879   3
   1  -5  -1 9293.55 695.261   6
  -1   5   1 8933.40 542.368   2
  -1   5   1 9196.77 576.054   1
   1  -5   0 94748.9 2084.58   6
  -1   5   0 90425.9 1815.57   1
   1  -5   0 93532.1 2009.90   3
  -1   5   0 91800.5 1719.53   2
   1  -5   1 10062.8 606.356   2
   1  -5   1 10967.1 711.350   3
  -1   5  -1 9527.84 651.573   1
  -1   5  -2 70343.6 1532.11   5
   1  -5   2 69180.6 1585.93   2
   1  -5   2 71884.5 1784.15   3
  -1   5  -2 72946.3 1766.90   3
  -1   5  -2 73892.7 1746.99   1
  -1   5  -3 10377.3 591.177   5
  -1   5  -3 11695.3 710.064   3
   1  -5   3 10840.9 687.038   3
   1  -5   4 12935.0 707.168   5
  -1   5  -4 11889.2 678.272   5
  -1   5  -4 11707.0 705.656   3
   1  -5   4 12618.9 731.323   3
   1  -5   5 4199.14 433.632   5
  -1   5  -5 3779.68 389.427   5
   1  -5   5 3562.71 402.197   3
  -1   5  -5 3721.02 401.246   3
  -1   5  -6 693.537 220.674   3
   1  -5   6 909.083 218.957   3
  -1   5  -6 880.024 233.481   5
   1  -5   6 871.307 261.123   5
  -1   5  -6 277.697 215.572   1
   1  -5   7 9845.77 777.958   5
   1  -5   7 7628.20 542.419   3
  -1   5  -7 8912.69 678.148   5
   1  -5   7 9165.27 780.241   4
  -1   5  -7 7978.47 586.509   3
   1  -5   8 6410.29 638.634   5
  -1   5  -8 6645.97 629.205   5
   1  -5   8 6822.64 724.625   4
  -1   5  -8 5523.94 491.852   3
   1  -5   8 4821.51 402.952   3
  -1   5  -9 2202.12 314.719   3
   1  -5   9 2300.34 423.021   5
   1  -5   9 1533.09 224.216   3
   1  -5  10 9046.79 832.747   5
   1  -5  10 7692.05 539.743   3
   1  -5  10 7707.03 521.692   6
  -1   5 -10 7974.71 575.734   3
   1  -5  11 62.0334 81.9974   3
   1  -5  11-30.9884 231.133   5
   1  -5  11 269.068 169.491   6
   1  -5  12 3028.57 572.059   5
   1  -5  12 3315.39 333.843   3
   1  -5  12 3922.71 330.671   6
   1  -5  13-156.250 245.963   5
   1  -5  14 93.6905 200.739   5
   1  -5  15-175.426 325.941   5
   1  -5  16 406.628 355.054   5
   1  -5  17 245.201 369.112   5
   1  -4 -15-517.873 363.658   4
   1  -4 -14-181.726 280.509   4
  -1   4  14 514.645 335.180   5
   1  -4 -13-167.964 293.783   4
   1  -4 -12 1170.97 427.921   4
  -1   4  12 1379.62 296.811   3
   1  -4 -11 546.178 288.012   4
  -1   4  11 147.003 132.543   3
   1  -4 -11 146.324 123.130   6
  -1   4  10 4436.76 520.470   3
   1  -4 -10 3933.36 636.347   4
   1  -4 -10 4283.26 544.704   6
  -1   4   9 11096.8 808.193   3
   1  -4  -9 10711.4 998.571   4
   1  -4  -9 11338.0 861.153   6
   1  -4  -8 177.968 143.850   6
  -1   4   8 35.0648 157.509   3
   1  -4  -7 1773.33 327.776   6
  -1   4   7 1648.91 323.246   3
   1  -4  -6 5057.50 551.533   6
  -1   4   6 5131.23 526.811   3
  -1   4   6 3858.63 179.249   1
   1  -4  -5 24590.9 1114.99   6
  -1   4   5 23535.0 1062.16   3
  -1   4   5 22471.7 555.960   1
  -1   4   4 1120.90 306.048   3
   1  -4  -4 476.685 235.496   6
   1  -4  -3 5567.94 499.578   6
  -1   4   3 5503.17 534.694   3
   1  -4  -2 3499.04 398.312   6
  -1   4   2 2904.51 416.218   3
  -1   4   2 3096.56 301.992   1
  -1   4   1 36434.3 1208.67   3
   1  -4  -1 36644.3 1173.27   6
  -1   4   1 34571.0 914.728   2
  -1   4   1 36322.0 991.305   1
   1  -4   0 315891. 3294.54   6
  -1   4   0 329627. 3079.20   1
  -1   4   0 315431. 2842.04   2
   1  -4   0 318395. 2797.02   2
   1  -4   0 327083. 3306.00   3
   1  -4   1 18224.9 695.595   2
  -1   4  -1 18318.9 815.587   1
  -1   4  -1 19423.8 839.546   3
   1  -4   1 18719.4 804.863   3
  -1   4  -2 33168.3 962.889   5
   1  -4   2 32244.8 1038.61   3
  -1   4  -2 33210.4 1045.17   3
   1  -4   3 45440.8 1173.76   5
  -1   4  -3 47985.3 1234.85   5
   1  -4   3 44656.7 1197.70   3
  -1   4  -3 44329.9 1176.07   3
   1  -4   4 954.410 188.554   5
  -1   4  -4 1243.45 244.576   5
  -1   4  -4 744.229 235.257   1
   1  -4   4 1379.30 236.935   3
  -1   4  -4 1031.98 221.384   3
  -1   4  -5 1584.42 261.691   3
   1  -4   5 1175.20 172.282   3
   1  -4   5 2307.65 381.597   5
  -1   4  -5 1651.19 266.421   5
  -1   4  -6 150.464 116.396   3
   1  -4   6 324.876 176.691   5
  -1   4  -6 130.480 131.350   5
   1  -4   7 9748.18 532.358   3
   1  -4   7 10744.5 749.223   5
  -1   4  -7 10991.5 755.395   5
  -1   4  -7 9906.78 558.484   3
   1  -4   7 12030.5 868.769   4
   1  -4   8 5038.09 571.714   5
   1  -4   8 4739.34 372.034   3
   1  -4   8 4985.95 389.409   6
   1  -4   8 5650.53 670.477   4
  -1   4  -8 4665.06 395.029   3
   1  -4   9 5717.98 638.948   5
   1  -4   9 4773.39 375.348   3
   1  -4   9 5364.69 384.329   6
   1  -4  10 1139.44 332.955   5
   1  -4  10 1231.01 177.475   3
   1  -4  10 1162.80 189.048   6
   1  -4  11 174.338 289.376   5
   1  -4  11-128.366 121.988   3
   1  -4  11 614.417 156.422   6
   1  -4  12 44.6749 83.7629   6
   1  -4  12 543.813 283.576   5
   1  -4  13 281.028 263.844   5
   1  -4  14 179.101 277.936   5
   1  -4  15 1237.40 466.227   5
   1  -4  16-0.54688 210.765   5
   1  -4  17 568.179 451.802   5
  -1   3  15 50.5201 311.991   5
   1  -3 -15 633.294 434.049   4
   1  -3 -14 567.445 380.301   4
  -1   3  14 401.236 373.539   5
   1  -3 -13 424.345 298.790   4
  -1   3  13-131.645 235.558   5
   1  -3 -12 762.465 407.591   4
   1  -3 -12 1122.94 285.929   6
  -1   3  12 1730.46 322.843   3
   1  -3 -11 168.873 217.132   4
   1  -3 -11 200.287 142.446   6
  -1   3  11 345.198 166.117   3
   1  -3 -10 2030.37 464.695   4
  -1   3  10 1903.80 317.428   3
   1  -3 -10 1857.20 346.238   6
   1  -3  -9 21451.6 1094.02   6
   1  -3  -9 20965.1 1337.51   4
  -1   3   9 21311.9 1015.90   3
  -1   3   8 2881.98 408.322   6
   1  -3  -8 2955.40 406.268   6
   1  -3  -8 2088.52 416.280   4
  -1   3   8 2970.10 394.354   3
   1  -3  -7 3219.53 411.924   6
  -1   3   7 2648.74 372.340   6
  -1   3   6 9759.93 670.785   6
   1  -3  -6 9140.11 652.686   6
  -1   3   5-0.09936 180.151   6
   1  -3  -5 76.9943 116.240   6
  -1   3   4 451.758 227.354   6
   1  -3  -4 592.232 203.488   6
   1  -3  -3 4667.07 421.414   6
  -1   3   3 4769.59 445.443   6
  -1   3   2 18392.5 767.247   3
   1  -3  -2 20262.3 799.821   6
  -1   3   2 19493.9 823.237   6
  -1   3   1 134.665 127.073   2
   1  -3  -1 169.395 161.538   6
  -1   3   1 203.177 170.390   3
   1  -3   0 83584.7 1446.22   6
  -1   3   0 82176.3 1244.66   2
   1  -3   0 81982.7 1195.04   2
  -1   3  -1 2708.72 296.144   3
   1  -3   1 2900.94 308.186   3
  -1   3  -1 2709.77 278.144   5
  -1   3  -2 43763.9 1008.26   5
   1  -3   2 43877.2 1038.00   5
   1  -3   2 44889.0 1027.38   3
  -1   3  -2 45235.2 1023.84   3
   1  -3   3 9080.66 540.332   5
  -1   3  -3 9069.58 504.217   5
  -1   3  -3 8985.81 545.120   1
  -1   3  -3 9050.02 454.101   3
   1  -3   3 8717.68 448.741   3
  -1   3  -4 3100.82 296.875   3
  -1   3  -4 2815.69 355.451   5
   1  -3   4 3185.14 372.482   5
  -1   3  -4 2703.69 363.704   1
   1  -3   5 4526.64 309.045   3
  -1   3  -5 4811.32 345.094   3
   1  -3   5 5077.25 488.178   5
  -1   3  -5 4271.06 433.583   5
  -1   3  -5 5032.85 465.036   1
  -1   3  -6 269.927 174.949   1
   1  -3   6 467.626 231.003   4
  -1   3  -6 462.662 188.912   5
  -1   3  -6 367.691 116.867   3
   1  -3   6 299.113 196.897   5
   1  -3   6 529.359 119.095   3
   1  -3   7 1439.36 327.222   4
  -1   3  -7 1416.51 190.021   3
   1  -3   7 1668.85 195.168   6
   1  -3   7 1047.91 259.810   5
   1  -3   7 1519.86 179.306   3
   1  -3   8 14187.5 957.808   5
   1  -3   8 13693.3 511.251   3
   1  -3   8 14557.9 544.340   6
   1  -3   8 14939.9 1028.49   4
   1  -3   9 32609.0 1542.22   5
   1  -3   9 31898.2 751.135   3
   1  -3   9 33270.5 775.487   6
   1  -3   9 34647.5 1657.25   4
   1  -3  10 31022.3 1586.67   5
   1  -3  10 28358.5 637.538   3
   1  -3  10 30482.5 684.941   6
   1  -3  11 17414.0 411.473   6
   1  -3  11 21500.7 1416.95   5
   1  -3  12 1345.02 403.031   5
   1  -3  13 1651.67 441.030   5
   1  -3  14 2988.03 674.422   5
   1  -3  15 116.283 287.234   5
   1  -3  16 1107.46 525.085   5
  -1   2  15 95.0536 325.314   5
   1  -2 -15 449.134 424.861   4
   1  -2 -14 837.699 460.451   4
  -1   2  14 461.859 361.980   5
   1  -2 -13 451.688 276.547   4
  -1   2  13 0.93581 279.770   5
  -1   2  12 996.090 222.719   3
   1  -2 -12 651.133 282.839   4
   1  -2 -12 776.483 229.420   6
  -1   2  11 3629.62 447.031   6
  -1   2  11 3048.54 377.094   3
   1  -2 -11 2896.43 580.115   4
   1  -2 -11 3319.30 441.005   6
  -1   2  10 20051.5 1001.44   6
   1  -2 -10 19986.1 1033.28   6
   1  -2 -10 18972.0 1305.92   4
  -1   2   9 832.848 250.258   6
  -1   2   9 480.945 99.7760   1
   1  -2  -9 126.398 219.760   4
   1  -2  -9 651.287 201.488   6
  -1   2   8 2709.75 362.160   6
   1  -2  -8 2970.01 370.684   6
  -1   2   8 2657.82 200.447   1
   1  -2  -8 2768.43 475.626   4
  -1   2   7-10.3981 148.162   6
   1  -2  -7 32.3530 183.654   4
   1  -2  -7-55.5922 106.621   6
   1  -2  -6 2124.18 294.293   6
  -1   2   6 2579.95 346.611   6
  -1   2   5 39875.1 1166.20   6
   1  -2  -5 39942.4 1155.03   6
  -1   2   4 6665.84 470.183   6
   1  -2  -4 6201.39 454.408   6
   1  -2  -3 11846.2 566.985   6
  -1   2   3 11057.6 568.860   6
  -1   2   2 2375.52 267.303   6
   1  -2  -2 2778.01 283.224   6
   1  -2  -1 7970.62 413.532   6
  -1   2   1 7352.98 268.007   2
   1  -2   0 50961.9 909.815   6
  -1   2   0 38815.7 813.201   6
  -1   2  -1 86084.6 1166.68   3
   1  -2   1 87060.4 1090.84   6
  -1   2  -1 85763.1 1207.59   5
   1  -2   1 87925.3 1220.66   5
  -1   2  -2 5265.02 348.526   5
   1  -2   2 5694.65 390.394   5
   1  -2   2 7618.94 350.085   3
  -1   2  -2 5477.09 281.898   3
  -1   2  -2 5439.25 364.075   1
  -1   2  -3 34539.0 959.792   5
   1  -2   3 34857.9 962.571   5
  -1   2  -3 34921.3 923.411   1
  -1   2  -3 34882.2 640.881   3
   1  -2   3 34218.1 659.836   3
  -1   2  -4 2871.63 189.840   3
   1  -2   4 3128.40 367.379   4
   1  -2   4 2624.81 185.172   3
   1  -2   4 2790.64 343.326   5
  -1   2  -4 2803.22 334.851   5
  -1   2  -4 2584.90 300.715   1
   1  -2   5 25452.8 507.838   6
   1  -2   5 24612.9 1025.61   5
   1  -2   5 27046.3 1083.12   4
  -1   2  -5 24105.5 537.951   3
  -1   2  -5 25315.5 1017.82   5
  -1   2  -5 24872.4 862.370   1
   1  -2   5 25626.2 537.136   3
   1  -2   6 33832.5 1292.57   5
   1  -2   6 33622.4 603.309   6
   1  -2   6 36156.0 1362.91   4
   1  -2   6 33369.6 610.008   3
   1  -2   7 4735.11 280.988   6
   1  -2   7 2343.27 381.549   5
   1  -2   7 3210.40 451.876   4
   1  -2   7 4067.68 223.141   3
   1  -2   8 615.951 248.017   5
   1  -2   8 1044.89 285.220   4
   1  -2   8 1891.96 159.307   3
   1  -2   9-104.410 82.2360   6
   1  -2   9-142.512 232.821   5
   1  -2  10 2957.37 536.852   5
   1  -2  11 10336.4 1034.33   5
   1  -2  12 4412.28 730.885   5
   1  -2  13 210.216 249.099   5
   1  -2  14 3221.03 730.015   5
   1  -2  15 121.734 309.307   5
   1  -2  16 329.181 370.173   5
  -1   1  16 58.0370 256.779   5
  -1   1  15 1250.82 505.160   5
   1  -1 -14 1717.64 530.011   4
  -1   1  14 811.226 384.797   5
  -1   1  13 4699.14 772.070   5
   1  -1 -13 4524.32 744.397   4
  -1   1  13 5192.42 437.825   3
  -1   1  12 964.484 206.566   3
   1  -1 -12 1047.38 224.510   6
   1  -1 -12 1095.94 421.388   4
  -1   1  12 379.744 236.559   5
  -1   1  12 1177.84 252.327   6
   1  -1 -11 194.185 125.022   6
  -1   1  11 140.433 134.821   3
   1  -1 -11 9.64421 258.473   4
  -1   1  11 111.558 179.257   6
   1  -1 -10 27643.2 1093.93   6
  -1   1  10 25018.1 830.399   1
   1  -1 -10 27182.8 1529.62   4
  -1   1  10 27871.9 1119.52   6
   1  -1  -9 41353.7 1314.79   6
  -1   1   9 37695.0 975.009   1
   1  -1  -9 42614.5 1791.61   4
  -1   1   9 42814.7 1349.81   6
   1  -1  -8-10.1671 95.5393   6
  -1   1   8 100.944 84.0127   1
   1  -1  -8 119.412 200.180   4
   1  -1  -7 14250.0 905.911   4
  -1   1   7 17631.9 803.826   6
   1  -1  -7 14815.0 730.058   6
  -1   1   6 72607.0 1487.92   6
   1  -1  -6 70026.7 1504.34   6
  -1   1   5 43247.1 1084.60   6
   1  -1  -5 41703.0 1035.21   6
  -1   1   4 260916. 2464.04   6
   1  -1  -4 256876. 2427.76   6
   1  -1  -3 2934.69 258.385   6
  -1   1   3 3297.85 299.675   6
  -1   1   2 1948.51 226.084   6
   1  -1  -2 2153.66 218.113   6
   1  -1  -1 59641.0 877.443   6
  -1   1   0 43607.9 688.787   5
   1  -1   0 43870.6 621.653   6
  -1   1   0 41538.3 594.187   6
  -1   1  -1 105529. 1240.58   5
  -1   1  -2 91050.2 1349.26   5
  -1   1  -3 67283.3 1364.42   5
  -1   1  -3 65857.3 1061.38   1
   1  -1   3 66738.7 1357.10   4
   1  -1   4 135323. 2182.24   5
  -1   1  -4 132255. 1614.08   1
   1  -1   4 135603. 2173.60   4
   1  -1   5 671.100 285.909   5
  -1   1  -5 691.694 163.361   1
   1  -1   5 712.296 213.472   4
   1  -1   6 20986.1 426.836   6
   1  -1   6 23950.5 1126.94   4
   1  -1   6 23230.8 1103.91   5
   1  -1   7 6667.81 295.308   6
   1  -1   7 6001.15 608.550   4
   1  -1   7 4648.92 545.141   5
   1  -1   8 13558.4 987.678   5
   1  -1   9 193.363 305.016   5
   1  -1  10 200.490 255.766   5
   1  -1  11 699.169 375.182   5
   1  -1  12-32.5470 217.981   5
   1  -1  13 643.955 352.915   5
   1  -1  14 239.054 274.155   5
   1  -1  15 465.153 273.818   5
  -1   0  17 903.359 541.040   5
  -1   0  16 748.714 432.020   5
  -1   0  15-132.038 264.424   5
  -1   0  14 866.295 415.952   5
  -1   0  13 5652.82 533.253   6
   1   0 -13 5601.59 820.246   4
  -1   0  13 4488.52 719.172   5
  -1   0  12 5294.01 742.286   5
   1   0 -12 6583.48 847.484   4
  -1   0  12 5359.93 429.316   3
  -1   0  12 5977.92 524.539   6
   1   0 -11 2891.54 347.750   6
  -1   0  11 2691.66 338.867   1
  -1   0  11 2502.34 305.273   3
   1   0 -11 2897.99 549.632   4
  -1   0  11 2292.54 479.516   5
  -1   0  11 2979.77 389.208   6
   1   0 -10 19836.8 882.801   6
  -1   0  10 18531.4 824.550   1
   1   0 -10 21507.6 1336.82   4
  -1   0  10 19373.8 810.767   3
  -1   0  10 23070.4 997.225   6
   1   0  -9 5357.86 445.788   6
  -1   0   9 6455.32 510.809   6
  -1   0   9 4684.92 404.801   1
  -1   0   9 5206.50 416.800   3
   1   0  -9 4958.80 617.315   4
   1   0  -8 263.865 124.195   6
  -1   0   8 146.831 138.601   1
  -1   0   8-5.34721 124.751   3
   1   0  -8 124.863 226.444   4
  -1   0   8-3.70358 120.517   6
   1   0  -7 30280.2 943.352   6
  -1   0   7 29611.4 943.512   6
   1   0  -6 1361.01 201.558   6
  -1   0   6-207.133 308.609   6
   1   0  -5 1943.39 227.953   6
  -1   0   5 2036.91 247.138   6
   1   0  -4 51797.4 993.439   6
  -1   0   4 50686.5 1007.34   6
   1   0  -3 57408.3 951.798   6
  -1   0   3 59541.2 1022.52   6
   1   0  -2 61287.6 882.649   6
  -1   0   2 61055.9 898.303   6
   1   0  -1 46502.3 681.364   6
   1   0   0 1924.00 145.676   5
  -1   0   0 2184.57 154.584   5
   1   0   0 2350.48 142.838   3
  -1   0   0 1769.36 127.309   3
  -1   0  -1 232810. 1889.12   5
   1   0   1 230823. 1644.95   4
   1   0   2 10846.1 472.851   4
  -1   0  -2 10730.0 476.837   4
  -1   0  -3 32715.8 514.908   6
  -1   0  -3 31612.1 938.612   4
   1   0   3 31211.7 933.520   4
  -1   0  -3 29017.2 562.841   1
  -1   0  -4 180.434 221.070   4
   1   0   4 32.4086 143.620   4
  -1   0  -4 103.612 69.6690   6
  -1   0  -4 90.6160 81.2053   1
  -1   0  -5 48411.2 786.867   6
   1   0   5 48256.0 1444.70   4
  -1   0  -5 48785.7 1488.21   4
  -1   0  -6 3415.95 245.086   6
  -1   0  -6 3436.64 499.269   4
   1   0   6 3344.94 173.389   3
  -1   0  -7 2574.69 226.095   6
   1   0   7 2295.52 143.776   3
   1   0   7 2368.45 443.192   5
   1   0   7 2108.22 136.726   3
  -1   0  -7 2807.03 497.047   4
   1   0   8 25860.8 1393.44   5
  -1   0  -8 25648.1 1371.72   4
  -1   0  -8 24007.0 690.059   6
   1   0   9 25206.4 1483.51   5
  -1   0  -9 27874.1 1513.28   4
  -1   0  -9 25925.7 724.186   6
   1   0  10 3902.02 651.918   5
   1   0  11 587.206 338.556   5
   1   0  12 43.0381 207.895   5
   1   0  13 1010.66 449.675   5
   1   0  14 763.280 457.075   5
   1   0  15-42.2245 277.682   5
  -1  -1  17-74.2945 312.244   5
  -1  -1  16 1147.58 464.385   5
  -1  -1  15 3585.06 733.201   5
  -1  -1  14 1950.65 522.541   5
  -1  -1  13 923.861 372.566   5
  -1  -1  13 397.595 143.756   6
  -1  -1  12 1391.72 268.546   6
  -1  -1  12 1208.92 217.644   3
  -1  -1  12 1378.63 417.443   5
   1   1 -12 1493.42 461.366   4
  -1  -1  12 1173.15 264.850   1
  -1  -1  11 7897.60 566.322   6
  -1  -1  11 8252.14 839.675   5
   1   1 -11 7559.16 832.317   4
  -1  -1  11 7320.45 506.555   3
  -1  -1  11 7803.80 623.489   1
  -1  -1  10 2461.72 301.301   6
  -1  -1  10 3067.89 379.400   1
  -1  -1  10 2791.36 473.173   5
   1   1 -10 2984.00 504.402   4
  -1  -1  10 2611.64 303.569   3
  -1  -1   9 336.876 140.474   3
  -1  -1   9 366.443 211.738   5
   1   1  -9 214.521 219.745   4
  -1  -1   9 181.648 91.6378   6
  -1  -1   9 285.550 143.177   1
  -1  -1   8 22762.4 952.168   1
  -1  -1   8 23115.6 868.922   6
  -1  -1   8 21887.0 1092.31   5
  -1  -1   8 21280.0 787.674   3
   1   1  -8 21862.9 1167.47   4
  -1  -1   7 1304.32 219.625   6
  -1  -1   7 2042.08 308.011   1
  -1  -1   7 1364.78 211.987   3
  -1  -1   6 1851.01 235.866   3
  -1  -1   6 1853.05 252.844   6
  -1  -1   5 121.003 94.7580   3
  -1  -1   5 336.719 151.332   6
   1   1  -5 58.4227 147.041   4
  -1  -1   4 32140.1 825.837   6
   1   1  -4 30156.2 917.362   4
  -1  -1   4 32182.5 934.607   4
  -1  -1   4 31256.8 796.342   3
  -1  -1   3 28641.1 752.896   4
   1   1  -3 29114.1 757.297   3
  -1  -1   3 27810.9 715.466   3
   1   1  -3 30317.6 774.177   4
   1   1  -2 78666.6 1073.82   2
  -1  -1   2 79735.4 1051.53   2
  -1  -1   2 79821.9 1136.69   3
   1   1  -2 76853.5 942.865   4
  -1  -1   2 77231.2 952.042   4
   1   1  -2 76387.8 1119.34   3
  -1  -1   1 41057.4 786.443   3
   1   1   0 7498.98 335.399   3
  -1  -1   0 6842.70 315.033   3
  -1  -1  -1 38991.7 698.645   4
   1   1   1 38383.6 718.631   3
  -1  -1  -1 36905.2 724.639   3
  -1  -1  -2 86264.0 1326.06   4
  -1  -1  -2 83194.6 1101.08   3
   1   1   2 85461.7 1062.21   3
  -1  -1  -3 2238.94 217.746   6
   1   1   3 2171.51 200.498   3
  -1  -1  -3 2668.94 325.568   4
   1   1   4 24526.1 617.888   3
  -1  -1  -4 25359.5 980.114   4
  -1  -1  -4 26045.9 713.519   6
   1   1   5 3538.28 249.118   3
  -1  -1  -5 3081.03 403.836   4
  -1  -1  -5 3204.21 280.999   6
  -1  -1  -6 662.135 295.536   4
   1   1   6 383.714 101.211   3
  -1  -1  -6 497.912 120.166   6
  -1  -1  -7 10903.5 562.861   6
   1   1   7 11053.4 899.469   5
  -1  -1  -7 11496.0 866.949   4
   1   1   7 11505.4 450.540   3
  -1  -1  -8 8297.58 510.714   6
   1   1   8 8630.42 380.682   3
   1   1   8 7974.49 837.005   5
  -1  -1  -8 8629.21 812.941   4
  -1  -1  -9 727.926 287.692   4
   1   1   9 566.503 297.691   5
   1   1   9 646.075 111.373   3
  -1  -1  -9 532.730 149.096   6
   1   1  10 18379.5 1371.92   5
   1   1  10 13907.4 365.277   3
   1   1  10 14137.2 360.847   3
  -1  -1 -10 20244.0 1388.73   4
  -1  -1 -10 17664.7 731.900   6
  -1  -1 -11 3080.42 302.336   6
   1   1  11 3058.41 606.609   5
   1   1  12 116.649 310.587   5
   1   1  13 906.380 430.020   5
   1   1  14 39.1331 276.184   5
  -1  -2  18 0.20191 224.075   5
  -1  -2  17 838.117 454.145   5
  -1  -2  16-34.6995 319.052   5
  -1  -2  15 459.939 304.787   5
  -1  -2  14 4715.01 749.065   5
  -1  -2  14 4270.45 429.695   6
  -1  -2  13 1253.00 302.948   1
  -1  -2  13 1791.92 277.471   3
  -1  -2  13 1262.68 387.571   5
  -1  -2  13 1248.28 255.041   6
  -1  -2  12 44.0680 91.5864   3
  -1  -2  12 199.519 208.260   5
  -1  -2  12 81.3156 132.523   1
  -1  -2  12-178.537 145.975   6
  -1  -2  11 20012.8 913.904   6
  -1  -2  11 19356.7 1214.23   5
  -1  -2  11 19714.5 848.899   3
  -1  -2  11 20851.5 1081.31   1
  -1  -2  10 21644.8 917.263   6
  -1  -2  10 21825.6 1066.67   1
  -1  -2  10 21020.8 1186.38   5
  -1  -2  10 20312.2 849.397   3
  -1  -2   9 470.326 146.337   6
  -1  -2   9 724.658 239.293   1
  -1  -2   9 231.433 126.427   3
  -1  -2   9 125.777 183.796   5
   1   2  -9 69.1887 248.629   4
  -1  -2   8 6314.58 461.556   6
  -1  -2   8 5723.52 515.693   5
   1   2  -8 5999.13 646.660   4
  -1  -2   8 5698.52 426.452   3
  -1  -2   8 6159.53 533.864   1
  -1  -2   7 4889.78 398.145   6
  -1  -2   7 4519.96 425.610   5
  -1  -2   7 4398.14 373.539   3
  -1  -2   7 5198.12 529.876   4
  -1  -2   7 4810.99 450.399   1
  -1  -2   6 57936.7 1310.82   6
   1   2  -6 57109.3 1576.97   4
  -1  -2   6 55764.5 1255.77   3
  -1  -2   6 59990.2 1589.01   4
   1   2  -6 59458.5 1320.74   3
  -1  -2   6 57537.1 1324.63   5
  -1  -2   5 1124.21 200.283   3
   1   2  -5 1108.69 233.818   3
  -1  -2   5 1276.18 231.369   4
  -1  -2   5 1065.06 187.295   5
  -1  -2   4 998.451 245.081   3
   1   2  -4 87.1920 158.850   3
  -1  -2   4-422.680 174.968   5
  -1  -2   4 425.657 184.045   4
   1   2  -3 1582.98 247.751   3
  -1  -2   3 1449.44 233.450   3
  -1  -2   3 1442.45 199.583   4
   1   2  -3 1491.82 127.951   5
  -1  -2   3 341.924 111.761   5
  -1  -2   3 1392.33 237.811   2
   1   2  -2 105678. 1483.28   2
  -1  -2   2 113547. 1596.72   3
  -1  -2   1 16762.5 643.170   3
   1   2   0 117466. 1619.60   3
  -1  -2   0 115874. 1604.83   3
   1   2   1 525.571 181.863   3
  -1  -2  -1 267.632 134.624   3
   1   2   2 1783.43 251.689   3
  -1  -2  -2 1288.08 222.854   3
  -1  -2  -2 946.300 118.933   1
  -1  -2  -3 22163.0 785.964   6
  -1  -2  -3 21351.0 825.772   4
   1   2   3 20572.2 717.847   3
  -1  -2  -4 429.301 147.611   6
   1   2   4 343.433 140.007   3
  -1  -2  -4 463.583 190.123   4
  -1  -2  -5 4517.56 392.080   6
  -1  -2  -5 4332.58 479.838   4
   1   2   5 4682.28 356.857   3
  -1  -2  -6 402.742 139.167   6
   1   2   6 341.583 125.437   3
  -1  -2  -6 440.256 235.073   4
   1   2   7 504.607 138.809   3
  -1  -2  -7 517.455 256.059   4
  -1  -2  -7 668.719 177.077   6
   1   2   8 622.602 155.754   3
  -1  -2  -8 581.977 259.184   4
  -1  -2  -8 664.712 174.875   6
   1   2   9 1747.31 217.541   3
   1   2   9 1024.67 360.997   5
  -1  -2  -9 1373.69 361.346   4
  -1  -2  -9 1639.11 255.761   6
  -1  -2 -10 4883.46 700.068   4
   1   2  10 4819.40 324.657   3
   1   2  10 4031.94 673.430   5
  -1  -2 -10 4944.62 467.547   6
  -1  -2 -11 107.860 284.786   4
   1   2  11 423.600 292.110   5
   1   2  12 148.892 283.196   5
   1   2  13 278.060 309.283   5
   1   2  14 846.942 522.848   5
  -1  -3  18-5.73069 241.869   5
  -1  -3  17-235.767 309.890   5
  -1  -3  16-259.686 310.416   5
  -1  -3  15 34.4135 224.176   5
  -1  -3  14 2746.03 554.372   5
  -1  -3  14 2589.68 354.742   6
  -1  -3  13 5919.77 498.269   3
  -1  -3  13 6124.50 795.584   5
  -1  -3  13 5177.34 627.590   1
  -1  -3  13 5234.91 489.094   6
  -1  -3  12 27.9092 171.066   6
  -1  -3  12 197.343 148.933   1
  -1  -3  11 12463.5 768.387   6
  -1  -3  11 11424.8 859.382   1
  -1  -3  11 12172.4 709.283   3
  -1  -3  11 12497.3 963.307   5
  -1  -3  10 11213.9 702.666   6
  -1  -3  10 11487.9 870.700   5
  -1  -3  10 9705.28 616.492   3
  -1  -3  10 10653.8 801.237   1
  -1  -3   9 35.1040 105.829   4
  -1  -3   9-252.021 198.081   6
  -1  -3   9-23.3291 102.403   3
  -1  -3   9 81.3567 137.418   5
  -1  -3   9 81.4853 112.689   1
  -1  -3   8 37101.0 1192.23   6
  -1  -3   8 39304.7 1525.29   4
   1   3  -8 36001.9 1197.13   3
  -1  -3   8 35708.1 1153.73   3
  -1  -3   8 37550.5 1389.66   1
  -1  -3   8 37731.1 1281.41   5
  -1  -3   7 40887.4 1227.66   6
  -1  -3   7 42616.8 1236.18   5
  -1  -3   7 43162.9 1510.38   4
  -1  -3   7 39482.4 1190.45   3
   1   3  -7 40230.1 1241.84   3
  -1  -3   7 42184.5 1394.27   1
   1   3  -6 594.343 182.269   3
  -1  -3   6 381.908 110.254   3
  -1  -3   6 645.299 168.615   1
  -1  -3   6 1014.84 196.677   5
  -1  -3   6 966.283 239.063   4
  -1  -3   5 15976.7 588.333   5
  -1  -3   5 16724.3 775.750   4
  -1  -3   5 16008.1 736.024   3
   1   3  -5 16760.0 766.693   3
  -1  -3   5 15786.9 835.218   1
  -1  -3   4 1170.31 265.156   1
  -1  -3   4 1031.47 229.765   2
  -1  -3   4 1028.74 219.699   4
   1   3  -4 1227.15 250.680   3
   1   3  -4 1043.78 139.721   5
  -1  -3   4 1020.69 140.711   5
  -1  -3   4 897.850 219.337   3
   1   3  -3 1232.22 260.614   3
  -1  -3   3 1127.74 241.987   3
   1   3  -3 1046.11 122.854   5
   1   3  -3 987.185 241.682   2
   1   3  -2 336912. 3076.09   2
  -1  -3   2 341663. 3224.96   3
  -1  -3   1 71998.3 1530.87   3
  -1  -3   0 7962.11 526.369   3
   1   3   0 8134.95 543.280   3
  -1  -3   0 8533.93 434.248   1
   1   3   1 31728.7 1013.96   3
  -1  -3  -1 30125.3 999.769   3
  -1  -3  -1 30699.1 747.839   1
   1   3   2 2841.32 348.823   3
  -1  -3  -2 3018.14 348.479   3
  -1  -3  -2 2692.73 207.834   1
  -1  -3  -3 2132.25 288.320   3
   1   3   3 2204.38 301.896   3
  -1  -3  -3 2145.27 292.307   6
  -1  -3  -4 9964.06 637.983   6
  -1  -3  -4 10180.6 673.024   4
   1   3   4 10302.5 614.995   3
  -1  -3  -5 4326.28 440.949   6
  -1  -3  -5 4107.65 473.112   4
   1   3   5 4211.63 401.413   3
   1   3   6 1492.37 248.826   3
  -1  -3  -6 1604.19 324.901   4
  -1  -3  -6 1813.72 297.084   6
  -1  -3  -7 357.658 217.201   4
  -1  -3  -7 176.604 103.677   6
   1   3   7 254.658 122.255   3
  -1  -3  -8 193.268 230.548   4
   1   3   8-15.5791 114.063   3
  -1  -3  -8-129.430 145.900   6
   1   3   9 3337.75 348.736   3
  -1  -3  -9 3119.52 399.640   6
  -1  -3  -9 3004.93 535.924   4
   1   3   9 2735.17 561.033   5
  -1  -3 -10 528.850 285.032   4
   1   3  10 755.567 370.845   5
   1   3  10 612.955 166.266   3
  -1  -3 -10 468.135 156.443   6
  -1  -3 -11 2914.53 622.004   4
   1   3  11 2194.67 595.735   5
   1   3  12-205.534 368.672   5
  -1  -3 -12 54.2690 256.455   4
   1   3  13 9.17029 267.576   5
  -1  -4  18 268.466 368.003   5
  -1  -4  17 1120.11 476.831   5
  -1  -4  16 728.198 412.330   5
  -1  -4  15 2114.26 512.650   5
  -1  -4  14 70.9485 201.562   6
  -1  -4  14 8.70996 222.844   5
  -1  -4  13 287.391 185.254   6
  -1  -4  13-226.276 237.995   5
  -1  -4  13 109.951 96.2121   3
  -1  -4  12 5812.81 531.583   3
  -1  -4  12 6408.47 713.185   5
  -1  -4  12 7602.62 685.834   6
  -1  -4  12 6438.58 713.939   1
  -1  -4  11 2058.41 316.678   3
  -1  -4  11 1755.44 262.072   6
  -1  -4  11 1584.86 306.047   5
  -1  -4  11 3088.33 473.157   1
  -1  -4  10 3033.97 373.922   3
  -1  -4  10 2846.41 364.031   6
  -1  -4  10 3294.66 480.349   1
  -1  -4  10 2129.94 279.092   5
  -1  -4  10 3675.27 532.290   4
  -1  -4   9 2674.21 433.764   4
  -1  -4   9 2437.29 345.583   6
  -1  -4   9 2041.34 312.708   5
  -1  -4   9 2367.03 331.489   3
  -1  -4   9 2157.94 393.078   1
  -1  -4   8 1190.11 293.269   4
  -1  -4   8 829.530 198.490   5
  -1  -4   8 485.938 108.887   3
  -1  -4   8 744.888 219.431   1
  -1  -4   7 1051.34 257.766   4
  -1  -4   7 1101.76 277.795   1
  -1  -4   7 932.432 202.155   5
  -1  -4   7 804.267 211.299   3
  -1  -4   6 481.295 200.213   4
   1   4  -6 600.170 219.616   3
  -1  -4   6 213.384 257.898   2
  -1  -4   6 528.894 204.328   1
   1   4  -6 600.329 141.674   5
  -1  -4   6 452.582 117.364   5
  -1  -4   6 261.865 158.550   3
  -1  -4   5 7531.64 396.830   5
   1   4  -5 7184.88 381.308   5
  -1  -4   5 8541.58 636.407   1
  -1  -4   5 7635.06 581.375   3
  -1  -4   5 7196.31 533.498   4
   1   4  -5 7782.40 603.909   3
   1   4  -4 112.036 178.402   3
  -1  -4   4 397.214 201.177   1
   1   4  -4 444.971 115.947   5
  -1  -4   4 421.404 191.298   3
   1   4  -3 1748.95 179.080   5
  -1  -4   3 1716.86 287.678   3
   1   4  -3 1601.86 285.868   2
  -1  -4   3 2330.48 352.468   1
   1   4  -2 127357. 2137.60   2
  -1  -4   2 130510. 2282.55   3
  -1  -4   2 132149. 2117.83   1
   1   4  -1 32760.4 1088.61   2
  -1  -4   1 30535.8 1147.89   3
  -1  -4   1 30829.4 989.721   1
  -1  -4   0 605.042 214.111   3
   1   4   0 679.420 259.176   3
  -1  -4   0 790.368 183.516   1
   1   4   1 11971.3 730.022   3
  -1  -4  -1 12136.5 745.415   3
  -1  -4  -1 11695.7 546.528   1
   1   4   2 3337.12 416.414   3
  -1  -4  -2 3449.61 417.690   3
  -1  -4  -2 3447.59 271.177   1
  -1  -4  -3 877.779 226.015   3
   1   4   3 763.161 243.562   3
  -1  -4  -3 797.126 210.293   6
   1   4   4-256.981 192.110   3
  -1  -4  -4-82.7238 100.701   6
   1   4   5 132.083 171.218   3
  -1  -4  -5 10.5725 184.298   4
  -1  -4  -5 96.8320 105.956   6
   1   4   6 806.822 226.538   3
  -1  -4  -6 835.434 266.789   4
  -1  -4  -6 1157.34 264.052   6
   1   4   7 650.698 202.669   3
  -1  -4  -7 547.549 254.816   4
  -1  -4  -7 553.829 184.162   6
  -1  -4  -8 1323.15 359.081   4
   1   4   8 2024.71 331.760   3
  -1  -4  -8 2093.07 367.669   6
   1   4   9 5510.04 513.069   3
  -1  -4  -9 5394.16 708.457   4
  -1  -4  -9 5687.87 600.683   6
   1   4  10 928.395 215.536   3
   1   4  10 1500.93 475.522   5
  -1  -4 -10 793.306 350.184   4
  -1  -4 -11-250.614 267.293   4
   1   4  11 315.771 355.461   5
  -1  -4 -12-20.9016 240.510   4
   1   4  12-211.750 316.758   5
  -1  -5  18-148.658 242.452   5
  -1  -5  17-29.1526 265.727   5
  -1  -5  16 753.958 310.144   5
  -1  -5  15 976.607 320.700   5
  -1  -5  14 1933.87 436.263   5
  -1  -5  14 3394.54 490.726   6
  -1  -5  13 178.139 224.746   5
  -1  -5  13-9.22569 131.486   3
  -1  -5  12 5732.25 565.218   6
  -1  -5  12 5431.17 546.779   3
  -1  -5  12 5007.58 605.948   5
  -1  -5  11 7073.19 671.014   5
  -1  -5  11 7152.37 630.012   3
  -1  -5  11 7508.12 652.665   6
   1   5 -11 7365.96 680.616   3
   1   5 -10 2155.12 388.621   3
  -1  -5  10 2688.19 458.905   1
  -1  -5  10 2344.37 381.306   6
  -1  -5  10 1735.70 304.442   5
  -1  -5  10 2074.88 341.545   3
  -1  -5   9 10623.6 712.635   5
  -1  -5   9 11946.7 911.442   1
  -1  -5   9 10065.3 736.740   3
   1   5  -9 10127.5 759.833   3
  -1  -5   9 9956.18 844.683   4
  -1  -5   8 3969.52 420.370   5
  -1  -5   8 3134.50 478.938   2
  -1  -5   8 3470.51 498.390   1
  -1  -5   8 3749.28 467.506   3
  -1  -5   8 3735.85 499.027   4
  -1  -5   7 15285.2 910.636   4
  -1  -5   7 14750.2 884.493   3
  -1  -5   7 16661.3 1008.04   1
  -1  -5   7 13345.4 643.870   5
   1   5  -7 13739.1 653.295   5
  -1  -5   7 14752.1 952.407   2
  -1  -5   6 5115.33 539.805   3
  -1  -5   6 5301.14 383.682   5
   1   5  -6 4950.04 360.363   5
  -1  -5   6 5319.16 507.349   4
  -1  -5   6 5881.85 588.298   1
  -1  -5   6 4392.43 497.599   2
  -1  -5   5-54.5786 173.363   1
  -1  -5   5-39.8953 162.511   3
   1   5  -5-105.571 101.702   5
  -1  -5   4 129.857 162.506   1
   1   5  -4 3.19575 76.1165   5
  -1  -5   4-40.4610 167.787   3
   1   5  -3 8611.05 444.139   5
   1   5  -3 8937.20 672.135   2
  -1  -5   3 8797.10 668.116   3
  -1  -5   3 9267.88 656.882   1
   1   5  -2 29329.4 1159.03   2
  -1  -5   2 31953.0 1281.81   3
  -1  -5   2 31877.7 1156.21   1
   1   5  -1 1320.40 305.803   3
  -1  -5   1 2284.54 367.501   3
  -1  -5   1 1911.04 292.228   1
   1   5  -1 2662.91 421.933   2
   1   5   0 19292.3 1035.51   3
  -1  -5   0 22849.1 1098.06   3
  -1  -5   0 20798.1 867.465   1
   1   5   1 3231.61 451.228   3
  -1  -5  -1 2667.54 407.016   3
  -1  -5  -1 2745.64 305.469   1
   1   5   2 18.2165 203.660   3
  -1  -5  -2-25.9611 126.738   3
  -1  -5  -3 5051.17 555.315   6
   1   5   3 5073.85 544.095   3
  -1  -5  -4 4100.11 507.004   6
   1   5   4 2840.95 429.173   3
  -1  -5  -5 2.97083 129.692   6
  -1  -5  -5-100.266 160.246   4
   1   5   5 205.297 200.839   3
  -1  -5  -6-62.3605 115.821   6
   1   5   6-118.649 169.571   3
  -1  -5  -6-62.2397 198.673   4
   1   5   7 5428.24 579.093   3
  -1  -5  -7 5261.34 606.081   6
  -1  -5  -7 5038.30 652.387   4
  -1  -5  -8 122.988 278.966   4
   1   5   8 903.183 256.577   3
  -1  -5  -8 693.650 255.262   6
   1   5   9 279.349 186.598   3
  -1  -5  -9-11.1713 94.1135   6
  -1  -5 -10 97.9900 247.140   4
   1   5  10-11.4490 241.263   5
  -1  -5 -11 473.990 420.020   4
   1   5  11 59.5001 292.900   5
   1   5  12 760.179 453.120   5
  -1  -5 -12 254.373 308.407   4
  -1  -6  17 105.872 175.739   5
  -1  -6  16 705.689 360.654   5
  -1  -6  15 2486.28 539.969   5
  -1  -6  14 1036.30 325.243   6
  -1  -6  14 1033.10 372.835   5
  -1  -6  13 94.3402 130.601   6
  -1  -6  13 341.370 233.424   5
  -1  -6  13 318.432 165.977   3
   1   6 -12 1470.57 354.363   3
  -1  -6  12 1414.44 330.680   6
  -1  -6  12 1417.90 314.868   5
  -1  -6  12 1636.52 344.449   3
  -1  -6  11 5320.27 604.996   5
  -1  -6  11 5987.36 633.391   3
   1   6 -11 4526.02 590.092   3
  -1  -6  11 4938.82 570.846   6
  -1  -6  10 3050.77 408.691   5
  -1  -6  10 3853.86 515.322   3
   1   6 -10 3325.26 500.577   3
  -1  -6  10 3185.30 543.227   2
  -1  -6   9 3740.73 500.307   3
   1   6  -9 3853.79 527.777   3
  -1  -6   9 3545.04 535.929   2
  -1  -6   9 2061.70 239.074   5
  -1  -6   9 4124.21 567.738   4
   1   6  -8 16710.6 1057.89   3
  -1  -6   8 18035.5 1079.08   4
  -1  -6   8 17882.8 1047.04   3
  -1  -6   8 18305.1 1175.05   1
  -1  -6   8 15717.4 774.985   5
   1   6  -8 16739.1 779.554   5
  -1  -6   8 16900.8 1109.75   2
  -1  -6   7 3516.19 461.081   4
   1   6  -7 3074.24 471.582   3
  -1  -6   7 3167.80 471.102   2
  -1  -6   7 3802.50 552.682   1
  -1  -6   7 4798.60 442.103   5
   1   6  -7 3105.50 313.888   5
  -1  -6   7 3366.88 485.766   3
   1   6  -6 819.598 283.611   3
  -1  -6   6 1051.73 288.605   2
  -1  -6   6 1507.59 346.812   1
   1   6  -6 960.678 176.228   5
  -1  -6   6 947.260 241.788   3
  -1  -6   5 18471.0 1080.35   3
  -1  -6   5 19010.2 1078.86   1
   1   6  -5 16691.5 664.268   5
  -1  -6   5 16790.5 1029.30   2
   1   6  -5 17227.3 1070.46   3
   1   6  -4-87.8288 101.968   5
   1   6  -4 213.474 290.184   3
   1   6  -4-19.0975 233.669   2
  -1  -6   4 288.414 224.261   1
  -1  -6   4 361.648 227.606   3
  -1  -6   3 110525. 2592.69   3
  -1  -6   3 109143. 2413.09   1
   1   6  -3 107030. 2414.30   2
  -1  -6   2 44387.1 1656.25   3
   1   6  -2 39880.8 1592.58   3
  -1  -6   2 41508.0 1456.31   1
   1   6  -2 40762.1 1464.51   2
   1   6  -1-30.3093 178.633   2
  -1  -6   1 240.521 153.766   1
  -1  -6   1 163.374 160.960   3
   1   6  -1 484.188 281.763   3
  -1  -6   0 11987.5 728.680   1
   1   6   0 12218.9 912.995   3
  -1  -6   0 13671.0 943.788   3
  -1  -6  -1 158.322 159.032   3
   1   6   1 340.678 254.302   3
   1   6   2 3231.34 507.750   3
  -1  -6  -2 4032.53 530.314   3
  -1  -6  -2 3570.26 501.616   6
   1   6   3 587.886 224.484   3
  -1  -6  -3 583.868 208.584   6
   1   6   4 39.8670 217.521   3
  -1  -6  -4 155.386 240.179   6
  -1  -6  -5 19465.2 1211.54   6
   1   6   5 17686.5 1125.54   3
  -1  -6  -6 885.339 294.939   6
   1   6   6 496.052 225.503   3
  -1  -6  -6 806.780 299.593   4
   1   6   7-151.167 234.247   3
  -1  -6  -7 33.8655 215.276   4
   1   6   8 1095.64 303.698   3
  -1  -6  -8 1047.13 366.137   4
   1   6   9 3864.58 539.167   3
  -1  -6  -9 4636.43 720.493   4
  -1  -6 -10 2113.49 560.638   4
   1   6  10 2260.72 628.731   5
   1   6  11 835.826 539.536   5
  -1  -6 -11 1149.23 469.760   4
  -1  -6 -12-85.6005 222.923   4
  -1  -7  17 913.609 518.311   2
  -1  -7  16 807.214 352.690   2
  -1  -7  16 2266.86 557.307   5
  -1  -7  15 422.053 335.826   2
  -1  -7  15 1670.97 471.492   5
  -1  -7  14 326.036 155.632   6
  -1  -7  14 122.833 300.498   2
  -1  -7  13 5030.88 624.241   6
  -1  -7  13 5393.94 636.471   3
  -1  -7  13 5340.21 634.826   5
  -1  -7  13 4821.67 773.500   2
   1   7 -13 4512.86 609.870   3
  -1  -7  12 6562.97 706.771   6
  -1  -7  12 8304.10 796.667   3
  -1  -7  12 5394.26 564.063   5
   1   7 -12 6620.64 729.913   3
  -1  -7  12 7761.61 910.503   2
   1   7 -11 1496.90 335.633   3
  -1  -7  11 1769.24 464.377   2
  -1  -7  11 654.669 173.176   5
  -1  -7  11 2356.54 426.043   3
  -1  -7  10-304.575 210.708   5
  -1  -7  10-361.534 351.780   2
  -1  -7  10 80.6789 148.296   3
   1   7 -10-198.921 239.501   3
   1   7  -9 772.906 262.268   3
  -1  -7   9 386.998 232.566   2
  -1  -7   9 1650.21 316.697   5
  -1  -7   9 586.828 267.953   4
  -1  -7   9 973.391 298.721   3
  -1  -7   8 3850.14 520.598   4
   1   7  -8 3320.35 507.427   3
  -1  -7   8 3526.90 545.432   2
  -1  -7   8 5914.08 518.617   5
   1   7  -8 3586.31 363.365   5
  -1  -7   8 3670.81 520.193   3
  -1  -7   7 35791.0 1595.67   3
  -1  -7   7 36568.9 1695.35   1
   1   7  -7 31410.0 1004.28   5
   1   7  -7 32881.9 1544.82   3
  -1  -7   7 33226.7 1556.25   2
  -1  -7   6 24176.8 1323.43   3
  -1  -7   6 25369.1 1361.32   1
   1   7  -6 21454.5 807.471   5
   1   7  -6 22237.8 1289.89   3
  -1  -7   6 24452.4 1343.64   2
   1   7  -5 598.624 301.838   3
  -1  -7   5 836.263 313.849   1
  -1  -7   5 762.269 350.990   2
   1   7  -5 402.493 118.007   5
  -1  -7   5 563.183 260.703   3
   1   7  -4 2658.34 295.142   5
  -1  -7   4 3569.30 528.650   3
   1   7  -4 2795.79 430.892   2
  -1  -7   4 3547.92 503.072   1
   1   7  -4 3249.57 525.424   3
   1   7  -3 48452.9 1761.76   2
  -1  -7   3 52270.3 1799.37   1
   1   7  -3 47760.2 1826.70   3
  -1  -7   3 51403.5 1934.12   3
   1   7  -2 6540.57 627.318   2
  -1  -7   2 6429.01 624.659   1
  -1  -7   2 6458.41 705.660   3
   1   7  -2 6134.49 702.635   3
   1   7  -1 6339.63 634.122   2
  -1  -7   1 6403.26 610.590   1
   1   7  -1 5590.32 665.135   3
  -1  -7   1 6521.12 729.511   3
   1   7   0 3761.19 570.993   3
   1   7   0 5318.44 579.146   2
  -1  -7   0 4233.76 480.580   1
  -1  -7   0 4440.56 598.366   3
   1   7   1 1604.75 391.158   3
  -1  -7  -1 2368.92 436.879   3
   1   7   2 6994.11 757.479   3
  -1  -7  -2 7163.12 735.828   3
   1   7   3 876.964 311.258   3
   1   7   4 1019.38 351.701   3
   1   7   5 2053.51 462.537   3
  -1  -7  -6 5019.54 636.582   4
   1   7   6 4766.39 646.197   3
  -1  -7  -7 57.5086 182.813   4
   1   7   7 78.1686 196.707   3
  -1  -7  -8 461.416 274.723   4
   1   7   8 549.656 251.287   3
  -1  -7  -9 837.256 354.801   4
   1   7  10 598.145 430.613   5
  -1  -7 -10 371.340 293.625   4
  -1  -7 -11 157.832 359.472   4
  -1  -8  17 112.416 281.114   2
  -1  -8  16 3584.66 795.360   2
  -1  -8  15 1767.15 382.842   5
  -1  -8  15 2461.28 668.930   2
  -1  -8  14 266.919 297.621   2
  -1  -8  14 493.989 255.545   6
  -1  -8  14 153.013 145.463   5
   1   8 -14-15.8865 213.121   3
  -1  -8  13 2659.67 487.064   6
  -1  -8  13 2117.42 395.589   5
  -1  -8  13 2380.52 580.149   2
   1   8 -13 2068.15 453.095   3
  -1  -8  12 3391.84 492.057   5
  -1  -8  12 2781.72 587.314   2
   1   8 -12 3054.29 555.105   3
  -1  -8  11 2812.31 441.355   5
  -1  -8  11 1774.80 442.924   2
   1   8 -11 1827.05 428.470   3
   1   8 -10 387.760 243.336   3
  -1  -8  10 379.258 288.293   2
   1   8  -9 709.694 276.572   3
   1   8  -9 1137.93 229.990   5
  -1  -8   9 964.940 293.774   4
  -1  -8   9 834.273 317.125   2
   1   8  -8 408.361 277.174   3
   1   8  -8 275.379 122.049   5
  -1  -8   8 605.297 210.622   4
  -1  -8   8 60.0672 234.619   2
  -1  -8   7-232.037 259.771   2
   1   8  -7-280.707 144.448   5
   1   8  -7-96.4110 211.766   3
   1   8  -6 8483.31 859.903   3
  -1  -8   6 8754.27 901.367   2
   1   8  -6 8007.36 532.686   5
   1   8  -5 22159.9 881.745   5
   1   8  -5 24726.4 1450.06   3
   1   8  -4 9128.97 599.309   5
   1   8  -4 9765.57 936.862   3
  -1  -8   4 9785.57 876.503   1
   1   8  -3 21595.3 1261.39   2
   1   8  -3 20453.6 1318.89   3
  -1  -8   3 21855.7 1259.39   1
   1   8  -2 6351.34 658.014   2
   1   8  -2 5947.49 738.810   3
  -1  -8   2 6589.56 670.622   1
   1   8  -1 7764.95 849.658   3
  -1  -8   1 8597.95 759.943   1
   1   8   0 4680.10 663.242   3
   1   8   1 180.247 220.092   3
   1   8   2 21.8685 264.652   3
   1   8   3 2162.68 489.406   3
   1   8   4 2402.89 519.696   3
   1   8   5 2036.44 496.740   3
   1   8   6 3806.19 620.155   3
  -1  -8  -6 4112.11 605.751   4
   1   8   7 547.443 299.218   3
  -1  -8  -7 490.358 301.801   4
  -1  -8  -8 256.804 273.826   4
   1   8   8 367.427 268.028   3
  -1  -8  -9 110.345 224.267   4
  -1  -9  16-549.073 378.852   2
  -1  -9  15-629.307 397.708   2
   1   9 -15 664.218 296.990   3
  -1  -9  14 208.954 178.681   6
  -1  -9  14 160.171 273.030   2
   1   9 -14 511.526 273.657   3
  -1  -9  13 3260.91 506.324   5
  -1  -9  13 2679.27 603.157   2
   1   9 -13 1806.05 459.816   3
  -1  -9  12 5647.07 604.471   5
  -1  -9  12 4691.26 756.194   2
   1   9 -12 4019.80 653.016   3
  -1  -9  11 1278.30 427.141   2
   1   9 -11 1269.31 407.759   3
  -1  -9  10-513.381 380.062   2
   1   9 -10-71.7404 199.406   3
   1   9  -9 9067.02 946.605   3
   1   9  -9 8781.70 601.125   5
  -1  -9   9 9477.25 999.944   2
   1   9  -8 54.2566 84.5680   5
   1   9  -8-28.3761 234.570   3
   1   9  -7 3334.98 366.655   5
  -1  -9   7 3896.74 667.481   2
   1   9  -7 3682.53 629.849   3
   1   9  -6 11877.0 1108.63   3
   1   9  -6 11870.1 703.617   5
   1   9  -5 1634.94 458.639   3
   1   9  -5 489.250 149.286   5
   1   9  -4 53870.6 2253.51   3
   1   9  -4 50545.6 1518.46   5
   1   9  -3 39897.4 1942.62   3
   1   9  -2 583.527 374.955   3
   1   9  -1 5445.19 768.799   3
   1   9   0 13795.3 1214.75   3
   1   9   1 7062.49 877.190   3
   1   9   2 6306.30 841.957   3
   1   9   3 1120.38 433.471   3
   1   9   4 2587.59 569.542   3
   1   9   5 2583.27 588.980   3
   1   9   6 3676.07 665.005   3
  -1  -9  -6 4731.46 682.431   4
   1   9   7 201.011 242.757   3
  -1  -9  -7 704.741 323.583   4
   1  10 -15-259.882 281.851   3
  -1 -10  15-238.733 305.669   2
   1  10 -14-244.499 281.239   3
  -1 -10  14 471.202 399.827   2
   1  10 -13 834.124 341.813   3
  -1 -10  13 1091.68 443.942   2
   1  10 -12 1972.38 494.753   3
  -1 -10  12 1500.54 496.990   2
   1  10 -11 1122.52 380.322   3
  -1 -10  11 1771.57 497.006   2
   1  10 -10 966.032 377.512   3
  -1 -10  10 1280.17 425.972   2
  -1 -10   9 5814.72 853.659   2
   1  10  -9 5186.61 461.036   5
   1  10  -9 6286.42 845.174   3
   1  10  -8 10827.5 1101.13   3
  -1 -10   8 13077.4 1231.30   2
   1  10  -8 11039.2 673.955   5
   1  10  -7 4096.82 709.193   3
   1  10  -7 3713.03 400.579   5
   1  10  -6 2480.03 592.299   3
   1  10  -6 2577.66 352.021   5
   1  10  -5 520.167 358.647   3
   1  10  -5 274.658 147.320   5
   1  10  -4 2809.62 626.617   3
   1  10  -4 2660.67 376.621   5
   1  10  -3 5244.91 785.350   3
   1  10  -2 7568.96 941.323   3
   1  10  -1 188.038 254.394   3
   1  10   0 576.274 357.875   3
   1  10   1 353.135 328.922   3
   1  10   2 733.697 373.071   3
   1  10   3-250.726 275.737   3
   1  10   4 126.409 226.246   3
   1  10   5 1111.72 443.572   3
   1  10   6 197.857 240.248   3
   1  10   7 306.735 298.374   3
   1  11 -15-486.681 300.467   3
   1  11 -14 629.218 393.717   3
  -1 -11  14 438.396 394.799   2
   1  11 -13 1174.61 452.086   3
  -1 -11  13 2276.12 620.571   2
   1  11 -12 2453.73 597.190   3
  -1 -11  12 2746.76 663.446   2
   1  11 -11 9.41856 232.274   3
  -1 -11  11 1207.67 599.644   2
   1  11 -10 1006.40 419.557   3
  -1 -11  10 2013.06 580.764   2
   1  11  -9 611.875 381.287   3
   1  11  -8 1130.51 393.136   3
   1  11  -7 7589.53 1027.31   3
   1  11  -6 3719.92 730.146   3
   1  11  -6 3072.38 401.142   5
   1  11  -5 5220.87 864.846   3
   1  11  -5 4320.22 494.406   5
   1  11  -4 11757.4 841.999   5
   1  11  -4 12376.9 1288.28   3
   1  11  -3 144.260 302.437   3
   1  11  -3-162.181 114.798   5
   1  11  -2 350.871 301.582   3
   1  11  -1 1267.73 453.210   3
   1  11   0-21.7814 270.555   3
   1  11   1 130.480 325.143   3
   1  11   2 285.537 384.625   3
   1  11   3-193.493 263.951   3
   1  11   4-3.47339 226.859   3
   1  11   5 433.283 384.038   3
   1  11   6-308.765 291.358   3
   1  12 -15 681.473 435.863   3
   1  12 -14 672.149 387.494   3
  -1 -12  13 182.025 326.723   2
   1  12 -13 171.731 257.023   3
  -1 -12  12 2124.52 683.293   2
   1  12 -12 763.103 387.501   3
  -1 -12  11 918.369 518.262   2
   1  12 -11 87.1485 219.319   3
   1  12 -10 267.832 276.764   3
   1  12  -9-34.0961 248.320   3
   1  12  -8 108.957 248.011   3
   1  12  -7-27.8440 298.335   3
   1  12  -6 480.888 378.697   3
   1  12  -5 1474.67 553.849   3
   1  12  -4 5328.64 918.928   3
   1  12  -3 613.986 455.365   3
   1  12  -2 1060.95 451.521   3
   1  12  -1 1211.18 497.836   3
   1  12   0 860.249 394.575   3
   1  12   1 493.014 437.391   3
   1  12   2 36.0513 267.320   3
   1  12   3 417.106 418.858   3
   1  12   4 110.812 255.510   3
   1  12   5 586.311 364.580   3
   1  13 -14 0.19372 284.039   3
   1  13 -13 740.423 479.868   3
   1  13 -12 340.921 405.759   3
   1  13 -11 289.167 284.746   3
   1  13 -10 552.524 440.914   3
   1  13  -9 453.269 380.796   3
   1  13  -8 1357.31 489.934   3
   1  13  -7 600.746 410.938   3
   1  13  -6 434.400 367.874   3
   1  13  -5 3282.38 826.874   3
   1  13  -4 1110.56 501.928   3
   1  13  -3 436.589 356.855   3
   1  13  -2 127.361 374.898   3
   1  13  -1 212.944 330.406   3
   1  13   0 339.242 335.777   3
   1  13   1 694.857 522.377   3
   1  13   2 176.672 414.111   3
  -2  15  -5 283.426 314.555   3
  -2  15  -6 142.197 287.511   3
  -2  15  -7 306.364 295.602   3
  -2  15  -8 75.5766 248.259   3
  -2  14   2 1218.17 503.244   3
  -2  14   1 1369.31 564.675   3
  -2  14   0 1149.90 538.555   3
  -2  14  -1 399.837 351.689   3
  -2  14  -2 329.100 315.744   3
  -2  14  -3 975.642 435.471   3
  -2  14  -4 253.817 309.504   3
  -2  14  -5 1233.51 512.935   3
  -2  14  -6-157.944 248.154   3
  -2  14  -7 599.668 357.718   3
   2 -14   8 899.496 462.293   2
  -2  14  -8 236.845 365.652   3
   2 -14   9 729.102 490.408   2
  -2  14  -9 439.290 310.143   3
   2 -14  10 1426.08 548.387   2
  -2  14 -10 822.697 386.450   3
  -2  14 -11 1490.32 566.594   3
  -2  14 -12 75.0106 241.276   3
  -2  13   6 979.140 592.514   3
  -2  13   5 691.512 495.542   3
  -2  13   4 1910.60 686.392   3
  -2  13   3 667.265 454.954   3
  -2  13   2 165.506 301.243   3
  -2  13   1 136.595 279.056   3
  -2  13   0 782.118 385.578   3
  -2  13  -1 2216.21 592.507   3
  -2  13  -2 3802.29 798.987   3
  -2  13  -3 3991.84 786.013   3
  -2  13  -4 1165.20 478.283   3
  -2  13  -5 1448.97 515.306   3
  -2  13  -6 53.4248 257.388   3
   2 -13   7 286.971 380.531   2
  -2  13  -7 648.240 392.473   3
   2 -13   8 1526.15 556.877   2
  -2  13  -8 851.830 393.862   3
   2 -13   9 925.641 384.842   2
  -2  13  -9 928.643 389.653   3
   2 -13  10-437.282 407.885   2
  -2  13 -10 67.9657 266.128   3
   2 -13  11 315.220 388.505   2
  -2  13 -11 269.284 270.576   3
  -2  13 -12 307.137 332.631   3
  -2  13 -13 967.129 447.012   3
  -2  12   8 105.801 306.318   3
  -2  12   7 28.6861 280.811   3
  -2  12   6 75.8388 275.577   3
  -2  12   5 716.502 406.535   3
  -2  12   4-358.251 334.661   3
  -2  12   3 844.095 450.837   3
  -2  12   2 291.268 302.578   3
  -2  12   1 673.180 393.028   3
  -2  12   0 57.1779 304.828   3
  -2  12  -1 1074.25 388.561   3
  -2  12  -2 1336.89 471.842   3
  -2  12  -3 2214.81 588.753   3
  -2  12  -4 752.288 386.497   3
  -2  12  -5 21.1168 273.575   3
   2 -12   5 1371.86 494.948   2
  -2  12  -6 320.331 282.459   3
   2 -12   6 558.617 321.833   2
   2 -12   7 1873.71 479.751   2
  -2  12  -7 1625.19 471.003   3
   2 -12   8 247.748 271.268   2
  -2  12  -8 259.083 257.184   3
   2 -12   9 1850.25 567.684   2
  -2  12  -9 1442.33 482.618   3
   2 -12  10 333.479 321.770   2
  -2  12 -10 355.169 263.230   3
   2 -12  11 2374.16 569.945   2
  -2  12 -11 2141.49 559.235   3
   2 -12  12 1434.75 527.254   2
  -2  12 -12 862.601 373.063   3
  -2  12 -13 196.514 205.103   3
  -2  11   9 32.1080 251.121   3
  -2  11   8-238.640 274.546   3
  -2  11   7 1452.44 526.519   3
  -2  11   6 368.962 326.623   3
  -2  11   5-201.045 288.535   3
  -2  11   4-150.023 303.178   3
  -2  11   3 2328.86 599.971   3
  -2  11   2 2648.63 621.427   3
  -2  11   1-291.407 336.126   3
  -2  11   0-0.55251 226.609   3
  -2  11  -1-103.814 282.831   1
  -2  11  -1 236.566 228.123   3
  -2  11  -2 2946.04 547.726   1
  -2  11  -2 2881.30 615.021   3
  -2  11  -3 4632.51 729.038   1
  -2  11  -3 4771.95 743.091   3
  -2  11  -3 4738.43 614.122   5
  -2  11  -4 4262.97 702.991   3
   2 -11   4 5068.19 749.969   2
  -2  11  -4 4414.25 591.099   5
  -2  11  -5 2244.80 426.756   5
  -2  11  -5 2919.09 589.537   3
   2 -11   5 3101.47 604.008   2
  -2  11  -6 23.6859 141.159   5
  -2  11  -6 312.736 300.623   3
   2 -11   6-189.243 299.553   2
  -2  11  -7 170.898 122.574   5
   2 -11   7 442.355 293.703   2
  -2  11  -7 369.737 288.480   3
   2 -11   8 1077.80 386.426   2
  -2  11  -8 1207.76 433.430   3
   2 -11   9 2488.45 556.696   2
  -2  11  -9 1918.36 460.254   3
   2 -11  10 3859.11 712.695   2
  -2  11 -10 3261.34 592.177   3
   2 -11  11 67.9506 220.847   5
   2 -11  11-275.551 304.876   2
  -2  11 -11 313.947 213.158   3
   2 -11  12 2276.14 526.674   5
   2 -11  12 2317.67 699.030   2
  -2  11 -12 1653.64 444.706   3
   2 -11  13 534.176 308.621   5
  -2  11 -13 115.591 181.368   3
   2 -11  13 312.297 403.211   2
   2 -10 -11-0.36841 262.667   4
   2 -10 -10 43.5288 277.081   4
  -2  10   9-156.533 316.569   3
  -2  10   8 280.863 277.445   3
  -2  10   7 3264.81 702.981   3
  -2  10   6 1618.98 469.158   3
  -2  10   5 1193.66 429.248   3
  -2  10   4 1262.51 431.347   3
  -2  10   4 864.774 261.971   2
  -2  10   3 141.759 231.601   3
  -2  10   3 218.930 144.461   2
  -2  10   2-118.844 257.922   3
  -2  10   2-159.132 223.367   1
  -2  10   2 50.3254 165.762   2
  -2  10   1 1315.94 416.941   3
  -2  10   1 1517.98 388.276   1
  -2  10   0 10388.8 1037.39   3
  -2  10   0 11936.3 1019.72   1
  -2  10  -1 4776.41 661.169   1
  -2  10  -1 3432.02 599.622   3
  -2  10  -1 5034.42 654.239   5
  -2  10  -2 7.00308 219.705   1
  -2  10  -2-388.239 330.160   3
  -2  10  -2-15.5240 140.426   5
   2 -10   3 1081.59 423.290   2
  -2  10  -3 352.714 246.712   1
  -2  10  -3 511.502 245.523   3
  -2  10  -3 348.625 219.010   5
  -2  10  -4 96.0346 300.735   1
   2 -10   4-44.4733 244.150   2
  -2  10  -4-104.374 130.934   5
  -2  10  -4-55.0969 245.075   3
  -2  10  -5 6438.96 686.645   5
  -2  10  -5 6022.67 770.171   3
   2 -10   5 6513.62 778.746   2
  -2  10  -5 7249.47 877.989   1
   2 -10   6 2217.56 468.508   2
  -2  10  -6 2418.62 565.136   1
  -2  10  -6 2179.84 419.627   5
  -2  10  -6 2642.42 522.682   3
  -2  10  -7 5960.29 671.419   5
   2 -10   7 6576.45 801.195   2
  -2  10  -7 5694.19 754.458   3
  -2  10  -8 18380.4 1189.14   5
   2 -10   8 19784.4 1436.60   2
  -2  10  -8 16985.2 1256.77   3
  -2  10  -9 348.584 264.725   3
   2 -10   9 691.425 376.736   2
   2 -10   9 404.835 278.287   5
  -2  10 -10 1635.65 410.999   3
   2 -10  10 1730.93 512.701   2
   2 -10  10 2427.74 503.757   5
  -2  10 -11-373.907 260.799   3
   2 -10  11 36.2808 271.116   2
   2 -10  11 362.868 235.387   5
  -2  10 -12 1557.39 399.751   3
   2 -10  12 1190.63 406.048   5
  -2  10 -13 182.417 170.725   3
   2 -10  13 399.481 268.989   5
   2 -10  14 347.504 283.009   5
   2  -9 -12 185.407 384.030   4
   2  -9 -11 654.149 483.141   4
  -2   9  10-4.78711 204.119   3
  -2   9   9-828.068 430.117   3
  -2   9   8 4258.16 717.628   3
  -2   9   7-260.076 322.048   3
  -2   9   6 1950.08 386.793   2
  -2   9   6 2690.86 568.750   3
  -2   9   5 209.957 132.436   2
  -2   9   5 64.4713 266.774   3
  -2   9   4 5077.85 534.280   1
  -2   9   4 4216.43 518.802   2
  -2   9   4 4513.73 709.003   3
  -2   9   3 10911.3 826.253   1
  -2   9   3 9596.55 1013.71   3
  -2   9   3 9035.30 719.818   2
  -2   9   2-204.176 291.096   3
  -2   9   2-92.6654 138.195   2
  -2   9   2-263.505 229.026   1
  -2   9   1 943.623 308.681   3
  -2   9   1 1225.55 348.776   1
  -2   9   1 1433.16 337.224   2
  -2   9   0 643.095 275.046   3
  -2   9   0 1301.56 343.433   1
  -2   9  -1 3370.36 540.528   3
  -2   9  -1 3939.20 578.928   1
   2  -9   2 4883.65 670.645   2
  -2   9  -2 3579.09 588.528   3
  -2   9  -2 3919.87 524.316   5
  -2   9  -2 3245.82 547.834   1
  -2   9  -3-36.6320 167.683   5
   2  -9   3 580.126 261.699   6
  -2   9  -3-325.047 253.012   3
  -2   9  -3 584.602 304.144   1
   2  -9   3 400.516 271.460   2
   2  -9   4 1846.52 417.898   6
  -2   9  -4 1658.50 445.287   1
   2  -9   4 1161.27 330.072   2
  -2   9  -4 1559.59 322.590   5
  -2   9  -4 1583.36 388.659   3
  -2   9  -5 8097.61 830.067   3
  -2   9  -5 8930.32 792.344   5
  -2   9  -5 9326.91 951.384   1
   2  -9   5 8870.94 836.107   3
   2  -9   5 7754.25 801.667   2
   2  -9   5 9155.90 830.640   6
   2  -9   6 366.141 259.245   2
  -2   9  -6 164.643 232.223   1
  -2   9  -6 384.116 194.202   5
  -2   9  -6 106.996 202.673   3
   2  -9   6 502.467 260.379   3
   2  -9   6 464.285 233.202   6
  -2   9  -7 165.954 229.002   1
   2  -9   7 145.413 250.828   2
   2  -9   7-26.3090 145.131   6
  -2   9  -7 68.2706 116.566   5
  -2   9  -7 251.704 227.515   3
   2  -9   7 56.9451 134.819   3
   2  -9   8 19480.5 1240.53   5
  -2   9  -8 18980.7 1186.16   5
   2  -9   8 18119.8 1118.09   6
  -2   9  -8 16514.0 1171.10   3
   2  -9   8 18301.8 1182.49   3
   2  -9   9 16587.8 1108.36   3
   2  -9   9 16314.5 1060.54   6
   2  -9   9 17209.2 1196.28   5
  -2   9  -9 16951.2 1152.31   5
  -2   9  -9 15760.5 1120.71   3
   2  -9  10 3486.69 560.734   5
   2  -9  10 3369.68 492.845   6
  -2   9 -10 3086.31 508.428   3
   2  -9  10 3731.42 542.714   3
   2  -9  11 617.721 302.810   5
  -2   9 -11 1078.55 304.168   3
   2  -9  12 569.680 340.147   5
  -2   9 -12 355.344 216.969   3
   2  -9  13 42.8531 243.164   5
  -2   9 -13 187.281 178.945   3
   2  -9  14 478.524 321.537   5
   2  -9  15 168.915 248.471   5
   2  -9  16 198.961 320.189   5
   2  -8 -13 99.5627 375.969   4
   2  -8 -12 531.626 432.765   4
  -2   8  11 1545.57 465.665   3
   2  -8 -11 926.903 430.852   4
  -2   8  10-96.9008 202.253   3
  -2   8   9 335.224 280.852   3
  -2   8   8 4.18686 241.773   3
  -2   8   7 204.573 243.300   3
  -2   8   6 319.863 259.295   3
  -2   8   5 933.452 234.770   1
  -2   8   5 1356.29 296.811   2
  -2   8   5 1070.02 389.830   3
  -2   8   4 463.517 190.045   2
  -2   8   4 370.501 179.219   1
  -2   8   4 225.741 238.009   3
  -2   8   3 763.614 264.549   1
  -2   8   3 791.140 207.236   2
  -2   8   3 887.834 382.491   3
  -2   8   2 2447.09 366.506   2
  -2   8   2 1886.70 353.933   1
  -2   8   2 2161.11 462.223   3
  -2   8   1 1103.74 252.368   2
  -2   8   1 1113.49 302.947   1
  -2   8   1 1114.61 354.369   3
   2  -8  -1 1403.91 386.416   6
  -2   8   0 4968.50 592.646   1
  -2   8   0 4603.09 628.439   3
   2  -8   0 5104.41 632.395   6
  -2   8  -1 204.869 203.573   1
   2  -8   1 508.448 195.133   6
  -2   8  -1 26.0574 287.958   3
   2  -8   2 117.899 205.175   2
  -2   8  -2-115.755 247.715   1
  -2   8  -2 143.153 167.703   5
   2  -8   2 377.786 228.226   6
  -2   8  -2 281.325 259.723   3
  -2   8  -3 16028.7 1087.02   3
  -2   8  -3 18995.4 1054.98   5
  -2   8  -3 17550.5 1165.79   1
   2  -8   3 17058.5 1030.42   2
   2  -8   3 19374.6 1145.81   6
  -2   8  -4 853.546 334.213   1
   2  -8   4 1413.61 358.103   2
  -2   8  -4 1236.52 269.464   5
   2  -8   4 2063.13 404.071   3
  -2   8  -4 1240.53 350.401   3
   2  -8   4 1549.41 356.429   6
   2  -8   5 64.1778 279.044   2
  -2   8  -5 130.008 272.152   1
   2  -8   5 410.121 181.148   6
  -2   8  -5 245.411 171.416   5
  -2   8  -5 62.0641 205.792   3
   2  -8   5 309.121 181.566   3
   2  -8   6 1217.34 337.471   5
  -2   8  -6 1406.20 381.388   1
  -2   8  -6 1706.48 338.948   5
  -2   8  -6 1091.46 293.875   3
   2  -8   6 1392.23 323.789   3
   2  -8   7 354.665 219.590   5
  -2   8  -7-17.4145 241.687   1
  -2   8  -7 724.932 240.318   5
   2  -8   7 437.940 189.644   3
  -2   8  -7 221.360 200.354   3
  -2   8  -8 12827.4 960.389   5
   2  -8   8 12968.2 992.899   5
  -2   8  -8 12059.7 1072.73   1
  -2   8  -8 11758.5 906.751   3
   2  -8   8 12841.6 908.529   3
  -2   8  -9 20539.5 1167.74   3
   2  -8   9 21743.8 1333.06   5
  -2   8  -9 21562.3 1284.22   5
   2  -8   9 20685.8 1155.25   3
   2  -8  10 257.539 259.847   5
  -2   8 -10 166.806 216.047   3
   2  -8  10 24.1298 116.516   6
   2  -8  11-329.978 257.504   5
  -2   8 -11 91.3735 143.811   3
   2  -8  12 464.157 296.527   5
   2  -8  12 227.843 133.086   6
  -2   8 -12 458.481 184.256   3
   2  -8  13 1092.42 385.810   5
   2  -8  14 26.5165 205.808   5
   2  -8  15 281.943 293.385   5
   2  -8  16 69.3584 207.017   5
   2  -8  17 362.480 302.809   5
   2  -7 -13-358.755 313.370   4
   2  -7 -12-333.904 351.315   4
   2  -7 -11 202.904 241.636   4
  -2   7  11 345.563 248.671   3
  -2   7  10-56.4743 197.546   3
  -2   7   9 91.1803 232.117   3
  -2   7   8 6128.53 747.696   3
  -2   7   7 56.2084 206.098   3
  -2   7   6 4434.56 377.875   1
  -2   7   6 3624.40 573.465   3
  -2   7   5 586.771 169.205   1
  -2   7   5 1110.68 382.201   3
   2  -7  -5 954.606 303.561   6
  -2   7   4-214.875 173.659   1
  -2   7   4 121.604 150.823   2
  -2   7   4-245.870 297.239   3
   2  -7  -4 134.367 202.774   6
  -2   7   3-44.4534 152.868   1
  -2   7   3-143.620 152.914   2
  -2   7   3-122.299 248.278   3
   2  -7  -3 106.363 171.458   6
  -2   7   2 16416.4 1087.11   3
   2  -7  -2 17068.0 1120.16   6
  -2   7   2 15775.9 811.742   2
  -2   7   2 17288.2 916.567   1
   2  -7  -1 92.3717 173.802   6
  -2   7   1-28.7691 205.646   3
  -2   7   1 2.66738 166.698   2
  -2   7   1 265.401 215.444   1
   2  -7   0 1006.12 295.745   6
  -2   7   0 1049.65 302.411   1
  -2   7   0 1180.72 322.491   3
  -2   7  -1 27218.6 1239.37   5
   2  -7   1 26584.6 1273.86   6
  -2   7  -1 23492.3 1179.93   1
  -2   7  -1 24859.0 1278.99   3
   2  -7   2-158.382 201.751   6
  -2   7  -2 309.999 243.278   1
  -2   7  -2 177.963 251.542   3
  -2   7  -2 246.936 210.201   5
   2  -7   3 4093.59 504.202   6
  -2   7  -3 3489.24 458.868   5
   2  -7   3 3832.12 536.344   2
  -2   7  -3 4097.79 544.185   1
   2  -7   3 4365.55 526.864   3
  -2   7  -3 3925.95 547.542   3
  -2   7  -4 5700.21 608.743   3
   2  -7   4 5609.39 565.591   6
  -2   7  -4 5757.81 563.003   5
   2  -7   4 5835.62 583.281   3
  -2   7  -4 6007.15 674.433   1
  -2   7  -5 16257.9 963.423   5
   2  -7   5 16762.2 990.095   5
   2  -7   5 16461.3 967.973   3
  -2   7  -5 15303.6 945.642   3
  -2   7  -5 16782.6 1091.85   1
  -2   7  -6 3320.39 458.093   5
   2  -7   6 2755.78 447.977   5
  -2   7  -6 2499.08 404.198   3
   2  -7   6 2964.38 422.235   3
  -2   7  -6 2786.44 495.588   1
  -2   7  -7 1367.80 306.191   3
   2  -7   7 1580.16 300.952   3
   2  -7   7 1603.74 367.661   5
  -2   7  -7 1371.49 303.150   5
  -2   7  -7 1760.64 414.568   1
  -2   7  -8 217.282 155.515   3
   2  -7   8 394.592 210.891   5
  -2   7  -8 3.13340 204.342   1
  -2   7  -8 399.019 199.434   5
   2  -7   8 304.234 201.922   3
  -2   7  -9 27287.2 1440.16   5
   2  -7   9 25911.4 1408.36   5
   2  -7   9 26731.8 1183.40   3
   2  -7  10 22428.8 1385.21   5
   2  -7  10 21266.5 958.524   6
   2  -7  11 24774.9 1551.86   5
   2  -7  11 23170.5 950.975   6
   2  -7  11 24683.1 999.481   6
   2  -7  12 5244.53 766.763   5
   2  -7  13 2322.72 543.872   5
   2  -7  14 2434.35 619.857   5
   2  -7  15 927.803 467.266   5
   2  -7  16-232.621 284.546   5
   2  -7  17 807.941 423.691   5
   2  -6 -14 496.566 513.177   4
   2  -6 -13 502.952 379.078   4
  -2   6  12 1105.11 356.632   3
   2  -6 -12 790.441 415.332   4
  -2   6  11 234.901 205.853   3
   2  -6 -11-78.1184 270.444   4
  -2   6  10 30.0754 197.193   3
  -2   6   9 194.363 196.536   3
  -2   6   8 1343.23 374.478   3
   2  -6  -7 19788.1 1248.93   6
  -2   6   7 19627.1 1214.58   3
  -2   6   7 17674.1 611.764   1
   2  -6  -6 7038.00 745.315   6
  -2   6   6 6617.54 708.145   3
  -2   6   6 5987.17 407.745   1
   2  -6  -5 23728.7 1296.94   6
  -2   6   5 23460.8 1275.94   3
  -2   6   5 22134.2 844.653   1
   2  -6  -4 56210.1 1930.29   6
  -2   6   4 52586.4 1868.26   3
  -2   6   4 52271.8 1351.29   1
  -2   6   3 3234.25 344.141   2
  -2   6   3 3471.68 381.742   1
  -2   6   3 3177.84 482.383   3
   2  -6  -3 3475.96 499.739   6
  -2   6   2-318.936 213.965   1
  -2   6   2 58.5268 118.466   2
  -2   6   2-263.906 260.088   3
   2  -6  -2 106.543 157.957   6
  -2   6   1 88487.9 1960.14   1
  -2   6   1 85247.0 1752.50   2
   2  -6  -1 91798.9 2259.54   6
  -2   6   0 84108.7 2056.26   1
   2  -6   0 96492.1 2240.46   6
   2  -6   0 86866.6 1785.99   2
  -2   6  -1 40688.8 1391.95   5
  -2   6  -1 37682.6 1413.36   1
   2  -6   1 42701.9 1474.55   6
   2  -6   1 37842.1 1184.95   2
   2  -6   2 63224.0 1746.19   6
  -2   6  -2 63925.8 1694.72   5
   2  -6   3 68959.3 1771.71   6
   2  -6   3 68455.3 1810.53   3
  -2   6  -3 66909.0 1715.48   5
   2  -6   4 853.891 224.729   6
  -2   6  -4 836.180 226.007   5
   2  -6   4 860.549 246.657   3
   2  -6   4 1133.81 309.059   5
  -2   6  -5 4228.97 564.216   1
   2  -6   5 5178.92 497.811   3
   2  -6   5 5183.59 532.866   5
  -2   6  -5 4920.54 517.537   5
  -2   6  -6 4345.41 574.374   1
   2  -6   6 5202.99 493.204   3
  -2   6  -6 5427.94 562.418   5
   2  -6   6 5103.86 548.882   5
  -2   6  -7 201.974 212.021   1
  -2   6  -7-1.30447 137.714   5
   2  -6   7-29.4869 168.087   5
   2  -6   7 377.019 184.665   3
  -2   6  -8 1448.14 380.161   1
  -2   6  -8 1695.15 344.610   5
   2  -6   8 1570.07 379.518   5
  -2   6  -8 1470.56 271.811   3
   2  -6   8 3000.56 398.108   3
  -2   6  -9 687.629 271.317   5
   2  -6   9 557.464 282.627   5
  -2   6  -9 436.360 172.228   3
   2  -6  10 159.082 120.411   6
   2  -6  10 115.881 99.8914   6
   2  -6  10-191.562 226.813   5
  -2   6 -10 258.042 143.225   3
   2  -6  11 22722.6 1475.61   5
   2  -6  11 21919.0 757.175   6
   2  -6  11 19477.1 706.153   6
   2  -6  12 5237.75 757.009   5
   2  -6  13 1151.80 404.485   5
   2  -6  14 2600.02 626.489   5
   2  -6  15-185.760 278.733   5
   2  -6  16-59.1643 311.166   5
   2  -5 -15-286.501 313.447   4
   2  -5 -14 1001.21 484.963   4
   2  -5 -13 47.5554 285.922   4
   2  -5 -12 154.957 306.551   4
  -2   5  12 521.893 251.003   3
   2  -5 -11 1188.96 410.785   4
  -2   5  11 609.113 286.332   3
   2  -5 -10 1738.70 396.668   6
   2  -5 -10 1568.49 420.636   4
  -2   5  10 1290.45 329.153   3
  -2   5   9 1660.87 357.178   3
   2  -5  -9 2132.74 416.704   6
   2  -5  -8 6589.75 702.951   6
  -2   5   8 6237.00 654.379   3
   2  -5  -7 314.078 189.908   6
  -2   5   7 559.763 284.057   3
  -2   5   7 488.770 269.807   6
   2  -5  -6 1.66588 143.688   6
  -2   5   6 266.407 199.161   6
  -2   5   6 96.2817 188.643   3
  -2   5   5 14765.8 958.765   6
   2  -5  -5 15897.0 994.576   6
  -2   5   5 14526.5 922.483   3
   2  -5  -4 16287.5 976.828   6
  -2   5   4 14905.5 935.281   6
  -2   5   4 14660.7 918.155   3
   2  -5  -3 32107.4 1312.53   6
  -2   5   3 33993.7 1345.10   6
  -2   5   3 30705.0 894.121   2
  -2   5   3 29275.0 1239.05   3
   2  -5  -2 4541.02 502.605   6
  -2   5   2 3478.34 439.417   3
  -2   5   2 3756.27 306.958   2
   2  -5  -1 24130.4 1073.52   6
   2  -5   0 19309.0 912.304   6
   2  -5   0 18599.7 739.587   2
  -2   5  -1 31663.1 1182.58   3
  -2   5  -1 32000.1 1150.08   1
  -2   5  -1 30722.4 1114.84   5
   2  -5   1 30742.7 1130.22   6
   2  -5   1 30343.8 1034.27   2
  -2   5  -2 10287.4 666.593   5
  -2   5  -2 10138.1 657.330   3
   2  -5   2 9949.27 634.280   6
   2  -5   3 170.441 149.833   6
   2  -5   3 85.5834 185.417   5
  -2   5  -3 235.196 186.684   5
  -2   5  -3-106.747 184.981   3
  -2   5  -4 19032.8 852.909   3
   2  -5   4 18826.2 790.627   6
  -2   5  -4 18336.6 920.958   5
   2  -5   4 20420.2 965.634   5
   2  -5   4 18241.9 825.691   3
  -2   5  -5 9060.42 688.972   5
   2  -5   5 8313.01 641.487   5
   2  -5   5 8735.36 571.751   3
  -2   5  -5 8037.05 556.180   3
   2  -5   6 2853.41 363.757   3
  -2   5  -6 1444.96 316.883   5
   2  -5   6 1683.30 347.275   5
  -2   5  -6 1262.18 318.311   1
  -2   5  -6 1468.40 242.068   3
  -2   5  -7 3553.28 511.148   1
  -2   5  -7 3696.99 361.272   3
   2  -5   7 3976.30 541.516   5
  -2   5  -7 4554.48 549.331   5
   2  -5   7 5791.56 484.758   3
  -2   5  -8 10538.5 587.601   3
   2  -5   8 11625.5 971.883   4
   2  -5   8 10934.4 903.649   5
  -2   5  -8 11391.7 897.993   5
  -2   5  -8 11012.6 858.169   1
  -2   5  -9 150.729 107.174   3
   2  -5   9 412.815 218.076   5
   2  -5   9-361.491 186.728   6
   2  -5   9 240.979 113.483   6
   2  -5  10-176.580 242.849   5
   2  -5  10-6.02100 70.1070   6
   2  -5  10 24.6078 77.5298   6
   2  -5  11 686.543 322.795   5
   2  -5  12 1967.69 524.645   5
   2  -5  13 859.218 361.061   5
   2  -5  14 874.031 370.549   5
   2  -5  15 404.574 264.708   5
   2  -5  16-837.949 422.870   5
   2  -4 -15 357.973 348.323   4
  -2   4  15 468.398 385.479   5
   2  -4 -14 126.304 354.940   4
   2  -4 -13 516.952 356.573   4
  -2   4  12 82.4730 155.569   3
   2  -4 -12-70.5416 269.516   4
   2  -4 -12-74.3305 110.903   6
  -2   4  11 24.3789 147.989   3
   2  -4 -11 32.1497 240.859   4
   2  -4 -11 3.43698 124.791   6
  -2   4  10 149.872 192.949   6
  -2   4  10-37.0245 195.978   3
   2  -4 -10 181.811 253.229   4
   2  -4 -10 200.598 139.478   6
  -2   4   9 95.4196 166.212   6
   2  -4  -9 364.869 195.661   6
  -2   4   8 4.93303 182.998   6
   2  -4  -8 11.5025 118.810   6
  -2   4   7 1599.80 363.688   6
   2  -4  -7 1159.65 287.335   6
  -2   4   6 909.608 254.925   6
   2  -4  -6 1060.27 278.565   6
  -2   4   5 18692.5 997.261   6
   2  -4  -5 19643.6 1009.07   6
   2  -4  -4 167.537 165.077   6
  -2   4   4 193.747 204.918   6
  -2   4   3 520.063 230.226   6
   2  -4  -3 205.685 207.301   6
  -2   4   2 1226.41 183.773   2
   2  -4  -2 1636.44 320.653   6
   2  -4  -1 27.0168 145.227   2
   2  -4  -1-201.492 221.867   6
   2  -4   0 25518.9 954.320   6
  -2   4   0 25856.2 941.997   6
   2  -4   0 25549.5 783.623   2
  -2   4   0 24786.4 936.647   3
   2  -4   1 269.397 177.461   6
  -2   4  -1 197.208 175.882   3
  -2   4  -1 236.243 163.477   5
   2  -4   2 32655.8 1087.09   5
  -2   4  -2 29972.9 998.090   5
  -2   4  -2 33195.0 1028.20   3
   2  -4   2 31994.2 954.310   6
   2  -4   3 13980.1 753.400   5
  -2   4  -3 13243.2 719.600   5
  -2   4  -3 13671.9 771.639   1
  -2   4  -3 12484.0 613.228   3
   2  -4   3 13531.0 593.799   6
   2  -4   4 180.080 110.579   6
  -2   4  -4 523.866 241.029   1
  -2   4  -4 215.377 178.719   5
   2  -4   4-238.709 262.158   5
  -2   4  -4 147.941 117.574   3
  -2   4  -5 3613.95 315.369   3
   2  -4   5 3842.74 461.243   5
  -2   4  -5 3024.45 397.610   5
   2  -4   5 2619.83 229.825   6
   2  -4   6 11468.4 450.875   6
   2  -4   6 13691.7 887.037   5
  -2   4  -6 13353.2 867.047   5
  -2   4  -6 12787.8 560.976   3
   2  -4   7-249.942 174.844   6
  -2   4  -7 765.698 142.758   3
  -2   4  -7 604.167 214.442   5
   2  -4   7 736.111 262.690   5
   2  -4   7 687.211 245.656   4
   2  -4   8 77584.4 2349.51   5
  -2   4  -8 80088.0 2135.30   1
  -2   4  -8 73156.9 1228.33   3
   2  -4   8 85279.2 2553.34   4
   2  -4   8 77945.1 1019.06   6
   2  -4   8 71645.3 962.718   6
   2  -4   9 3085.86 509.762   5
   2  -4  10 25941.4 1526.27   5
   2  -4  11 7979.73 922.476   5
   2  -4  12 1177.51 403.303   5
   2  -4  13 884.952 392.676   5
   2  -4  14 777.756 395.143   5
   2  -4  15-107.259 268.580   5
   2  -4  16 19.9814 251.494   5
  -2   3  15 1530.34 639.628   5
   2  -3 -15 705.401 447.671   4
   2  -3 -14 230.912 292.200   4
  -2   3  13 80.7357 139.306   3
   2  -3 -13 302.764 302.517   4
  -2   3  12-19.2981 176.822   6
  -2   3  12 288.913 217.248   3
   2  -3 -12-420.398 345.757   4
   2  -3 -12-153.724 158.482   6
   2  -3 -11 4151.16 545.612   6
  -2   3  11 4156.06 552.810   6
  -2   3  11 2610.56 208.554   1
   2  -3 -11 4229.76 677.441   4
  -2   3  10 300.626 194.794   6
  -2   3  10 55.0551 77.8778   1
   2  -3 -10 32.3705 221.783   4
   2  -3 -10 178.587 132.738   6
   2  -3  -9 13258.6 882.328   6
  -2   3   9 13260.3 882.673   6
   2  -3  -9 12580.6 1029.84   4
  -2   3   8 15939.5 949.669   6
   2  -3  -8 16094.4 950.640   6
   2  -3  -7 2001.62 331.320   6
  -2   3   7 1969.42 362.557   6
   2  -3  -6 10160.2 698.100   6
  -2   3   6 10092.7 722.534   6
   2  -3  -5 8768.69 616.572   6
  -2   3   5 8375.90 642.311   6
  -2   3   4 39685.6 1269.91   6
   2  -3  -4 39861.0 1270.05   6
  -2   3   3 9756.76 639.563   6
   2  -3  -3 10350.9 620.644   6
   2  -3  -2 38431.6 1125.05   6
  -2   3   2 36544.3 635.619   2
   2  -3  -1 94860.7 1677.98   6
   2  -3  -1 100054. 1139.32   2
  -2   3   0 198817. 2225.58   6
   2  -3   0 198762. 2220.27   6
  -2   3   0 202712. 2349.80   5
  -2   3  -1 84537.8 1374.98   6
   2  -3   1 87094.6 1406.67   6
  -2   3  -1 87123.8 1562.59   5
   2  -3   1 87208.8 1596.15   5
  -2   3  -2 9895.83 478.132   3
   2  -3   2 9360.21 440.119   6
  -2   3  -2 9005.12 564.052   5
   2  -3   2 9230.50 563.444   5
  -2   3  -3 7729.99 390.253   3
   2  -3   3 8025.01 368.446   6
   2  -3   3 7791.77 584.107   5
  -2   3  -3 7565.17 542.849   5
  -2   3  -4 88141.1 1927.75   5
   2  -3   4 89158.1 1944.45   5
   2  -3   4 83802.5 1057.48   6
  -2   3  -4 86505.3 1789.19   1
  -2   3  -4 85694.5 1202.40   3
  -2   3  -5 31319.0 1122.94   1
   2  -3   5 31858.7 588.238   6
   2  -3   5 31687.9 1254.66   5
  -2   3  -5 32192.4 1248.15   5
  -2   3  -5 30887.6 686.309   3
  -2   3  -6 895.030 117.663   3
   2  -3   6 985.596 274.875   4
  -2   3  -6 938.578 235.184   5
  -2   3  -6 976.654 251.300   1
   2  -3   6 660.689 256.019   5
   2  -3   7 408.548 227.733   5
   2  -3   7 475.771 179.181   4
   2  -3   8 12257.9 975.446   4
   2  -3   8 11155.2 920.806   5
   2  -3   9 4384.66 617.428   5
   2  -3  10 25937.7 1564.31   5
   2  -3  11 19658.7 1407.49   5
   2  -3  12 1863.10 523.123   5
   2  -3  13 1168.20 440.133   5
   2  -3  14 445.500 274.666   5
   2  -3  15 609.492 414.155   5
   2  -2 -16-138.943 249.065   4
  -2   2  16 600.695 445.489   5
  -2   2  15-63.1989 279.221   5
   2  -2 -15 649.650 393.705   4
  -2   2  14 1028.94 424.328   5
   2  -2 -14 1343.42 532.546   4
  -2   2  14 1216.97 319.500   6
   2  -2 -13 2725.14 423.899   6
  -2   2  13 2958.88 461.084   6
   2  -2 -13 2457.54 556.211   4
  -2   2  12 2826.86 436.359   6
  -2   2  12 2067.26 262.538   1
   2  -2 -12 2788.86 584.429   4
   2  -2 -12 2959.67 433.364   6
  -2   2  11-296.425 214.798   6
  -2   2  11 91.0715 95.0150   1
   2  -2 -11 27.0218 108.061   6
   2  -2 -11-25.5978 226.038   4
   2  -2 -10 1719.02 312.686   6
   2  -2 -10 1214.22 355.524   4
  -2   2  10 1336.67 293.275   6
   2  -2  -9 1081.50 261.378   6
   2  -2  -9 994.292 285.300   4
  -2   2   9 1164.99 294.036   6
   2  -2  -8 8227.32 650.909   6
  -2   2   8 8236.17 645.047   6
  -2   2   7 18410.8 925.227   6
   2  -2  -7 17693.3 881.515   6
   2  -2  -6 88892.2 1881.12   6
  -2   2   6 94753.7 1949.04   6
  -2   2   5 118121. 2085.56   6
   2  -2  -5 114396. 2058.55   6
  -2   2   4 69195.6 1525.75   6
   2  -2  -4 70415.9 1522.03   6
  -2   2   3 624.628 235.262   6
   2  -2  -3 316.390 178.315   6
   2  -2  -2 179409. 2108.57   6
  -2   2   1 1653.53 243.062   6
   2  -2  -1 1503.55 227.819   6
  -2   2   0 1276.01 213.052   5
  -2   2   0 1623.77 214.963   6
   2  -2   0 1391.15 190.498   6
  -2   2  -1 40245.2 1022.68   5
  -2   2  -1 36348.0 727.269   6
   2  -2   1 37755.0 743.111   6
  -2   2  -2 57042.9 1283.38   5
   2  -2   2 57282.4 781.564   6
  -2   2  -2 55504.3 753.511   6
  -2   2  -3 13801.4 721.099   5
  -2   2  -3 13891.9 382.373   3
  -2   2  -4 1150.92 210.687   1
  -2   2  -4 1275.13 264.544   5
  -2   2  -5 2153.04 359.016   5
   2  -2   5 2322.73 362.911   4
   2  -2   5 1576.20 352.980   5
  -2   2  -5 2176.15 290.572   1
   2  -2   6 10086.9 795.200   5
   2  -2   6 10394.6 762.577   4
  -2   2  -6 10533.1 599.563   1
   2  -2   7 18474.6 1119.08   5
  -2   2  -7 18721.4 845.529   1
   2  -2   7 19169.7 1124.88   4
   2  -2   8 1342.12 389.651   4
   2  -2   8 1260.00 389.590   5
   2  -2   9 3018.40 539.555   5
   2  -2  10 3698.37 631.204   5
   2  -2  11 2983.94 607.631   5
   2  -2  12 442.922 290.353   5
   2  -2  13 1681.13 514.828   5
   2  -2  14 401.078 357.411   5
   2  -2  15 39.2765 262.930   5
  -2   1  17-345.344 329.282   5
   2  -1 -16 567.348 435.868   4
  -2   1  16 419.034 358.137   5
   2  -1 -15 1043.64 475.199   4
  -2   1  15 1587.71 525.070   5
  -2   1  14 2398.91 379.279   6
  -2   1  14 2154.88 568.710   5
   2  -1 -14 1996.61 583.629   4
  -2   1  13 903.895 279.500   6
   2  -1 -13 285.948 248.787   4
   2  -1 -13 361.174 163.214   6
  -2   1  12 21.1874 140.028   6
  -2   1  12-17.1116 107.569   1
  -2   1  12 100.680 140.824   3
   2  -1 -12-280.248 277.589   4
   2  -1 -12-20.7305 114.492   6
  -2   1  11 1911.46 400.494   6
   2  -1 -11 863.517 245.360   6
  -2   1  11 958.318 204.154   1
   2  -1 -11 1141.23 350.217   4
  -2   1  10 5678.24 561.855   6
   2  -1 -10 4814.40 638.104   4
   2  -1 -10 4890.23 498.558   6
  -2   1   9 11012.9 743.796   6
   2  -1  -9 11081.0 902.903   4
   2  -1  -9 9483.94 669.008   6
   2  -1  -8 367.757 263.012   4
   2  -1  -8 257.010 157.422   6
  -2   1   8 122.982 161.773   6
   2  -1  -7 9.39272 103.794   6
  -2   1   7-217.968 222.354   6
  -2   1   6 62410.3 1517.68   6
   2  -1  -6 63475.3 1532.44   6
   2  -1  -5-69.8293 159.017   6
  -2   1   5 67.6853 203.801   6
   2  -1  -4 60795.7 1357.01   6
  -2   1   4 60446.9 1335.49   6
  -2   1   3 32513.2 916.890   6
   2  -1  -3 32987.9 942.051   6
   2  -1  -2 197732. 2064.56   6
   2  -1  -1 300526. 2292.92   5
   2  -1  -1 298979. 2361.11   6
  -2   1   0 268680. 1967.29   6
   2  -1   0 260029. 1911.84   6
  -2   1  -1 243935. 2368.67   5
   2  -1   1 237664. 1530.06   6
  -2   1  -2 2229.17 288.039   5
  -2   1  -3 24826.2 972.911   5
   2  -1   3 25103.6 916.534   4
   2  -1   4 4021.94 419.464   4
  -2   1  -5 3310.39 303.574   1
   2  -1   5 3444.41 434.708   4
   2  -1   6 300.147 239.553   5
  -2   1  -6 113.469 105.297   1
   2  -1   6 117.910 148.510   4
   2  -1   7 58719.3 1957.34   4
   2  -1   7 55640.1 1975.41   5
   2  -1   8 3627.56 551.306   4
   2  -1   8 3306.41 538.542   5
   2  -1   9 9051.01 939.015   5
   2  -1  10 1866.41 481.850   5
   2  -1  11 344.362 320.543   5
   2  -1  12 920.992 385.331   5
   2  -1  13 1635.88 632.086   5
   2  -1  14 225.007 280.712   5
   2  -1  15 252.386 399.115   5
  -2   0  17 5.63649 223.992   5
  -2   0  16 692.378 387.255   5
   2   0 -15-58.6982 238.194   4
  -2   0  15-209.370 317.121   5
  -2   0  14 47.9054 140.100   6
  -2   0  14-111.052 267.463   5
   2   0 -14 33.6479 248.503   4
  -2   0  13 4131.61 526.559   6
  -2   0  13 1736.88 323.289   1
  -2   0  13 2169.24 479.367   5
   2   0 -13 2129.04 509.520   4
  -2   0  13 2288.57 344.706   3
  -2   0  12 2326.60 415.507   6
  -2   0  12 1210.68 255.474   3
  -2   0  12 1047.27 238.067   1
  -2   0  12 949.448 331.332   5
   2   0 -12 1304.00 407.750   4
   2   0 -11 5527.72 534.340   6
  -2   0  11 5534.43 515.554   1
   2   0 -11 6002.85 749.255   4
  -2   0  11 5720.57 517.825   3
  -2   0  11 5951.09 578.093   6
   2   0 -10 10597.7 707.834   6
  -2   0  10 9724.69 654.995   3
   2   0 -10 11002.2 931.007   4
  -2   0  10 9735.59 677.707   6
   2   0  -9 4881.14 608.363   4
  -2   0   9 4237.95 417.403   3
  -2   0   9 3091.58 247.974   6
   2   0  -9 4424.04 442.135   6
  -2   0   8 227.228 127.933   3
   2   0  -8 527.981 255.250   4
   2   0  -8 318.422 137.200   6
   2   0  -7 2140.16 298.933   6
  -2   0   7 2254.92 317.059   6
   2   0  -6 3028.81 323.603   6
  -2   0   6 2830.44 340.716   6
  -2   0   5 30216.5 999.173   6
   2   0  -5 28988.6 931.082   6
   2   0  -4 6796.01 438.241   6
  -2   0   4 6523.71 453.051   6
   2   0  -3 233960. 1743.63   2
  -2   0   3 224973. 1642.87   2
  -2   0   3 242698. 2385.62   6
   2   0  -3 235757. 2341.30   6
   2   0  -2 468.144 146.459   6
  -2   0   2 535.019 167.656   3
  -2   0   1 1309.40 181.408   6
   2   0  -1 1229.48 152.888   5
  -2   0   1 1379.97 171.242   5
  -2   0   1 1519.22 210.008   3
  -2   0   0 221608. 1838.08   3
   2   0   0 225055. 1839.73   3
   2   0   0 228239. 2005.61   5
  -2   0   0 223045. 1993.76   5
   2   0   1 398271. 3119.17   5
  -2   0  -1 396494. 3071.01   5
  -2   0  -1 376484. 2176.96   3
   2   0   2 70449.4 1511.20   5
  -2   0  -2 70387.5 1486.04   5
   2   0   2 68820.2 1301.83   4
  -2   0  -2 70478.8 856.017   3
   2   0   2 72090.5 885.159   3
  -2   0  -3 137479. 1107.38   3
   2   0   3 140326. 1120.33   3
   2   0   3 137886. 2102.22   4
   2   0   4 119966. 2181.52   4
  -2   0  -4 118384. 1187.12   6
  -2   0  -5 18619.5 561.852   1
   2   0   5 18572.8 948.286   4
  -2   0  -5 19026.3 491.365   6
   2   0   6 10883.1 875.749   5
  -2   0  -6 11038.4 373.319   6
   2   0   7 53804.6 1996.77   5
  -2   0  -7 53075.0 828.380   6
   2   0   8 25005.4 1455.59   5
  -2   0  -8 23965.2 503.290   6
   2   0   9 44386.9 2048.39   5
   2   0  10 33808.6 1884.43   5
   2   0  11 5286.10 809.684   5
   2   0  12 2204.02 586.997   5
   2   0  13 611.298 368.294   5
   2   0  14 92.5402 323.687   5
  -2  -1  18 18.6597 291.318   5
  -2  -1  17 97.1626 265.866   5
  -2  -1  16 26.3155 227.765   5
  -2  -1  15-257.410 248.895   5
  -2  -1  14 777.074 289.064   6
  -2  -1  14 246.588 216.661   5
   2   1 -14 131.572 246.697   4
  -2  -1  13-84.3062 175.451   6
   2   1 -13 388.684 292.902   4
  -2  -1  13 292.762 144.760   3
  -2  -1  13 146.421 214.181   5
  -2  -1  13 75.2990 118.115   1
  -2  -1  12 2861.73 417.072   1
  -2  -1  12 2652.17 498.750   5
   2   1 -12 2756.88 536.251   4
  -2  -1  12 2779.34 366.101   3
  -2  -1  12 1871.92 254.316   6
  -2  -1  11 3751.67 459.314   1
  -2  -1  11 3320.99 504.359   5
   2   1 -11 3186.89 552.323   4
  -2  -1  11 3700.97 420.842   3
  -2  -1  11 2634.16 321.223   6
  -2  -1  10 4035.72 449.398   6
  -2  -1  10 3388.88 399.180   3
   2   1 -10 3810.29 575.757   4
  -2  -1  10 3537.16 445.110   1
  -2  -1   9 9257.74 633.878   6
   2   1  -9 9142.36 822.705   4
  -2  -1   9 8941.43 604.884   3
  -2  -1   8 923.185 187.770   3
  -2  -1   8 1025.48 211.473   6
   2   1  -8 1002.43 342.586   4
  -2  -1   7 159642. 2455.78   6
  -2  -1   7 154799. 2339.91   3
  -2  -1   6 144944. 2226.79   6
  -2  -1   6 139273. 2152.63   3
   2   1  -6 141537. 2412.99   4
  -2  -1   5 1220.34 252.647   6
   2   1  -5 972.474 221.123   4
  -2  -1   5 1204.83 249.248   3
  -2  -1   4 447.810 199.572   6
   2   1  -4 748.177 209.670   3
   2   1  -4 597.801 191.255   4
  -2  -1   4 440.627 184.770   3
  -2  -1   4 411.188 136.809   2
   2   1  -3 50074.3 991.700   2
  -2  -1   3 50285.4 1152.52   3
   2   1  -3 51019.9 905.108   4
   2   1  -3 50006.2 1196.27   3
  -2  -1   2 415.219 165.987   3
   2   1  -1 224886. 1667.57   5
  -2  -1   1 224348. 1640.94   5
   2   1  -1 229885. 2254.07   3
  -2  -1   1 228206. 2241.84   3
   2   1   0 3113.34 270.364   5
   2   1   0 3312.59 285.842   3
  -2  -1   0 3257.87 275.828   3
   2   1   0 3065.70 166.725   4
   2   1   1 26.3953 140.488   3
   2   1   1 39.2423 82.7586   4
   2   1   1-215.552 184.233   5
  -2  -1  -1 2.35705 104.378   3
   2   1   2 1010.17 171.653   3
  -2  -1  -2 977.650 187.863   4
   2   1   2 1218.23 240.908   5
  -2  -1  -2 1039.33 158.259   3
   2   1   3 33119.1 1231.21   5
   2   1   3 33670.8 773.931   3
  -2  -1  -3 33426.2 1055.22   4
  -2  -1  -3 33145.9 783.860   3
  -2  -1  -4 9143.88 636.558   4
   2   1   4 9170.44 398.401   3
  -2  -1  -4 8974.54 450.277   6
  -2  -1  -5 5131.88 353.832   6
  -2  -1  -5 5137.16 517.202   4
   2   1   5 5151.33 292.579   3
   2   1   5 4772.66 562.832   5
  -2  -1  -6 21165.0 739.145   6
  -2  -1  -6 23178.6 1173.54   4
   2   1   6 21997.0 579.800   3
   2   1   6 21603.0 1259.96   5
  -2  -1  -7 6454.51 415.252   6
   2   1   7 7411.12 796.563   5
   2   1   7 6878.66 289.652   3
  -2  -1  -7 7589.45 728.941   4
  -2  -1  -8 36.6045 76.1657   6
   2   1   8-90.9688 234.298   5
  -2  -1  -9 4558.25 336.803   6
   2   1   9 4985.57 738.921   5
  -2  -1 -10 1660.09 183.827   6
   2   1  10 1684.78 461.479   5
   2   1  11 1750.41 516.196   5
   2   1  12 3408.83 754.496   5
   2   1  13 163.019 280.445   5
   2   1  14 111.276 296.903   5
  -2  -2  18-742.066 392.859   5
  -2  -2  17 176.432 255.322   5
  -2  -2  16-100.582 224.188   5
  -2  -2  15-465.080 308.069   5
  -2  -2  15-137.267 158.303   6
  -2  -2  14 158.882 143.900   1
  -2  -2  14 9.45461 218.819   5
  -2  -2  14-262.568 239.670   6
  -2  -2  13-193.895 139.817   3
  -2  -2  13 82.5118 118.933   1
  -2  -2  13-304.905 297.424   5
  -2  -2  13-427.331 263.834   6
  -2  -2  12 1396.46 289.114   6
  -2  -2  12 1799.74 381.701   1
  -2  -2  12 1473.85 278.319   3
  -2  -2  12 1157.20 326.570   5
   2   2 -12 1254.46 383.186   4
  -2  -2  11 39.7021 123.257   6
  -2  -2  11 88.5883 108.360   3
  -2  -2  11-327.815 282.910   5
   2   2 -11-140.867 215.087   4
  -2  -2  10 4129.92 469.226   6
  -2  -2  10 4280.86 507.462   1
  -2  -2  10 3575.83 454.745   5
   2   2 -10 4170.84 584.061   4
  -2  -2  10 3536.35 405.966   3
  -2  -2   9 9670.36 684.492   5
   2   2  -9 9206.10 801.381   4
  -2  -2   9 9788.84 643.458   3
  -2  -2   9 10077.5 689.035   6
  -2  -2   8 2906.68 339.742   5
  -2  -2   8 3140.80 363.361   3
   2   2  -8 3066.27 467.702   4
  -2  -2   8 2993.13 374.521   6
  -2  -2   7 8827.39 532.029   5
  -2  -2   7 8733.87 580.816   3
  -2  -2   7 8828.96 602.110   6
  -2  -2   6 61421.3 1486.92   3
   2   2  -6 59788.0 1522.63   3
   2   2  -6 60453.3 1554.67   4
  -2  -2   6 62600.2 1203.44   5
  -2  -2   6 62932.8 1518.01   2
  -2  -2   6 60502.7 1515.49   6
  -2  -2   5 54900.0 1374.05   3
   2   2  -5 58589.4 1461.11   3
   2   2  -5 57306.6 1339.37   4
  -2  -2   5 55992.8 1303.01   4
  -2  -2   5 54573.4 1301.18   2
  -2  -2   5 57098.2 929.576   5
  -2  -2   4 66066.0 1222.85   4
   2   2  -4 65910.6 1529.16   3
  -2  -2   4 70911.4 1502.21   3
   2   2  -4 66101.6 1243.19   4
  -2  -2   4 67282.4 1433.10   2
   2   2  -4 67310.8 1421.81   2
  -2  -2   3 1610.50 266.872   3
  -2  -2   3 1598.16 183.340   4
   2   2  -3 2178.72 299.442   2
   2   2  -2 1007.21 98.5757   5
  -2  -2   2 908.987 210.563   3
   2   2  -1 37511.0 1060.78   3
  -2  -2   1 36084.6 1017.57   3
  -2  -2   0 18087.0 404.135   4
   2   2   0 18402.5 751.513   3
  -2  -2   0 18369.0 732.845   3
  -2  -2  -1 1990.44 269.161   3
  -2  -2  -1 1980.85 212.040   4
   2   2   1 2159.72 319.539   3
  -2  -2  -2 8763.78 480.750   4
   2   2   2 7901.40 487.403   3
  -2  -2  -2 8329.84 487.111   3
  -2  -2  -3 1209.71 205.551   3
   2   2   3 1338.15 217.655   3
  -2  -2  -3 1380.75 246.107   4
   2   2   4 105.742 124.133   3
  -2  -2  -4 263.363 183.869   4
  -2  -2  -4 247.556 124.048   6
   2   2   5 14420.7 629.016   3
  -2  -2  -5 15201.1 890.415   4
   2   2   5 13830.5 978.395   5
  -2  -2  -5 14073.8 689.319   6
   2   2   6 139.146 100.460   3
  -2  -2  -6 104.335 79.9066   6
   2   2   6-215.806 281.027   5
  -2  -2  -6 374.868 256.391   4
   2   2   7 403.574 131.845   3
   2   2   7 308.237 212.524   5
  -2  -2  -7 300.054 248.420   4
  -2  -2  -7 347.789 141.445   6
   2   2   8 198.397 110.756   3
  -2  -2  -8 105.776 221.032   4
  -2  -2  -8 140.983 79.7954   6
   2   2   8 347.137 255.651   5
   2   2   9 30.3971 63.0201   3
   2   2   9-175.259 283.362   5
  -2  -2  -9-22.4794 89.1107   6
   2   2  10 928.445 436.107   5
  -2  -2 -10 1058.41 197.488   6
   2   2  11-130.020 348.977   5
   2   2  12 108.637 252.563   5
   2   2  13 1413.09 526.660   5
  -2  -3  19-381.470 307.952   5
  -2  -3  18 56.6441 262.914   5
  -2  -3  17 438.510 352.779   5
  -2  -3  16-304.450 271.641   5
  -2  -3  15 532.962 300.834   5
  -2  -3  15-355.816 231.720   6
  -2  -3  14 2277.50 483.093   5
  -2  -3  14 1528.51 289.934   6
  -2  -3  13 171.607 137.845   3
  -2  -3  13 874.552 319.350   5
  -2  -3  13 626.287 221.206   1
  -2  -3  13 496.837 208.460   6
  -2  -3  12 9564.01 832.422   1
  -2  -3  12 10158.3 793.609   6
  -2  -3  12 9313.60 825.643   5
  -2  -3  12 8697.04 685.147   3
  -2  -3  11 1190.00 268.848   6
  -2  -3  11 1135.39 296.582   5
  -2  -3  11 1364.55 311.380   1
  -2  -3  11 1344.43 276.131   3
  -2  -3  10 1950.38 338.538   6
  -2  -3  10 1991.27 355.042   1
  -2  -3  10 1934.86 340.003   5
  -2  -3  10 1652.77 296.405   3
  -2  -3   9 366.431 149.688   6
  -2  -3   9 444.930 167.966   1
  -2  -3   9 520.617 155.727   5
  -2  -3   9 501.425 180.645   3
  -2  -3   8 170.675 165.520   3
  -2  -3   8-164.382 173.753   6
  -2  -3   8-42.8769 137.111   5
  -2  -3   8 33.0095 114.240   4
  -2  -3   7 3386.52 402.511   3
  -2  -3   7 2443.52 242.087   5
  -2  -3   7 3032.74 394.072   4
  -2  -3   7 2681.42 304.982   2
   2   3  -6 183.399 182.051   3
  -2  -3   6 262.075 154.350   3
  -2  -3   6-118.485 211.417   2
  -2  -3   6 850.342 196.897   5
  -2  -3   6 498.669 181.982   4
  -2  -3   5 1544.96 158.701   5
   2   3  -5 1804.69 309.133   3
  -2  -3   5 1945.97 320.604   3
  -2  -3   5 2195.84 380.823   2
  -2  -3   5 1760.17 271.091   4
  -2  -3   4 5281.14 474.843   3
  -2  -3   4 5135.29 355.348   4
  -2  -3   4 5519.24 511.874   2
   2   3  -4 4664.29 436.528   2
  -2  -3   3 51179.1 1438.09   3
  -2  -3   3 50905.0 893.127   4
   2   3  -3 52990.4 1348.30   2
  -2  -3   2 3328.09 387.180   3
   2   3  -1 883.738 250.293   3
  -2  -3   1 1459.74 274.983   3
  -2  -3   0 4087.03 401.549   3
   2   3   0 4403.17 451.490   3
   2   3   1 76.0509 188.740   3
  -2  -3  -1 50.2057 112.368   3
   2   3   2 2103.10 315.059   3
  -2  -3  -2 1871.92 279.065   3
  -2  -3  -2 1626.61 231.747   4
   2   3   3-173.211 183.895   3
  -2  -3  -3-73.7623 151.262   4
  -2  -3  -3 14.1561 93.2679   3
  -2  -3  -3 86.9772 63.5151   1
  -2  -3  -4 1595.37 276.283   6
  -2  -3  -4 1441.67 293.267   4
   2   3   4 1488.89 272.156   3
  -2  -3  -5 409.182 163.369   6
  -2  -3  -5 176.375 178.031   4
   2   3   5 386.434 172.372   3
  -2  -3  -6 8501.39 742.611   4
   2   3   6 8002.24 559.946   3
  -2  -3  -6 7880.26 615.235   6
   2   3   7 5980.05 477.263   3
  -2  -3  -7 5706.80 683.869   4
   2   3   7 5046.01 724.928   5
  -2  -3  -7 5520.56 519.431   6
  -2  -3  -8 10057.4 707.381   6
   2   3   8 10718.0 1069.91   5
   2   3   8 10055.6 604.193   3
  -2  -3  -8 10501.4 960.632   4
   2   3   9 1462.01 229.173   3
   2   3   9 1912.59 498.271   5
  -2  -3  -9 842.943 347.128   4
  -2  -3  -9 1590.53 288.621   6
   2   3  10-328.202 309.431   5
   2   3  11-688.005 435.759   5
   2   3  12 377.579 384.105   5
  -2  -4  18 3.83597 256.313   5
  -2  -4  17-173.554 320.004   5
  -2  -4  16-765.980 429.199   5
  -2  -4  15-133.089 206.836   6
  -2  -4  15 304.811 186.577   5
  -2  -4  14 63.7648 135.920   6
  -2  -4  14 476.674 162.637   5
  -2  -4  13 1037.09 302.401   6
  -2  -4  13 372.505 221.493   5
  -2  -4  13 597.279 206.190   3
  -2  -4  12 6558.44 667.486   5
  -2  -4  12 6870.02 670.014   6
  -2  -4  12 6325.36 607.997   3
  -2  -4  11 1380.83 316.503   6
  -2  -4  11 760.200 183.910   3
  -2  -4  11 868.483 245.886   5
  -2  -4  11 1314.30 319.017   1
  -2  -4  10 4240.08 500.498   6
  -2  -4  10 4352.71 463.292   5
  -2  -4  10 3911.49 516.413   1
  -2  -4  10 3190.06 405.486   3
  -2  -4  10 5006.06 606.153   4
   2   4 -10 4470.05 538.106   3
   2   4  -9 445.383 249.198   3
  -2  -4   9 30.0035 125.869   3
  -2  -4   9 64.9357 176.303   1
  -2  -4   9 315.767 138.958   5
  -2  -4   9 270.509 116.007   4
  -2  -4   9 260.709 132.525   6
  -2  -4   8 4247.83 387.201   5
  -2  -4   8 3638.87 450.032   3
  -2  -4   8 3484.65 445.304   4
  -2  -4   8 2565.08 357.765   2
  -2  -4   8 3679.29 508.735   1
  -2  -4   7-42.5350 136.715   3
  -2  -4   7-234.204 252.979   2
  -2  -4   7 46.1715 134.182   4
  -2  -4   6 6509.52 569.161   3
  -2  -4   6 5668.55 573.089   2
  -2  -4   6 6779.45 526.633   4
  -2  -4   6 5985.68 305.648   5
  -2  -4   5 1580.67 247.204   4
  -2  -4   5 1776.63 319.200   3
  -2  -4   5 844.977 304.001   2
  -2  -4   4 27085.9 1168.85   3
  -2  -4   4 26792.4 817.096   4
   2   4  -4 28616.4 1124.16   2
  -2  -4   3 11455.9 766.940   3
   2   4  -3 11422.6 725.570   2
  -2  -4   2 810.302 239.431   3
   2   4  -2 1614.99 406.812   2
  -2  -4   1 44201.4 1435.54   3
   2   4  -1 44657.4 1442.60   3
  -2  -4   0 5625.87 521.825   3
   2   4   0 4965.94 523.976   3
  -2  -4  -1 4824.52 491.363   3
   2   4   1 4680.72 487.703   3
  -2  -4  -1 5372.71 395.864   1
  -2  -4  -2 7049.46 590.926   3
   2   4   2 5876.17 546.351   3
  -2  -4  -2 5790.79 368.863   1
   2   4   3 9026.11 662.108   3
  -2  -4  -3 8409.85 660.569   3
  -2  -4  -3 8464.62 384.930   1
  -2  -4  -3 9243.14 608.767   4
  -2  -4  -4 103.406 139.009   6
   2   4   4 51.1819 143.036   3
  -2  -4  -4-56.1842 141.873   4
  -2  -4  -5 708.306 207.578   6
  -2  -4  -5 545.746 217.710   4
   2   4   5 589.215 194.150   3
  -2  -4  -6 973.537 265.046   6
  -2  -4  -6 567.909 202.486   4
   2   4   6 510.016 186.517   3
  -2  -4  -7-182.916 155.213   6
   2   4   7 64.3599 261.959   5
  -2  -4  -7-217.079 239.600   4
   2   4   7-164.475 179.587   3
  -2  -4  -8 5224.26 567.376   6
  -2  -4  -8 6022.39 728.598   4
   2   4   8 5764.33 517.135   3
   2   4   8 6216.70 859.595   5
   2   4   9 3594.88 396.888   3
  -2  -4  -9 3868.72 642.076   4
   2   4   9 3832.64 719.687   5
  -2  -4 -10 734.884 320.960   4
   2   4  10 1534.88 521.678   5
   2   4  11 2146.49 621.077   5
   2   4  12 617.401 431.960   5
  -2  -5  19-830.484 377.942   2
  -2  -5  17-470.615 285.726   5
  -2  -5  16-859.282 375.593   5
  -2  -5  15 582.094 251.131   6
  -2  -5  15-569.157 329.396   5
  -2  -5  14 496.538 233.056   6
  -2  -5  14-236.732 289.795   5
  -2  -5  14 377.131 167.254   3
  -2  -5  13 7251.34 720.212   5
  -2  -5  13 6919.04 676.027   3
  -2  -5  13 7278.23 713.256   6
  -2  -5  12 84.9394 131.788   6
  -2  -5  12-187.425 192.987   3
   2   5 -11 432.144 184.391   3
  -2  -5  11-499.234 392.566   2
  -2  -5  11 688.039 228.775   6
  -2  -5  11 608.158 187.309   5
  -2  -5  11 532.285 175.103   3
  -2  -5  10-89.0281 166.344   4
   2   5 -10-217.579 199.021   3
  -2  -5  10-526.042 320.496   2
  -2  -5  10-330.664 218.812   6
  -2  -5  10-16.7114 126.314   5
  -2  -5  10-16.9881 136.488   3
  -2  -5   9 2934.74 449.298   4
  -2  -5   9 3281.29 513.369   1
  -2  -5   9 2792.07 452.838   2
   2   5  -9 2976.92 454.341   3
  -2  -5   9 2068.26 261.317   5
  -2  -5   9 2543.27 403.443   3
  -2  -5   8 963.157 232.096   4
   2   5  -8 728.332 252.554   3
  -2  -5   8 969.719 325.651   1
  -2  -5   8 862.157 287.064   2
  -2  -5   8 856.049 164.485   5
  -2  -5   8 1215.60 258.453   3
  -2  -5   7 33635.2 1399.37   3
  -2  -5   7 35319.9 1556.20   1
  -2  -5   7 29712.3 784.853   5
   2   5  -7 32131.8 1401.32   3
  -2  -5   7 31599.7 1239.60   4
  -2  -5   7 30590.6 1360.21   2
  -2  -5   6 13964.4 932.462   1
  -2  -5   6 12374.2 852.871   3
  -2  -5   6 12364.3 717.459   4
   2   5  -6 11988.1 848.470   3
  -2  -5   6 11787.3 836.415   2
  -2  -5   5 1543.83 250.857   4
   2   5  -5 1624.31 357.169   3
  -2  -5   5 2031.70 367.949   1
   2   5  -5 1434.29 327.593   2
   2   5  -5 1056.31 117.422   5
  -2  -5   5 1273.04 305.644   3
   2   5  -4 30694.0 671.658   5
  -2  -5   4 35255.1 1406.94   3
  -2  -5   4 37196.6 1415.91   1
   2   5  -4 35933.5 1365.30   2
  -2  -5   3 5354.78 549.717   3
   2   5  -3 5921.79 574.776   2
  -2  -5   3 5697.71 535.796   1
  -2  -5   2 50212.3 1683.44   3
   2   5  -2 46676.6 1674.77   3
   2   5  -2 48211.5 1570.83   2
  -2  -5   2 49323.5 1519.23   1
  -2  -5   1 6873.52 651.613   3
   2   5  -1 6108.09 646.347   3
  -2  -5   1 6688.57 541.676   1
   2   5   0 254.157 226.002   3
  -2  -5   0 78.8027 92.9715   1
  -2  -5   0-103.902 154.700   3
  -2  -5  -1 4640.32 407.797   1
   2   5   1 4457.37 555.179   3
  -2  -5  -1 5499.35 573.368   3
   2   5   2 2142.06 393.065   3
  -2  -5  -2 3119.36 434.174   3
  -2  -5  -2 2358.15 266.457   1
  -2  -5  -3-88.2704 153.639   6
  -2  -5  -3 105.605 127.284   4
  -2  -5  -3 3.75415 113.708   3
   2   5   3-79.6767 179.183   3
  -2  -5  -4 757.759 253.784   6
   2   5   4 628.807 269.447   3
  -2  -5  -4 829.459 241.321   4
   2   5   5 441.064 187.232   3
  -2  -5  -5 626.589 229.754   6
  -2  -5  -5 199.701 181.661   4
   2   5   6 230.804 165.645   3
  -2  -5  -6 797.694 255.844   6
  -2  -5  -6 845.011 294.716   4
   2   5   7 1574.08 331.148   3
  -2  -5  -7 850.995 243.993   6
  -2  -5  -7 1246.41 373.898   4
   2   5   8 188.277 158.333   3
   2   5   8 394.713 304.237   5
  -2  -5  -8 101.295 176.513   4
  -2  -5  -8 328.415 182.858   6
   2   5   9-156.086 237.910   5
  -2  -5  -9-306.586 261.094   4
  -2  -5 -10-393.361 311.877   4
   2   5  10 452.790 394.531   5
   2   5  11 1171.23 522.337   5
  -2  -6  18-1894.59 551.131   2
  -2  -6  16-1160.11 533.821   2
  -2  -6  16 571.396 267.627   5
  -2  -6  15-849.776 487.978   2
  -2  -6  15-58.3454 159.421   5
  -2  -6  14-555.060 300.893   6
  -2  -6  14 135.704 158.640   5
  -2  -6  14-1037.08 507.561   2
  -2  -6  13 6667.32 683.152   5
  -2  -6  13 6488.82 696.905   3
  -2  -6  13 5684.84 772.484   2
  -2  -6  13 6178.01 699.429   6
  -2  -6  12 5372.12 648.176   6
  -2  -6  12 5409.07 572.547   5
  -2  -6  12 5357.68 709.498   2
  -2  -6  12 6256.25 686.096   3
   2   6 -12 5493.51 687.923   3
   2   6 -11 2957.82 515.331   3
  -2  -6  11 2036.92 438.524   2
  -2  -6  11 1745.04 353.302   6
  -2  -6  11 1730.06 279.469   5
  -2  -6  11 2809.40 469.474   3
  -2  -6  10 178.977 130.574   4
   2   6 -10 227.464 199.183   3
  -2  -6  10 218.572 243.639   2
  -2  -6  10 45.5315 145.525   5
  -2  -6  10 251.739 157.358   3
   2   6  -9-136.612 222.117   3
  -2  -6   9 113.462 219.581   2
  -2  -6   9 45.3612 99.4562   5
  -2  -6   9 209.704 142.330   3
  -2  -6   9 102.004 142.519   4
   2   6  -8-83.3212 259.155   3
  -2  -6   8 22.3139 278.336   2
  -2  -6   8 158.185 191.541   1
  -2  -6   8 369.514 150.686   5
  -2  -6   8 33.3046 152.719   3
  -2  -6   8 20.1603 149.906   4
  -2  -6   7 22831.7 1240.44   3
  -2  -6   7 22905.2 1294.02   1
  -2  -6   7 21521.4 1225.81   2
   2   6  -7 20819.7 1238.03   3
  -2  -6   7 21880.9 1051.77   4
   2   6  -6 4342.88 591.638   3
  -2  -6   6 5315.29 590.717   3
  -2  -6   6 5367.57 615.193   1
   2   6  -6 3970.45 250.112   5
  -2  -6   6 5269.64 660.738   2
  -2  -6   6 4195.59 439.809   4
  -2  -6   5 7766.29 733.849   3
  -2  -6   5 6957.16 686.838   1
   2   6  -5 6575.53 349.419   5
   2   6  -5 7310.97 707.006   2
   2   6  -5 7076.47 730.687   3
  -2  -6   4 33057.2 1480.77   3
  -2  -6   4 33093.7 1405.90   1
   2   6  -4 29459.3 790.891   5
   2   6  -4 32964.4 1393.69   2
   2   6  -4 30796.3 1471.91   3
   2   6  -3 2427.63 437.715   3
  -2  -6   3 1848.37 355.251   1
   2   6  -3 2121.43 387.005   2
  -2  -6   3 2450.23 433.656   3
   2   6  -2 2385.30 461.912   3
   2   6  -2 2378.59 391.070   2
  -2  -6   2 2560.80 374.217   1
  -2  -6   2 2671.86 435.995   3
   2   6  -1 480.409 297.712   3
  -2  -6   1 607.385 194.244   1
  -2  -6   1 643.741 239.037   3
   2   6   0 890.647 317.947   3
  -2  -6   0 1034.30 297.705   3
  -2  -6   0 766.896 206.015   1
  -2  -6  -1 2610.24 439.478   3
   2   6   1 2426.14 455.113   3
  -2  -6  -1 1776.95 286.693   1
   2   6   2 273.858 241.926   3
  -2  -6  -2 569.368 253.711   3
  -2  -6  -2 258.411 112.056   1
  -2  -6  -3 1077.16 313.158   6
   2   6   3 563.462 272.722   3
  -2  -6  -3 421.073 170.166   3
  -2  -6  -4 737.567 274.686   6
  -2  -6  -4 873.039 232.478   4
   2   6   4 868.386 283.662   3
  -2  -6  -5 2369.09 402.372   4
   2   6   5 1743.41 376.213   3
  -2  -6  -6-524.944 289.631   4
   2   6   6 208.539 190.847   3
   2   6   7 5594.28 662.570   3
  -2  -6  -7 4528.57 643.604   4
  -2  -6  -8 993.996 360.263   4
   2   6   8 805.055 406.144   5
   2   6   8 552.781 263.525   3
   2   6   9 376.484 251.160   5
  -2  -6  -9 22.3671 194.988   4
  -2  -6 -10-48.9081 217.201   4
   2   6  10-16.8614 232.518   5
  -2  -7  18-650.144 381.283   2
  -2  -7  17 264.600 258.785   2
  -2  -7  16 916.638 389.944   2
  -2  -7  15 528.317 223.235   6
  -2  -7  15 997.331 402.228   2
  -2  -7  15 871.260 313.448   5
  -2  -7  14 3851.40 587.768   6
  -2  -7  14 2614.81 392.703   5
  -2  -7  14 2797.20 605.916   2
   2   7 -13 1050.27 341.450   3
  -2  -7  13 1081.67 317.281   6
  -2  -7  13-151.052 279.419   5
  -2  -7  13 1223.66 419.783   2
   2   7 -12 72.2292 215.227   3
  -2  -7  12-318.975 309.316   2
  -2  -7  12-231.787 262.205   6
  -2  -7  12-436.415 236.961   5
   2   7 -11 1498.21 370.414   3
  -2  -7  11 1198.10 229.004   5
  -2  -7  11 1252.62 370.977   2
  -2  -7  10 6218.28 493.880   5
   2   7 -10 5162.81 692.624   3
  -2  -7  10 5341.38 662.076   4
  -2  -7  10 5586.58 719.938   2
  -2  -7   9 1269.37 320.740   4
  -2  -7   9 649.195 302.485   2
   2   7  -9 301.268 260.715   3
  -2  -7   8 663.248 228.715   4
  -2  -7   8 1069.48 385.312   2
   2   7  -8 819.315 298.367   3
  -2  -7   7 3158.89 567.291   2
  -2  -7   7 2187.55 356.433   4
   2   7  -7 2074.62 208.958   5
   2   7  -7 1906.01 420.770   3
  -2  -7   7 2007.39 403.421   3
   2   7  -6 1215.24 358.850   3
   2   7  -6 1296.05 163.033   5
  -2  -7   6 1225.22 336.676   1
  -2  -7   6 1729.64 392.279   3
   2   7  -5 1814.25 420.018   3
  -2  -7   5 2091.65 456.184   3
   2   7  -5 1579.01 191.773   5
   2   7  -5 2364.55 434.908   2
  -2  -7   5 1695.84 373.054   1
   2   7  -4 15606.3 1136.04   3
   2   7  -4 15169.7 655.289   5
  -2  -7   4 16250.1 1071.33   1
   2   7  -4 16188.9 1068.09   2
  -2  -7   4 16638.8 1143.33   3
   2   7  -3-68.9839 205.388   2
  -2  -7   3 101.203 147.355   1
  -2  -7   3 209.949 235.166   3
   2   7  -3 379.007 256.479   3
  -2  -7   2 488.434 223.445   1
   2   7  -2-125.638 199.675   2
  -2  -7   2 355.738 220.592   3
   2   7  -2 15.5216 217.995   3
   2   7  -1 651.313 315.452   2
  -2  -7   1 616.703 212.663   1
  -2  -7   1 781.837 276.300   3
   2   7  -1 460.703 295.652   3
  -2  -7   0 457.852 178.419   1
  -2  -7   0 398.500 181.931   3
   2   7   0 260.447 214.711   3
   2   7   1 10668.9 936.513   3
  -2  -7  -1 10519.9 718.925   1
   2   7   2 7287.60 796.659   3
   2   7   3 96.1354 220.222   3
  -2  -7  -4-96.1413 138.910   4
   2   7   4 307.695 267.769   3
  -2  -7  -5 1891.93 384.129   4
   2   7   5 1732.75 386.681   3
  -2  -7  -6 354.888 220.535   4
   2   7   6 1082.30 353.267   3
   2   7   7 4985.02 675.444   3
  -2  -7  -7 4416.09 656.396   4
   2   7   8 4696.64 852.210   5
  -2  -7  -8 2913.03 587.763   4
   2   7   9 57.9859 256.416   5
  -2  -7  -9-171.407 226.080   4
  -2  -8  17 579.174 384.451   2
  -2  -8  16 1657.65 542.199   2
  -2  -8  15 1887.81 552.126   2
  -2  -8  15 1916.01 450.753   6
  -2  -8  14 5045.17 714.921   6
  -2  -8  14 5056.71 784.844   2
   2   8 -14 5467.94 758.722   3
  -2  -8  13 8282.69 697.374   5
  -2  -8  13 8136.15 875.522   6
   2   8 -13 8566.16 938.315   3
  -2  -8  13 7825.98 953.788   2
  -2  -8  12 7458.49 618.454   5
   2   8 -12 6348.47 820.065   3
  -2  -8  12 6946.77 887.956   2
   2   8 -11 3751.60 623.290   3
  -2  -8  11 3408.73 615.492   2
   2   8 -10 343.648 205.010   3
  -2  -8  10 757.246 322.602   2
   2   8  -9 4833.21 680.317   3
  -2  -8   9 5102.94 611.240   4
  -2  -8   9 4754.38 675.565   2
   2   8  -8 2311.01 526.142   3
   2   8  -8 3253.89 272.291   5
  -2  -8   8 3019.59 444.263   4
  -2  -8   8 4074.81 687.619   2
   2   8  -7 891.559 344.578   3
  -2  -8   7 584.230 208.804   4
   2   8  -7 995.351 154.220   5
   2   8  -6-22.5774 267.502   3
   2   8  -6 215.100 76.1288   5
   2   8  -5 2018.27 251.120   5
   2   8  -5 2533.10 515.943   3
   2   8  -4 6381.35 478.801   5
  -2  -8   4 7665.68 775.242   1
   2   8  -4 6779.22 827.263   3
  -2  -8   3 8301.88 787.734   1
   2   8  -3 8343.47 907.626   3
   2   8  -2 2726.75 543.996   3
  -2  -8   2 3209.29 488.692   1
   2   8  -1 346.785 279.263   3
  -2  -8   1 52.4199 107.650   1
   2   8   0 294.095 259.626   3
  -2  -8   0 677.352 232.918   1
   2   8   1 167.889 233.560   3
   2   8   2 2108.94 521.161   3
   2   8   3 5470.56 743.441   3
   2   8   4 3851.18 646.865   3
  -2  -8  -4 4379.99 544.621   4
   2   8   5 888.417 353.072   3
  -2  -8  -5 1193.15 335.661   4
   2   8   6 61.1274 231.554   3
  -2  -8  -6 15.5459 190.109   4
   2   8   7 1030.43 401.146   3
   2   8   8 145.160 284.074   5
  -2  -9  16 354.653 303.468   2
  -2  -9  15 266.723 202.418   6
   2   9 -15 216.443 255.496   3
  -2  -9  15 314.941 276.857   2
  -2  -9  14 2961.26 572.388   6
  -2  -9  14 3646.25 738.722   2
   2   9 -14 2923.14 616.028   3
  -2  -9  13 239.868 270.952   2
   2   9 -13 497.237 315.684   3
  -2  -9  12 413.917 298.208   2
   2   9 -12-74.8501 236.858   3
  -2  -9  11 3929.11 702.007   2
   2   9 -11 3625.84 628.663   3
  -2  -9  10 550.239 361.414   2
   2   9 -10 195.091 321.766   3
  -2  -9   9 704.331 255.203   4
  -2  -9   9 1408.98 505.979   2
   2   9  -9 770.907 352.960   3
  -2  -9   8 9784.88 825.556   4
   2   9  -8 10769.5 1054.28   3
   2   9  -8 9850.55 484.273   5
   2   9  -7-136.208 247.714   3
   2   9  -7 256.913 95.8301   5
  -2  -9   7 68.9268 136.005   4
   2   9  -6 3045.99 321.554   5
   2   9  -6 3111.30 629.519   3
   2   9  -5 6097.47 827.241   3
   2   9  -5 4962.74 428.157   5
   2   9  -4 975.463 420.438   3
   2   9  -4 682.434 186.285   5
   2   9  -3 13.2089 238.722   3
   2   9  -2 1565.13 459.514   3
  -2  -9   1-51.0553 134.940   1
   2   9  -1 23.7890 228.427   3
   2   9   0 300.312 233.653   3
   2   9   1 271.222 282.513   3
   2   9   2 564.874 312.790   3
   2   9   3 3416.49 688.347   3
  -2  -9  -3 3513.00 473.348   4
   2   9   4 566.497 310.920   3
  -2  -9  -4 721.546 280.326   4
   2   9   5 319.921 295.125   3
   2   9   6-99.7083 236.295   3
   2  10 -16 119.233 214.762   3
  -2 -10  15 582.656 289.657   6
   2  10 -15 471.862 317.170   3
  -2 -10  15 862.836 471.916   2
   2  10 -14 333.493 312.957   3
  -2 -10  14 548.273 430.405   2
   2  10 -13 147.296 239.064   3
  -2 -10  13 616.502 357.632   2
   2  10 -12 544.878 347.773   3
  -2 -10  12 49.1107 319.006   2
   2  10 -11 549.586 318.861   3
  -2 -10  11 319.097 352.290   2
   2  10 -10 425.671 253.575   3
   2  10  -9-225.584 259.071   3
   2  10  -8 420.653 303.026   3
  -2 -10   8 197.058 174.828   4
   2  10  -8 8.46529 57.0251   5
   2  10  -7 1363.39 209.213   5
   2  10  -7 2300.92 560.743   3
   2  10  -6 868.378 179.526   5
   2  10  -6 1591.55 477.156   3
   2  10  -5 6566.28 527.529   5
   2  10  -5 7814.00 948.052   3
   2  10  -4 255.181 226.786   3
   2  10  -4 329.927 135.152   5
   2  10  -3 337.854 299.460   3
   2  10  -2 507.843 360.178   3
   2  10  -1-398.861 317.944   3
   2  10   0-523.816 335.074   3
   2  10   1 146.875 266.627   3
   2  10   2 0.30223 264.446   3
   2  10   3 1300.85 462.431   3
   2  10   4 410.607 330.582   3
   2  10   5 123.809 308.931   3
   2  11 -16-508.358 323.028   3
  -2 -11  15 62.0872 222.002   6
   2  11 -15 1203.01 498.932   3
   2  11 -14 709.960 422.913   3
  -2 -11  14 1599.60 584.399   2
   2  11 -13-231.673 242.310   3
  -2 -11  13 328.336 422.539   2
  -2 -11  12 593.456 417.351   2
   2  11 -12-175.633 296.730   3
   2  11 -11-21.7158 234.334   3
   2  11 -10-38.0203 217.723   3
   2  11  -9 215.317 248.311   3
   2  11  -8 97.3773 271.134   3
   2  11  -7 74.7054 234.825   3
   2  11  -6 244.133 290.899   3
   2  11  -5 3195.14 713.793   3
   2  11  -4 64.8984 274.306   3
   2  11  -3 102.848 266.489   3
   2  11  -2 376.025 310.871   3
   2  11  -1 570.364 398.429   3
   2  11   0 749.955 388.293   3
   2  11   1 1639.05 555.465   3
   2  11   2 2361.68 654.072   3
   2  11   3 564.792 458.026   3
   2  11   4 13.4160 218.904   3
   2  11   5 31.9690 203.218   3
   2  12 -16-87.6805 116.369   3
   2  12 -15 84.1533 322.180   3
   2  12 -14 1710.90 646.259   3
   2  12 -13 753.093 456.686   3
   2  12 -12 2.53587 245.756   3
   2  12 -11 654.896 343.198   3
   2  12 -10 50.6016 274.494   3
   2  12  -9-208.123 343.469   3
   2  12  -8-325.500 334.045   3
   2  12  -7 723.789 472.231   3
   2  12  -6 1397.81 487.550   3
   2  12  -5 2025.61 658.791   3
   2  12  -4 6.49055 238.896   3
   2  12  -3-285.561 273.421   3
   2  12  -2-104.105 317.857   3
   2  12  -1 0.18441 241.091   3
   2  12   0 538.366 400.130   3
   2  12   1-54.1472 239.516   3
   2  12   2-0.19094 277.675   3
   2  12   3-2.89455 264.203   3
   2  12   4 1.55915 301.858   3
   2  13 -11-461.955 348.089   3
   2  13 -10-386.725 353.276   3
   2  13  -9 359.749 346.389   3
   2  13  -8-136.747 340.018   3
   2  13  -7 249.019 364.808   3
   2  13  -6 1218.85 522.380   3
   2  13  -5-2.00648 367.841   3
   2  13  -4 354.985 336.886   3
   2  13  -3-226.078 264.042   3
   2  13  -2-480.794 363.348   3
   2  13  -1 171.599 268.007   3
  -3  15  -2 3106.63 797.543   3
  -3  15  -3 38.3002 289.540   3
  -3  15  -4 1403.56 532.491   3
  -3  15  -5 2220.56 643.007   3
  -3  15  -6-130.917 352.898   3
  -3  15  -7 1294.51 543.501   3
  -3  15  -8 1975.19 632.168   3
   3 -15   8 3527.08 824.839   2
  -3  15  -9-357.729 283.079   3
  -3  15 -10 28.9827 256.789   3
  -3  15 -11 996.354 466.336   3
  -3  14   3-105.293 252.601   3
  -3  14   2 2668.67 728.038   3
  -3  14   1 1531.23 613.235   3
  -3  14   0 6.63917 244.624   3
  -3  14  -1 2333.68 684.068   3
  -3  14  -2 1054.38 480.553   3
  -3  14  -3 885.677 440.262   3
  -3  14  -4-195.637 229.917   3
  -3  14  -5 3272.06 740.459   3
  -3  14  -6 602.942 368.099   3
   3 -14   6 2766.19 725.587   2
  -3  14  -7 2049.92 589.661   3
   3 -14   7 2362.31 631.964   2
  -3  14  -8 6615.56 1023.29   3
   3 -14   8 7268.78 1104.31   2
  -3  14  -9 2230.66 606.268   3
   3 -14   9 2097.33 668.172   2
  -3  14 -10 552.802 387.649   3
  -3  14 -11-14.9468 307.354   3
  -3  14 -12-315.590 271.369   3
  -3  13   7-806.199 422.465   3
  -3  13   6-22.6968 301.935   3
  -3  13   5 393.987 387.117   3
  -3  13   4-144.817 235.899   3
  -3  13   3 204.597 248.317   3
  -3  13   2 537.755 377.825   3
  -3  13   1 1163.98 462.537   3
  -3  13   0-289.897 321.852   3
  -3  13  -1-109.589 291.283   3
  -3  13  -2-201.340 320.827   3
  -3  13  -2 98.6778 268.007   1
  -3  13  -3 896.677 398.606   3
  -3  13  -4 2939.42 677.747   3
  -3  13  -5 1417.11 460.022   3
   3 -13   5 2612.25 652.532   2
  -3  13  -6-7.00402 314.043   3
   3 -13   6 464.220 401.589   2
  -3  13  -7 1370.72 485.706   3
   3 -13   7 1612.89 507.591   2
  -3  13  -8 3041.78 664.315   3
   3 -13   8 3815.71 780.998   2
  -3  13  -9 6948.62 955.806   3
   3 -13   9 6320.60 995.510   2
   3 -13  10 5664.17 927.968   2
  -3  13 -10 5296.26 855.568   3
   3 -13  11 3498.38 759.660   2
  -3  13 -11 3168.45 636.964   3
  -3  13 -12 796.112 395.690   3
  -3  12   9-460.576 345.117   3
  -3  12   8-554.835 354.633   3
  -3  12   7-637.896 369.147   3
  -3  12   6-171.240 302.016   3
  -3  12   5 303.742 275.619   3
  -3  12   4-455.844 389.066   3
  -3  12   3 906.211 434.340   3
  -3  12   2 811.070 377.744   3
  -3  12   2 848.519 312.013   1
  -3  12   1 710.930 337.129   3
  -3  12   1 663.961 290.485   1
  -3  12   0 1747.85 523.701   3
  -3  12   0 2883.03 592.114   1
  -3  12  -1 1597.32 482.771   3
  -3  12  -1 2701.45 555.223   1
  -3  12  -2 200.626 260.729   3
  -3  12  -2 65.1446 269.089   1
  -3  12  -3 206.714 363.088   3
  -3  12  -3-343.613 316.398   1
  -3  12  -4 2340.80 553.974   3
   3 -12   4 2825.26 627.715   2
  -3  12  -4 3308.82 650.531   1
  -3  12  -5 9174.13 1097.57   1
   3 -12   5 7703.55 943.961   2
  -3  12  -5 7409.58 935.364   3
  -3  12  -6 2773.65 585.380   3
  -3  12  -6 3839.77 736.581   1
   3 -12   6 3098.43 608.846   2
  -3  12  -7 3336.31 632.643   3
   3 -12   7 3903.53 705.205   2
  -3  12  -8 597.663 343.256   3
   3 -12   8 885.821 438.115   2
  -3  12  -9 277.908 213.896   3
   3 -12   9 495.234 304.487   2
  -3  12 -10 4049.37 686.984   3
   3 -12  10 3915.08 773.558   2
  -3  12 -11 1169.71 392.737   3
   3 -12  11 1391.45 577.171   2
  -3  12 -12 1251.23 393.492   3
   3 -12  12 2254.14 574.074   5
   3 -12  12 1652.05 619.929   2
  -3  11  10 50.4682 218.040   3
  -3  11   9-223.421 275.862   3
  -3  11   8-1373.24 478.273   3
  -3  11   7-170.898 323.769   3
  -3  11   6-82.3884 252.605   3
  -3  11   5 185.227 246.842   3
  -3  11   4 146.263 295.927   3
  -3  11   4 1034.30 301.397   1
  -3  11   3 3882.78 726.620   3
  -3  11   3 3845.79 579.896   1
  -3  11   2 3694.98 702.661   3
  -3  11   2 4319.34 616.310   1
  -3  11   1 1462.64 463.458   3
  -3  11   1 1100.33 354.415   1
  -3  11   0 1368.74 457.284   3
  -3  11   0 1419.19 411.378   1
  -3  11  -1 376.179 261.203   3
  -3  11  -1 379.862 239.286   1
  -3  11  -2 2274.44 519.761   3
  -3  11  -2 2829.12 578.587   1
  -3  11  -3-25.5991 234.047   3
   3 -11   3 152.021 260.366   2
  -3  11  -3 135.609 276.306   1
  -3  11  -4 217.041 297.358   3
   3 -11   4 139.576 236.917   2
  -3  11  -4 413.792 316.417   1
  -3  11  -5 75.6293 232.329   3
   3 -11   5-491.713 321.160   2
  -3  11  -5 194.586 254.044   1
  -3  11  -6 469.334 317.337   3
  -3  11  -6 289.868 272.338   1
   3 -11   6-166.446 270.809   2
  -3  11  -7 2155.44 485.714   3
   3 -11   7 2233.43 522.090   2
  -3  11  -7 2667.67 614.781   1
  -3  11  -8 129.902 204.690   3
   3 -11   8-421.866 319.119   2
  -3  11  -9 731.007 292.777   3
   3 -11   9 905.027 431.157   2
  -3  11 -10 282.100 241.845   3
   3 -11  10-335.118 298.030   2
   3 -11  10 152.203 246.373   5
  -3  11 -11 1983.46 466.222   3
   3 -11  11 3282.34 681.335   2
   3 -11  11 1663.87 467.363   5
   3 -11  12 294.183 296.839   5
  -3  11 -12 34.7377 171.046   3
   3 -11  13 141.207 222.415   5
   3 -11  14-31.8883 212.557   5
  -3  10  10-255.601 267.646   3
  -3  10   9 0.15503 224.339   3
  -3  10   8 28.6642 253.184   3
  -3  10   7-350.429 296.793   3
  -3  10   6 57.9833 271.465   3
  -3  10   6 40.0702 170.817   1
  -3  10   5 1130.28 426.295   3
  -3  10   5 588.120 212.202   2
  -3  10   5 507.661 226.071   1
  -3  10   4 258.603 227.804   3
  -3  10   4 357.384 184.505   2
  -3  10   4 206.414 216.967   1
  -3  10   3-716.514 396.854   3
  -3  10   3-154.309 232.287   1
  -3  10   2-418.546 354.110   3
  -3  10   2-269.854 288.328   1
  -3  10   1 889.112 350.491   3
  -3  10   1 434.154 243.766   1
  -3  10   0 2345.08 530.603   3
  -3  10   0 2336.58 460.123   1
  -3  10  -1 5150.64 664.232   5
  -3  10  -1 3878.50 637.182   3
  -3  10  -1 4754.66 683.946   1
  -3  10  -2 3267.93 526.385   5
  -3  10  -2 2427.84 552.225   3
  -3  10  -2 2747.50 546.844   1
   3 -10   2 3137.63 524.434   2
  -3  10  -3-153.214 160.167   5
   3 -10   3-90.6133 261.715   2
  -3  10  -3 149.433 260.835   1
  -3  10  -3-21.1110 248.735   3
  -3  10  -4 1647.50 423.087   3
   3 -10   4 1294.36 343.987   2
  -3  10  -4 1261.26 382.270   1
  -3  10  -4 1340.58 322.623   5
  -3  10  -5 1360.42 385.899   3
   3 -10   5 607.862 281.938   2
  -3  10  -5 1289.91 405.974   1
  -3  10  -5 1163.85 347.221   5
  -3  10  -6-137.637 249.266   3
  -3  10  -6-96.7433 306.993   1
   3 -10   6-153.638 265.948   2
  -3  10  -6-237.672 190.489   5
  -3  10  -7 269.381 221.738   3
  -3  10  -7-20.7827 281.847   1
   3 -10   7-44.9850 266.601   2
  -3  10  -8 6141.06 864.691   1
   3 -10   8 6033.02 766.000   5
   3 -10   8 5443.34 636.413   6
  -3  10  -8 5629.06 704.398   3
   3 -10   9 702.776 262.715   6
  -3  10  -9 639.471 284.014   3
   3 -10   9 698.881 311.845   5
  -3  10 -10 97.2332 211.685   3
   3 -10  10 338.555 247.050   5
  -3  10 -11 1608.44 387.115   3
   3 -10  11 1958.84 492.223   5
  -3  10 -12-184.639 165.728   3
   3 -10  12-318.337 274.495   5
   3 -10  13-346.018 331.944   5
   3 -10  14 324.413 306.350   5
   3 -10  15 24.9620 270.481   5
   3  -9 -12 63.9823 240.557   4
  -3   9  11-20.2446 198.888   3
  -3   9  10-199.326 251.204   3
  -3   9   9 672.155 342.488   3
  -3   9   8 489.517 273.402   3
  -3   9   7-43.8813 235.357   3
  -3   9   7 100.557 142.104   1
  -3   9   6 2782.47 577.616   3
  -3   9   6 2705.27 387.826   1
  -3   9   6 2556.02 375.590   2
  -3   9   5 1514.19 415.211   3
  -3   9   5 1653.85 313.815   1
  -3   9   5 1446.06 292.364   2
  -3   9   4 4470.22 699.068   3
  -3   9   4 4228.88 484.765   2
  -3   9   4 4422.01 521.909   1
  -3   9   3 256.305 250.777   3
  -3   9   3 849.649 288.900   1
  -3   9   2-135.097 299.008   3
  -3   9   2-255.074 246.073   1
  -3   9   1 414.235 309.519   3
  -3   9   1 332.413 204.378   1
  -3   9   0 2178.80 465.059   3
  -3   9   0 2470.10 439.511   1
  -3   9  -1 403.601 229.800   3
   3  -9   1 742.695 300.125   2
  -3   9  -1 555.696 305.954   1
  -3   9  -1 463.018 238.618   5
  -3   9  -2 1118.72 329.994   1
   3  -9   2 1125.15 297.183   2
   3  -9   2 1214.98 323.588   6
  -3   9  -2 1368.24 408.623   3
  -3   9  -2 1044.99 302.382   5
  -3   9  -3 122.131 226.796   1
   3  -9   3 402.759 250.333   2
  -3   9  -3 275.641 177.995   5
   3  -9   3 248.091 194.126   6
  -3   9  -3-117.828 270.352   3
  -3   9  -4 11966.3 966.827   3
  -3   9  -4 11670.4 1021.33   1
  -3   9  -4 12416.0 943.847   5
   3  -9   4 12261.0 955.665   6
   3  -9   4 11555.7 933.123   2
  -3   9  -5 6947.65 731.718   5
   3  -9   5 6056.11 702.864   2
  -3   9  -5 6123.18 785.465   1
  -3   9  -5 5755.91 677.297   3
   3  -9   5 6744.83 703.415   6
  -3   9  -6 15430.1 1099.53   5
  -3   9  -6 13947.3 1151.75   1
  -3   9  -6 13199.8 1031.63   3
   3  -9   6 14681.4 1009.25   6
   3  -9   7 2248.91 395.739   6
  -3   9  -7 2460.40 550.855   1
   3  -9   7 2076.30 465.400   5
  -3   9  -7 2163.74 432.227   5
  -3   9  -7 2065.72 439.180   3
   3  -9   8 139.806 223.871   5
  -3   9  -8 61.4064 241.014   1
   3  -9   8-11.8030 140.068   6
  -3   9  -8 95.0582 221.900   3
  -3   9  -9 20205.8 1482.53   1
   3  -9   9 20481.0 1386.73   5
  -3   9  -9 18892.5 1170.58   3
   3  -9   9 18715.5 1066.87   6
   3  -9  10 11109.2 1073.28   5
  -3   9 -10 10886.9 876.272   3
   3  -9  11 3495.48 636.158   5
  -3   9 -11 2876.98 464.271   3
  -3   9 -12 10477.1 821.293   3
   3  -9  12 11835.7 1183.59   5
   3  -9  13 908.570 402.071   5
   3  -9  14 497.826 368.617   5
   3  -9  15 1241.60 563.852   5
   3  -9  16 1369.24 488.258   5
   3  -8 -13 6.71969 306.380   4
   3  -8 -12 382.530 340.235   4
  -3   8  11 78.1738 208.650   3
  -3   8  10 583.483 302.145   3
  -3   8   9 1698.91 504.046   3
  -3   8   8 930.594 194.639   1
  -3   8   8 1255.27 295.716   2
  -3   8   8 962.908 379.798   3
  -3   8   7 309.272 171.638   1
  -3   8   7 488.334 180.252   2
  -3   8   7 701.328 313.490   3
  -3   8   6 4795.32 478.123   1
  -3   8   6 4173.52 447.882   2
  -3   8   6 4372.48 699.339   3
  -3   8   5 1088.73 236.908   2
  -3   8   5 1055.03 246.120   1
  -3   8   5 1154.83 399.709   3
  -3   8   4 96.9567 127.867   2
  -3   8   4 15.4357 163.141   1
  -3   8   4 231.754 282.367   3
  -3   8   3 704.742 203.704   2
  -3   8   3 473.154 193.655   1
  -3   8   3 241.787 238.286   3
  -3   8   2 2639.72 459.817   1
  -3   8   2 2453.72 480.599   3
   3  -8  -2 2560.71 502.929   6
  -3   8   1 327.315 206.256   1
  -3   8   1-6.47633 213.993   3
   3  -8  -1 150.635 165.768   6
  -3   8   0 796.822 309.661   1
   3  -8   0 1345.24 344.375   6
  -3   8   0 1581.80 407.936   3
  -3   8  -1 19328.1 1201.20   3
  -3   8  -1 20288.5 1158.76   5
  -3   8  -1 18405.6 1133.52   1
   3  -8   1 19473.7 1176.41   6
   3  -8   1 17872.5 966.648   2
  -3   8  -2 180.935 156.478   5
   3  -8   2 438.346 217.720   6
  -3   8  -2 159.815 247.683   3
  -3   8  -2 649.580 302.993   1
   3  -8   2 240.136 209.192   2
   3  -8   3 67.0175 147.086   6
  -3   8  -3 81.4930 141.655   5
  -3   8  -3 109.520 238.668   3
   3  -8   3 58.6741 268.319   2
  -3   8  -3-37.1281 226.084   1
   3  -8   4 2469.84 414.628   6
  -3   8  -4 3361.85 521.473   1
  -3   8  -4 3109.73 490.998   5
  -3   8  -4 2550.46 438.766   3
   3  -8   5 1562.40 317.586   6
  -3   8  -5 1492.48 394.070   1
   3  -8   5 1688.45 402.099   5
  -3   8  -5 1845.00 400.896   5
  -3   8  -5 1302.56 345.361   3
   3  -8   6 13751.4 1042.25   5
  -3   8  -6 14605.6 1027.09   5
  -3   8  -6 13852.8 1100.38   1
  -3   8  -6 13229.4 926.703   3
   3  -8   6 14534.6 930.086   6
  -3   8  -7 5543.64 660.988   5
   3  -8   7 4832.06 631.253   5
  -3   8  -7 5288.99 731.791   1
  -3   8  -7 4849.42 553.997   3
   3  -8   7 5568.83 552.141   6
   3  -8   8 115.614 237.003   5
  -3   8  -8 306.251 230.967   1
  -3   8  -8-162.317 227.298   3
   3  -8   8-34.5693 127.525   6
   3  -8   9 1723.00 435.891   5
  -3   8  -9 2365.39 535.374   1
   3  -8   9 2022.00 328.805   6
  -3   8  -9 1937.03 358.523   3
   3  -8  10 1267.65 393.070   5
   3  -8  10 1111.30 233.049   6
  -3   8 -10 913.743 254.085   3
   3  -8  11 385.768 284.575   5
   3  -8  12 4804.40 727.642   5
   3  -8  13 1116.95 456.406   5
   3  -8  14 463.606 302.621   5
   3  -8  15 300.787 422.014   5
   3  -8  16 4.62380 258.649   5
   3  -7 -14 291.230 374.369   4
   3  -7 -13 874.063 488.157   4
   3  -7 -12 837.463 428.174   4
  -3   7  12 405.186 277.641   3
  -3   7  11 259.942 250.449   3
  -3   7  10 4541.59 698.395   3
  -3   7   9 2701.83 535.021   3
  -3   7   9 2263.55 235.069   1
  -3   7   8 787.444 338.475   3
  -3   7   8 498.799 153.718   1
  -3   7   7 8595.01 891.265   3
  -3   7   6 1006.38 221.207   2
  -3   7   6 1191.06 382.204   3
  -3   7   5 1931.84 277.927   2
  -3   7   5 1378.76 399.347   3
   3  -7  -5 2487.76 481.622   6
  -3   7   4 89.2197 115.537   2
  -3   7   4-177.064 247.882   3
   3  -7  -4 139.505 151.923   6
  -3   7   3 3845.23 385.346   2
  -3   7   3 3347.47 554.685   3
   3  -7  -3 3880.50 559.410   6
  -3   7   2 242.294 222.817   3
   3  -7  -2 328.359 244.207   6
  -3   7   1 856.711 281.912   3
   3  -7  -1 732.494 258.298   6
  -3   7   0 1111.62 313.808   5
   3  -7   0 907.224 277.008   6
  -3   7   0 912.770 285.431   3
  -3   7  -1 8627.28 749.119   5
  -3   7  -1 8582.05 765.451   1
  -3   7  -1 9003.19 791.254   3
   3  -7   1 9363.50 762.582   6
  -3   7  -2 27324.3 1287.82   5
  -3   7  -2 28291.6 1341.15   1
  -3   7  -2 27714.9 1288.76   3
   3  -7   2 29750.1 1276.63   6
  -3   7  -3 344.738 271.688   1
   3  -7   3 3.97128 160.071   6
  -3   7  -3-176.287 194.734   5
  -3   7  -3 150.501 245.085   3
  -3   7  -4 205.919 240.930   1
   3  -7   4 319.228 178.859   6
   3  -7   4 360.158 220.418   5
  -3   7  -4 127.628 166.211   5
  -3   7  -4-54.4694 204.056   3
  -3   7  -5 4001.84 517.590   5
   3  -7   5 3711.02 526.749   5
  -3   7  -5 3904.11 572.202   1
   3  -7   5 3544.82 424.368   6
   3  -7   6 3169.62 507.815   5
  -3   7  -6 2550.02 468.211   1
  -3   7  -6 3134.99 498.624   5
   3  -7   6 2796.69 371.039   6
   3  -7   7 1196.92 327.842   5
  -3   7  -7 1066.23 303.914   5
  -3   7  -7 815.080 286.035   1
   3  -7   7 798.162 211.891   6
   3  -7   8 2773.05 472.002   5
  -3   7  -8 3483.23 528.205   5
  -3   7  -8 3016.42 520.912   1
   3  -7   8 3136.52 367.909   6
   3  -7   9-102.336 231.575   5
  -3   7  -9 47.0576 215.907   1
   3  -7   9 311.652 138.820   6
   3  -7  10 2683.00 300.971   6
   3  -7  10 2930.42 575.134   5
  -3   7 -10 2667.33 351.507   3
   3  -7  11 1216.06 392.270   5
  -3   7 -11 449.691 152.749   3
   3  -7  12 344.173 305.725   5
   3  -7  13 245.187 256.993   5
   3  -7  14-162.744 324.026   5
   3  -7  15 172.816 276.809   5
   3  -7  16 33.0263 266.389   5
   3  -6 -14 741.489 461.799   4
   3  -6 -13 659.739 400.023   4
  -3   6  12-89.3666 192.769   3
   3  -6 -12 259.887 253.128   4
  -3   6  11 102.182 204.311   3
  -3   6  10 3883.36 255.543   1
  -3   6  10 4204.67 623.247   3
  -3   6   9 1997.43 435.211   3
  -3   6   9 1957.92 474.414   6
  -3   6   8 285.188 227.022   3
  -3   6   8 678.817 298.888   6
   3  -6  -7 2286.70 476.718   6
  -3   6   7 1955.29 423.230   3
  -3   6   7 1943.15 433.295   6
  -3   6   6 3867.45 543.255   3
  -3   6   6 3953.50 569.087   6
   3  -6  -6 4841.15 616.030   6
  -3   6   5-57.7101 108.313   2
   3  -6  -5 46.3117 171.116   6
  -3   6   5 139.523 227.990   6
  -3   6   4 175.507 102.324   2
   3  -6  -4 356.388 225.131   6
  -3   6   4 122.271 212.742   6
  -3   6   3 390.772 270.702   3
  -3   6   3 277.667 209.970   6
   3  -6  -3 399.036 266.706   6
   3  -6  -2 11619.2 836.741   6
   3  -6  -1 14766.1 690.333   2
   3  -6  -1 15726.4 953.442   6
  -3   6   0 9600.23 729.221   5
   3  -6   0 8925.04 565.239   2
   3  -6   0 9809.03 717.393   6
   3  -6   1 4516.03 493.787   6
  -3   6  -1 4158.68 503.507   5
   3  -6   2-206.501 193.633   6
  -3   6  -2 142.627 141.639   5
   3  -6   3 3322.11 391.015   6
   3  -6   3 3638.46 502.502   5
  -3   6  -3 3491.73 463.986   5
  -3   6  -4 115.245 222.906   1
   3  -6   4 49.2733 212.920   5
  -3   6  -4 132.940 178.603   5
   3  -6   4 178.348 133.850   6
   3  -6   5 5810.27 603.777   5
  -3   6  -5 6400.16 643.043   5
  -3   6  -5 5727.17 635.288   1
  -3   6  -5 5504.64 515.199   3
   3  -6   5 6204.77 486.995   6
   3  -6   6 1210.18 229.117   6
  -3   6  -6 1278.69 349.098   1
   3  -6   6 1171.46 290.576   5
  -3   6  -6 1352.59 318.974   5
  -3   6  -6 875.642 224.315   3
  -3   6  -7-73.8882 117.193   3
   3  -6   7 183.394 124.030   6
   3  -6   7-208.206 252.056   5
  -3   6  -7 14.4401 158.486   5
  -3   6  -7-75.1674 204.774   1
  -3   6  -8 14190.7 1035.17   1
   3  -6   8 15913.7 1145.80   5
   3  -6   8 14629.5 661.463   6
  -3   6  -8 16147.1 1139.13   5
  -3   6  -8 14075.5 732.507   3
   3  -6   9 3874.53 302.296   6
  -3   6  -9 4136.51 587.198   1
   3  -6   9 4682.95 686.694   5
  -3   6  -9 3898.69 364.461   3
  -3   6 -10 883.126 172.501   3
   3  -6  10 537.263 232.745   5
   3  -6  10 733.142 100.494   6
   3  -6  10 602.480 94.7993   6
   3  -6  11 3215.58 638.357   5
   3  -6  12 179.768 239.030   5
   3  -6  13-103.644 314.224   5
   3  -6  14 453.895 360.452   5
   3  -6  15 165.104 277.031   5
   3  -5 -15 1154.94 549.177   4
   3  -5 -14 661.065 410.076   4
   3  -5 -13 3716.60 801.273   4
  -3   5  13 3734.59 572.673   3
  -3   5  12 679.923 291.512   6
   3  -5 -12-26.7677 236.152   4
  -3   5  12 253.249 187.056   3
  -3   5  11 23.1881 194.702   6
  -3   5  11 117.727 185.666   3
  -3   5  10 9219.21 906.001   6
  -3   5   9 30.6312 217.045   6
   3  -5  -9 527.102 233.167   6
  -3   5   8 418.710 249.879   6
   3  -5  -8 566.216 259.989   6
  -3   5   7 456.961 221.593   6
   3  -5  -7 667.916 234.967   6
  -3   5   6 6171.07 655.852   6
   3  -5  -6 6992.72 694.190   6
  -3   5   5 15547.7 1013.06   6
   3  -5  -5 17671.4 1060.87   6
  -3   5   4 764.703 126.062   2
   3  -5  -4 1360.39 309.812   6
  -3   5   4 688.784 285.207   6
   3  -5  -3 2506.98 391.981   6
   3  -5  -2 31915.5 1260.99   6
   3  -5  -1 40820.4 998.805   2
   3  -5  -1 44601.3 1456.96   6
  -3   5   0 96819.7 2092.10   5
  -3   5   0 96005.7 2021.19   6
   3  -5   0 97296.7 2035.15   6
  -3   5  -1 43850.0 1423.56   5
   3  -5   1 46584.5 1355.31   6
  -3   5  -1 42889.3 1331.42   3
   3  -5   2 85649.4 2013.71   5
  -3   5  -2 83665.2 1937.11   5
  -3   5  -2 89891.4 1878.68   3
   3  -5   2 85966.8 1783.55   6
  -3   5  -3 9986.84 734.983   5
   3  -5   3 10180.5 733.508   5
   3  -5   3 9253.49 580.881   6
  -3   5  -3 9602.97 615.367   3
   3  -5   4 553.021 175.118   6
  -3   5  -4 703.035 235.109   5
   3  -5   4 743.756 275.923   5
  -3   5  -4 578.589 151.594   3
   3  -5   5 2988.02 312.364   6
  -3   5  -5 2376.95 383.935   1
  -3   5  -5 3173.73 437.290   5
   3  -5   5 2220.06 376.238   5
  -3   5  -5 2541.90 298.036   3
   3  -5   6 24536.0 1288.37   5
  -3   5  -6 24310.6 1263.32   5
   3  -5   6 22379.0 749.274   6
  -3   5  -6 23568.6 1209.56   1
  -3   5  -6 21361.7 803.671   3
  -3   5  -7 8170.40 724.096   1
   3  -5   7 8695.42 418.706   6
   3  -5   7 9299.85 835.326   5
  -3   5  -7 9912.98 839.110   5
  -3   5  -7 7944.18 471.181   3
   3  -5   8 984.209 116.148   6
  -3   5  -8 1145.70 176.988   3
  -3   5  -8 1057.37 298.815   5
   3  -5   8 969.265 325.596   5
  -3   5  -8 697.701 256.721   1
   3  -5   8 1023.70 123.111   6
   3  -5   9 381.416 235.717   5
  -3   5  -9 280.935 211.606   1
   3  -5  10 171.928 247.982   5
   3  -5  11 681.536 351.539   5
   3  -5  12 781.967 348.739   5
   3  -5  13 567.364 328.342   5
   3  -5  14-174.582 287.043   5
   3  -5  15-42.3452 368.581   5
   3  -4 -15 918.202 493.318   4
   3  -4 -14 1572.94 526.530   4
  -3   4  13 1839.68 411.643   3
   3  -4 -13 764.940 382.106   4
  -3   4  13 1591.24 401.338   6
   3  -4 -12 193.997 244.832   4
  -3   4  12 191.799 192.542   6
   3  -4 -11 389.740 204.406   6
   3  -4 -11-80.0191 287.492   4
  -3   4  11 248.782 190.691   6
  -3   4  10 15666.4 1080.27   6
   3  -4 -10 16686.7 1136.08   6
  -3   4   9 9022.27 798.265   6
   3  -4  -9 8799.05 793.238   6
   3  -4  -8 4406.27 551.809   6
  -3   4   8 4763.37 598.242   6
   3  -4  -7 1115.23 285.887   6
  -3   4   7 1024.33 319.081   6
   3  -4  -6-10.2626 131.163   6
  -3   4   6 29.8993 199.777   6
   3  -4  -5 2852.88 401.750   6
  -3   4   5 2541.24 421.601   6
  -3   4   4 4058.60 207.371   2
   3  -4  -4 4630.92 517.394   6
  -3   4   4 4299.49 491.254   6
   3  -4  -3 2674.44 387.411   6
   3  -4  -2 56681.1 1531.18   6
   3  -4  -2 51879.5 843.947   2
   3  -4  -1 48659.1 1361.37   6
  -3   4   1 48144.2 1358.91   6
  -3   4   0 2102.97 300.180   6
   3  -4   0 2280.45 305.611   6
  -3   4   0 2054.52 315.445   5
  -3   4  -1 72208.3 1480.30   6
   3  -4   1 70804.6 1495.18   6
   3  -4   1 74046.7 1720.92   5
  -3   4  -1 71891.3 1712.30   5
   3  -4   2 3268.85 326.636   6
  -3   4  -2 3787.91 339.962   6
   3  -4   2 3748.63 441.043   5
  -3   4  -2 4015.59 478.861   5
  -3   4  -2 2969.84 335.712   3
   3  -4   3 8668.24 613.048   5
  -3   4  -3 9377.58 683.719   5
  -3   4  -3 8747.96 508.639   3
   3  -4   3 8549.60 463.221   6
  -3   4  -4 6823.04 616.989   5
   3  -4   4 6994.97 655.166   5
   3  -4   4 6718.34 387.117   6
  -3   4  -4 6660.12 423.590   3
   3  -4   5 854.236 132.591   6
  -3   4  -5 918.510 275.914   5
   3  -4   5 1038.53 322.221   5
  -3   4  -5 747.343 151.825   3
   3  -4   6 954.874 314.756   5
  -3   4  -6 1022.49 285.795   5
  -3   4  -6 1013.28 149.579   3
   3  -4   6 940.273 115.912   6
  -3   4  -7 750.410 106.636   3
  -3   4  -7 439.242 203.905   1
   3  -4   7 1094.77 309.498   4
  -3   4  -7 1187.59 325.106   5
   3  -4   7 617.550 259.045   5
   3  -4   8-167.714 299.937   5
  -3   4  -8 439.833 215.102   1
   3  -4   9 15691.8 1222.41   5
  -3   4  -9 15935.9 985.975   1
   3  -4  10 502.320 291.363   5
   3  -4  11 1364.05 455.873   5
   3  -4  12-118.640 285.195   5
   3  -4  13 781.786 401.618   5
   3  -4  14 405.495 340.227   5
   3  -4  15-15.3760 229.108   5
  -3   3  16 312.475 413.010   5
   3  -3 -16 306.772 420.175   4
   3  -3 -15-477.881 363.698   4
   3  -3 -14 693.928 394.438   4
  -3   3  14 629.439 280.048   6
   3  -3 -13-248.926 286.700   4
  -3   3  13 197.041 195.315   6
  -3   3  12 228.102 186.207   6
   3  -3 -12 35.9775 228.407   4
   3  -3 -12 130.559 151.895   6
   3  -3 -11 6039.37 822.656   4
   3  -3 -11 7731.96 767.378   6
  -3   3  11 6686.26 710.652   6
   3  -3 -10-59.6508 143.173   6
  -3   3  10 102.130 191.935   6
   3  -3  -9 2216.94 396.055   6
  -3   3   9 1756.26 386.725   6
   3  -3  -8 12789.8 891.295   6
  -3   3   8 12276.9 857.722   6
  -3   3   7 14610.0 904.452   6
   3  -3  -7 15642.6 928.796   6
   3  -3  -6 1960.71 333.669   6
  -3   3   6 1724.83 350.986   6
   3  -3  -5 6853.58 582.735   6
  -3   3   5 7143.05 617.317   6
   3  -3  -4 1211.29 276.840   6
  -3   3   4 1139.07 285.462   6
   3  -3  -3 5386.36 482.362   6
   3  -3  -2 14002.0 710.878   6
  -3   3   1 63029.9 1385.92   6
   3  -3  -1 60167.4 1395.44   6
  -3   3   1 62486.3 1437.78   5
   3  -3   0 47999.2 1170.29   6
  -3   3   0 49711.5 1140.07   6
  -3   3   0 49289.8 1304.44   5
   3  -3   1 43152.6 1021.78   6
  -3   3  -1 40526.3 997.350   6
  -3   3  -1 43268.9 1276.09   5
  -3   3  -2 3561.76 415.948   5
  -3   3  -2 3174.92 279.290   6
   3  -3   2 3582.20 289.908   6
  -3   3  -3 4096.79 443.874   5
   3  -3   3 4005.02 268.729   6
   3  -3   4 1292.14 139.221   6
  -3   3  -4 814.168 266.489   5
  -3   3  -4 889.602 130.750   3
   3  -3   5 14876.9 947.786   5
  -3   3  -5 16610.3 979.556   5
  -3   3  -5 14475.0 392.214   3
  -3   3  -5 15749.1 821.967   1
   3  -3   6 1155.39 265.065   4
   3  -3   6 935.490 306.652   5
  -3   3  -6 1380.18 351.259   5
   3  -3   7 2256.70 413.408   4
   3  -3   7 2825.08 494.140   5
   3  -3   8 1149.82 337.968   5
   3  -3   9 2227.25 484.463   5
   3  -3  10-56.7160 243.458   5
   3  -3  11 280.878 281.951   5
   3  -3  12 590.820 348.432   5
   3  -3  13 1621.73 574.494   5
   3  -3  14 968.734 503.357   5
   3  -3  15 206.258 252.241   5
  -3   2  17 249.172 448.709   5
  -3   2  16 2818.85 713.230   5
   3  -2 -16 3306.49 813.416   4
   3  -2 -15 3239.31 789.950   4
  -3   2  15 3623.93 547.723   6
   3  -2 -14 1995.68 597.929   4
  -3   2  14 1568.36 356.656   6
   3  -2 -13-35.7054 135.319   6
   3  -2 -13-261.882 313.401   4
  -3   2  13-134.676 158.453   6
   3  -2 -12 1042.75 273.221   6
   3  -2 -12 887.485 342.579   4
  -3   2  12 1379.26 356.552   6
   3  -2 -11 3099.67 447.981   6
   3  -2 -11 2724.71 550.445   4
  -3   2  11 3238.30 494.002   6
   3  -2 -10 6182.02 629.645   6
   3  -2 -10 4816.80 632.164   4
  -3   2  10 5855.00 622.199   6
   3  -2  -9 4789.53 534.616   6
  -3   2   9 5108.60 572.801   6
  -3   2   8 9610.50 730.867   6
   3  -2  -8 9842.01 746.724   6
   3  -2  -7 7119.29 610.744   6
  -3   2   7 7027.05 621.987   6
   3  -2  -6 51534.5 1570.15   6
  -3   2   6 50465.4 1535.08   6
  -3   2   5 5065.95 504.714   6
   3  -2  -5 5718.06 532.415   6
   3  -2  -4 24079.6 966.023   6
  -3   2   4 24100.8 966.189   6
   3  -2  -3 46684.6 1250.83   6
   3  -2  -2 100840. 1694.60   6
  -3   2   2 103830. 1744.93   6
   3  -2  -1 64765.0 1361.77   5
  -3   2   1 60916.2 1280.96   5
   3  -2  -1 64006.7 1265.64   6
  -3   2   1 62172.4 1249.66   6
   3  -2   0 14533.3 673.519   5
  -3   2   0 15052.7 661.436   5
   3  -2   0 14746.4 596.492   6
  -3   2   0 15179.8 567.278   6
  -3   2  -1 16849.0 753.654   5
   3  -2   1 17175.0 580.104   6
  -3   2  -1 17117.8 548.243   6
  -3   2  -2 105925. 2039.31   5
  -3   2  -2 107209. 1206.80   6
   3  -2   2 100590. 1175.18   6
  -3   2  -3 19942.9 414.209   6
  -3   2  -3 20565.5 978.642   5
  -3   2  -4 21835.8 1075.05   5
  -3   2  -5 1993.42 379.515   5
   3  -2   5 2115.26 363.392   4
  -3   2  -6 909.014 191.454   1
   3  -2   6 538.816 210.814   5
   3  -2   6 495.595 208.713   4
   3  -2   7 12871.6 988.718   5
   3  -2   7 14412.8 1010.56   4
  -3   2  -7 12720.4 708.387   1
   3  -2   8-63.3255 238.985   5
  -3   2  -8 334.763 158.096   1
   3  -2   9 33.9301 220.426   5
   3  -2  10 5914.31 828.315   5
   3  -2  11 1984.99 529.541   5
   3  -2  12 575.573 342.415   5
   3  -2  13 796.982 383.849   5
   3  -2  14 23.8789 349.914   5
   3  -1 -17 1181.64 574.454   4
  -3   1  17 948.099 516.524   5
  -3   1  16 1966.45 595.121   5
   3  -1 -16 2512.23 730.737   4
   3  -1 -15 2246.26 623.320   4
  -3   1  15 2381.51 561.610   5
  -3   1  15 2507.17 463.356   6
   3  -1 -14 3344.27 499.540   6
  -3   1  14 4746.80 616.795   6
   3  -1 -14 4786.22 785.413   4
   3  -1 -13 8558.85 759.808   6
  -3   1  13 7257.00 645.047   1
   3  -1 -13 8261.50 1001.62   4
  -3   1  13 8639.37 731.954   3
  -3   1  13 9407.50 830.996   6
   3  -1 -12 953.564 254.251   6
   3  -1 -12 1235.74 395.502   4
  -3   1  12 1059.49 261.432   3
  -3   1  12 1190.23 325.220   6
   3  -1 -11 7423.63 669.236   6
   3  -1 -11 6734.49 799.403   4
  -3   1  11 7654.67 707.376   6
  -3   1  10 4017.43 498.261   6
   3  -1 -10 4018.49 486.000   6
   3  -1 -10 3648.16 567.736   4
   3  -1  -9 10660.0 754.276   6
   3  -1  -9 10059.1 872.161   4
  -3   1   9 11360.6 791.461   6
   3  -1  -8 6784.92 580.296   6
  -3   1   8 7026.53 612.811   6
   3  -1  -7 109.970 116.985   6
  -3   1   7 306.337 203.426   6
   3  -1  -6 3152.08 395.741   6
  -3   1   6 2794.83 376.000   6
   3  -1  -5 58529.8 1506.32   6
  -3   1   5 54337.2 793.336   2
  -3   1   5 60883.3 1541.12   6
  -3   1   4 182.888 221.266   6
   3  -1  -4 122.055 165.622   6
   3  -1  -3 18510.7 753.402   6
   3  -1  -2 21596.3 750.288   6
  -3   1   2 21962.3 791.965   6
  -3   1   2 20713.2 680.112   5
   3  -1  -1 74342.3 1306.76   6
  -3   1   1 74624.8 1341.03   6
  -3   1   1 70784.0 1274.51   5
   3  -1  -1 74477.4 1328.17   5
  -3   1   0 39207.5 879.091   6
   3  -1   0 36337.8 860.123   6
  -3   1   0 38565.4 1024.09   5
   3  -1   0 38484.0 1046.59   5
  -3   1  -1 46.0883 165.147   5
   3  -1   1 299.236 182.328   5
  -3   1  -1 66.9087 118.395   6
  -3   1  -2 105.856 172.540   5
   3  -1   2 232.369 172.762   5
  -3   1  -2 208.867 96.6870   3
  -3   1  -2 242.670 81.7938   6
  -3   1  -3 2800.18 165.498   6
  -3   1  -3 2379.94 358.377   5
  -3   1  -3 2430.70 163.350   3
   3  -1   3 2189.83 283.520   4
  -3   1  -4 121698. 2578.86   5
   3  -1   4 121926. 2349.24   4
   3  -1   5 56907.7 1883.67   5
   3  -1   5 56919.3 1755.50   4
   3  -1   6 192.868 146.963   4
   3  -1   6-26.3990 244.547   5
  -3   1  -6-178.695 132.609   1
   3  -1   7 6251.76 719.549   5
  -3   1  -7 5658.61 416.916   1
   3  -1   7 6094.15 658.347   4
   3  -1   8 536.515 287.306   5
   3  -1   9-352.061 381.409   5
   3  -1  10-8.60908 242.280   5
   3  -1  11 1426.63 449.891   5
   3  -1  12-273.038 356.361   5
   3  -1  13 773.302 441.295   5
   3  -1  14 591.769 391.465   5
  -3   0  18-302.953 309.403   5
   3   0 -17 2569.64 741.656   4
  -3   0  17 1592.17 544.621   5
   3   0 -16 3305.22 769.949   4
  -3   0  16 2825.17 692.947   5
  -3   0  15 6410.41 722.699   6
  -3   0  15 3883.46 703.696   5
   3   0 -15 5300.10 902.213   4
  -3   0  14 528.161 272.818   6
   3   0 -14-20.3907 236.192   4
  -3   0  14 110.024 252.134   5
  -3   0  13 45.5411 115.907   3
  -3   0  13 123.623 153.914   1
  -3   0  13 172.720 207.640   6
   3   0 -13 223.056 267.574   4
  -3   0  12 12884.6 920.170   6
   3   0 -12 11298.9 1039.81   4
  -3   0  12 12433.3 846.824   3
   3   0 -11 602.153 212.027   6
  -3   0  11 434.549 147.496   3
   3   0 -11 445.714 255.168   4
  -3   0  11 334.831 176.102   6
  -3   0  10 799.938 209.911   3
   3   0 -10 769.376 189.793   6
   3   0 -10 825.823 321.446   4
   3   0  -9 14067.1 853.239   6
  -3   0   9 15713.5 937.326   6
   3   0  -9 13238.3 966.528   4
  -3   0   9 13120.0 802.368   3
   3   0  -8 2415.02 414.341   4
  -3   0   8 2820.51 376.969   3
   3   0  -8 2782.55 376.617   6
  -3   0   8 2893.70 417.723   6
  -3   0   7 35171.6 1301.08   6
  -3   0   7 33284.7 1199.30   3
   3   0  -7 34243.7 1239.14   6
  -3   0   6 19654.4 696.101   2
  -3   0   6 21576.2 974.702   6
   3   0  -6 20335.1 919.045   6
  -3   0   5 9657.72 645.474   6
   3   0  -5 8240.03 589.940   6
  -3   0   5 7630.82 370.499   2
   3   0  -4 25706.5 947.499   6
  -3   0   4 25625.5 953.317   3
   3   0  -4 23303.7 621.158   2
  -3   0   3 70288.1 1123.11   5
  -3   0   3 69364.1 1454.18   3
   3   0  -3 69750.1 1476.22   6
   3   0  -2 141330. 1578.16   5
  -3   0   2 135769. 1518.84   5
  -3   0   2 141291. 1977.62   3
  -3   0   2 142784. 1992.18   6
  -3   0   1 71274.4 1238.82   5
   3   0  -1 77325.6 1298.46   5
  -3   0   1 75491.9 1393.16   3
  -3   0   1 77247.3 1391.10   6
  -3   0   0 24992.6 827.052   5
   3   0   0 23578.0 819.698   5
  -3   0   0 24845.6 755.290   3
  -3   0  -1 393.291 190.960   5
   3   0   1 219.924 167.609   5
  -3   0  -1 567.693 139.100   3
   3   0   2 13171.6 763.608   5
  -3   0  -2 12399.9 743.305   5
   3   0   2 11698.6 615.914   4
  -3   0  -2 12708.1 475.271   3
  -3   0  -3 2701.45 208.488   3
   3   0   3 3045.16 348.759   4
   3   0   4 1575.61 375.727   5
  -3   0  -4 1563.18 145.443   3
   3   0   4 1685.20 302.007   4
  -3   0  -5 2038.68 182.339   6
   3   0   5 1938.34 400.605   5
   3   0   5 2554.84 391.514   4
  -3   0  -6 3013.62 200.389   6
   3   0   6 3381.57 527.183   5
   3   0   6 2953.54 436.120   4
  -3   0  -6 3091.93 260.235   1
   3   0   7 358.364 274.532   5
   3   0   8 13068.1 1142.71   5
   3   0   9 444.731 253.909   5
   3   0  10 446.143 313.535   5
   3   0  11 1789.76 531.951   5
   3   0  12 884.314 483.261   5
   3   0  13-52.7125 260.189   5
  -3  -1  18 1079.99 515.662   5
  -3  -1  17 1173.71 462.304   5
  -3  -1  16 740.536 388.537   5
  -3  -1  15 3656.18 533.959   6
  -3  -1  15 2733.53 589.532   5
   3   1 -15 3075.62 709.204   4
  -3  -1  14 349.149 190.036   6
  -3  -1  14 769.166 267.483   1
  -3  -1  14 740.428 256.247   3
  -3  -1  14 701.060 294.746   5
   3   1 -14 688.875 409.592   4
  -3  -1  13 2462.81 395.022   3
   3   1 -13 1588.74 491.460   4
  -3  -1  13 1794.16 419.101   5
  -3  -1  13 2237.54 407.027   1
  -3  -1  13 392.791 269.844   6
   3   1 -12 2378.53 538.011   4
  -3  -1  12 1633.34 349.606   5
  -3  -1  12 2321.56 379.111   3
  -3  -1  12 2192.70 413.251   6
  -3  -1  11 8137.13 721.387   6
  -3  -1  11 7010.75 614.270   3
   3   1 -11 6962.47 797.750   4
   3   1 -10 670.897 301.387   4
  -3  -1  10 126.043 157.366   6
  -3  -1  10 607.125 199.519   3
   3   1  -9 275.970 195.716   4
  -3  -1   9 312.512 146.764   3
   3   1  -8 175.944 183.889   4
  -3  -1   8-144.836 242.712   6
  -3  -1   8 192.859 109.517   3
  -3  -1   7 1213.18 308.096   6
  -3  -1   7 1090.49 270.995   3
  -3  -1   6 20698.7 965.698   6
  -3  -1   6 20301.6 934.193   3
   3   1  -6 19516.2 867.587   4
  -3  -1   6 17762.8 710.846   2
  -3  -1   5 457.791 250.158   6
  -3  -1   5 482.705 162.142   2
   3   1  -5 382.367 160.513   4
  -3  -1   5 318.199 190.683   3
   3   1  -4 2382.04 275.204   2
   3   1  -4 2489.30 344.566   3
  -3  -1   4 2212.06 319.090   3
  -3  -1   3 12732.3 395.569   5
  -3  -1   3 13225.5 682.796   3
   3   1  -2 3343.94 379.410   3
  -3  -1   2 3241.47 349.768   3
  -3  -1   2 3150.57 235.256   5
   3   1  -2 3215.07 235.302   5
   3   1  -1 1750.04 237.282   5
  -3  -1   1 1843.08 236.348   5
  -3  -1   1 1722.70 276.546   3
   3   1  -1 2005.56 315.398   3
   3   1   0 2225.46 297.959   5
  -3  -1   0 2325.50 285.093   3
   3   1   0 2254.08 300.007   3
   3   1   0 2046.06 174.978   4
   3   1   1 4788.50 435.722   5
   3   1   1 4278.12 304.339   4
  -3  -1  -1 4544.38 350.944   3
   3   1   1 4926.20 378.378   3
   3   1   2 1560.09 218.572   3
   3   1   2 1515.42 224.655   4
  -3  -1  -2 1436.20 198.017   3
   3   1   3 1536.09 214.416   3
  -3  -1  -3 1524.33 200.730   3
   3   1   4 1692.59 391.139   5
  -3  -1  -4 1972.70 219.556   3
   3   1   4 1985.48 227.516   3
  -3  -1  -5 23584.7 787.908   6
   3   1   5 24621.1 696.083   3
   3   1   5 24373.0 1328.36   5
  -3  -1  -6 5191.08 374.152   6
   3   1   6 5187.95 658.616   5
   3   1   6 5118.70 285.941   3
  -3  -1  -7 244.218 107.146   6
   3   1   7-13.3907 231.016   5
  -3  -1  -8 11715.0 502.482   6
   3   1   8 11873.8 1107.71   5
  -3  -1  -9 8162.22 357.876   6
   3   1   9 9707.22 1084.07   5
   3   1  10 584.655 328.786   5
   3   1  11 220.269 278.617   5
   3   1  12-353.392 378.262   5
   3   1  13 115.531 239.746   5
  -3  -2  19 1071.78 443.630   5
  -3  -2  18-13.5583 338.240   5
  -3  -2  17 3012.74 690.948   5
  -3  -2  16 1499.85 417.722   5
  -3  -2  15 1119.35 394.231   5
  -3  -2  15-393.482 347.861   6
  -3  -2  14 1654.24 343.034   3
   3   2 -14 1570.27 445.698   4
  -3  -2  14 1379.40 380.140   5
  -3  -2  14 1660.59 365.203   6
  -3  -2  13 611.120 216.149   6
   3   2 -13 724.236 405.620   4
  -3  -2  13 359.765 146.939   3
  -3  -2  13 240.104 180.884   5
  -3  -2  13 1170.54 356.278   1
  -3  -2  12-81.8486 203.888   6
   3   2 -12-155.464 262.794   4
  -3  -2  12-159.708 117.717   3
  -3  -2  12-196.416 160.179   5
  -3  -2  12 402.441 211.577   1
  -3  -2  11 117.902 90.7390   3
   3   2 -11 121.860 285.658   4
  -3  -2  11 181.086 117.349   5
  -3  -2  11-390.121 326.396   6
  -3  -2  10 195.952 132.708   3
   3   2 -10 293.182 220.397   4
  -3  -2  10 90.8370 105.161   5
  -3  -2   9 391.362 101.690   3
  -3  -2   9 649.101 213.955   2
   3   2  -9 619.744 265.314   4
  -3  -2   9 797.697 212.634   5
  -3  -2   8 19842.1 1034.27   6
  -3  -2   8 20536.9 998.786   3
  -3  -2   8 20381.9 949.035   2
  -3  -2   7 585.422 238.430   6
  -3  -2   7 427.081 170.333   2
  -3  -2   7 668.608 240.251   3
  -3  -2   6 5833.70 548.234   6
   3   2  -6 5805.60 481.031   4
  -3  -2   6 5400.64 510.529   3
  -3  -2   6 5297.66 461.897   2
   3   2  -5 397.720 149.185   4
  -3  -2   5 470.258 183.308   3
   3   2  -5 706.107 299.356   3
   3   2  -5 430.088 235.296   2
  -3  -2   4 5783.47 524.498   3
   3   2  -4 5459.91 339.617   4
   3   2  -4 5542.10 453.298   2
  -3  -2   3 45531.3 1352.07   3
  -3  -2   2 16970.7 810.942   3
   3   2  -2 16247.7 826.611   3
   3   2  -2 15994.9 502.720   5
   3   2  -1 7928.73 447.354   5
   3   2  -1 7411.91 557.285   3
  -3  -2   1 7572.19 553.058   3
   3   2   0 16159.8 726.574   5
  -3  -2   0 16391.7 773.344   3
   3   2   0 17205.9 792.577   3
   3   2   1 47.0093 160.703   5
   3   2   1 251.518 183.677   3
  -3  -2  -1 191.067 125.992   3
   3   2   2 751.220 212.545   3
  -3  -2  -2 410.822 162.270   3
   3   2   3 13834.0 909.127   5
   3   2   3 14083.7 689.148   3
  -3  -2  -3 13403.4 674.774   3
   3   2   4 21564.3 1209.44   5
   3   2   4 21010.6 815.617   3
  -3  -2  -4 20470.5 815.862   3
  -3  -2  -5 10971.0 638.453   6
   3   2   5 10406.2 562.943   3
   3   2   5 11570.8 947.736   5
  -3  -2  -6 3064.55 347.108   6
   3   2   6 2757.76 285.982   3
   3   2   6 2527.51 494.391   5
  -3  -2  -7 2644.43 324.286   6
   3   2   7 2218.10 509.537   5
   3   2   7 2733.56 271.764   3
   3   2   8 1564.86 445.460   5
   3   2   8 1773.82 180.231   3
  -3  -2  -8 1954.33 276.533   6
   3   2   9-486.215 331.195   5
  -3  -2  -9 56.5709 69.1658   6
   3   2  10-17.7923 282.286   5
   3   2  11 728.364 459.252   5
   3   2  12 882.951 447.771   5
  -3  -3  19 343.070 398.430   5
  -3  -3  18 944.795 472.720   5
  -3  -3  17 711.110 358.038   5
  -3  -3  16 739.966 345.947   5
  -3  -3  16-540.338 327.546   6
  -3  -3  15-56.3993 144.257   5
  -3  -3  15-146.386 169.831   6
  -3  -3  14 254.834 151.609   5
  -3  -3  14-297.760 217.871   3
  -3  -3  14 100.248 180.877   6
  -3  -3  13 762.951 235.941   5
  -3  -3  13 743.323 221.647   3
  -3  -3  13 192.740 170.137   6
  -3  -3  12 952.606 270.439   3
  -3  -3  12 689.221 155.191   6
  -3  -3  12 1271.01 296.890   5
  -3  -3  12 1363.20 340.462   1
  -3  -3  11 1863.04 342.925   3
  -3  -3  11 1178.02 261.820   5
  -3  -3  11 1539.08 329.672   2
  -3  -3  11 1614.24 372.436   6
  -3  -3  10 3108.78 445.634   3
  -3  -3  10 2850.52 432.118   6
  -3  -3  10 2368.03 332.531   5
  -3  -3  10 2771.55 423.663   2
   3   3  -9 65.9770 171.525   4
  -3  -3   9 255.051 205.072   3
  -3  -3   9-117.674 201.819   6
  -3  -3   9 50.4604 121.782   5
  -3  -3   9-297.478 199.860   2
  -3  -3   8 10595.2 789.777   6
  -3  -3   8 10445.1 523.623   5
  -3  -3   8 10462.9 711.726   2
   3   3  -8 10513.5 791.840   3
  -3  -3   8 11584.5 805.299   3
  -3  -3   7 14363.9 500.578   5
  -3  -3   7 15981.6 881.927   2
  -3  -3   7 14554.4 878.551   3
  -3  -3   6 2428.57 375.683   3
  -3  -3   6 6597.55 697.305   2
   3   3  -5 6655.32 535.252   2
  -3  -3   5 7928.88 640.516   3
   3   3  -4 60844.5 1597.31   2
  -3  -3   4 61093.6 1693.99   3
  -3  -3   3 38543.8 1323.77   3
   3   3  -3 34567.4 574.842   5
  -3  -3   2 7622.75 590.053   3
   3   3  -2 6838.27 610.039   3
   3   3  -2 7242.29 372.009   5
  -3  -3   1 16172.6 834.049   3
   3   3  -1 16300.8 861.437   3
   3   3  -1 15211.0 657.043   5
  -3  -3   0 7815.58 595.301   3
   3   3   0 8275.49 624.470   3
   3   3   0 7862.70 542.686   5
  -3  -3  -1 17716.5 602.101   4
   3   3   1 15935.9 853.091   3
  -3  -3  -1 16547.8 839.428   3
  -3  -3  -2 26123.7 878.790   4
   3   3   2 26582.6 1071.38   3
  -3  -3  -2 25495.3 1040.87   3
  -3  -3  -3 12044.3 722.925   3
   3   3   3 11796.9 878.711   5
  -3  -3  -3 12360.7 688.824   4
   3   3   3 11885.0 726.973   3
   3   3   4 88.0790 141.587   3
  -3  -3  -4 314.232 138.849   4
   3   3   4 262.584 210.204   5
  -3  -3  -4 131.267 90.7702   3
  -3  -3  -4 166.903 57.4926   1
  -3  -3  -5 7416.21 599.041   6
   3   3   5 7195.12 779.845   5
  -3  -3  -5 7777.80 676.447   4
   3   3   5 8053.83 593.488   3
   3   3   6-220.898 247.985   5
   3   3   6-89.5544 116.766   3
  -3  -3  -6 26.9546 97.9907   6
   3   3   7 4942.25 746.014   5
   3   3   7 4491.29 400.040   3
  -3  -3  -7 4149.49 455.513   6
   3   3   8 5491.73 820.834   5
   3   3   8 5565.73 432.159   3
  -3  -3  -8 5409.21 519.673   6
   3   3   9 350.174 310.428   5
   3   3  10 5.68370 235.161   5
   3   3  11 156.502 284.026   5
  -3  -4  18 603.585 370.144   2
  -3  -4  18-901.998 369.105   5
  -3  -4  17 609.129 283.656   2
  -3  -4  17-1535.34 432.744   5
  -3  -4  16 106.570 129.605   6
  -3  -4  16-493.254 300.516   2
  -3  -4  16-620.036 376.842   5
  -3  -4  15 733.779 275.512   6
  -3  -4  15 467.906 182.898   5
  -3  -4  15 63.1241 166.313   2
  -3  -4  14 1722.50 360.007   6
  -3  -4  14 1687.74 387.905   5
  -3  -4  14 1676.80 415.243   2
  -3  -4  14 1204.09 296.073   3
  -3  -4  13-187.424 194.944   6
  -3  -4  13-68.9395 138.080   3
  -3  -4  13 4.19046 145.415   5
  -3  -4  13-204.444 235.796   2
  -3  -4  12 7713.49 767.244   6
  -3  -4  12 6773.26 611.730   5
  -3  -4  12 8486.95 765.999   3
  -3  -4  12 7986.84 783.437   2
  -3  -4  11 512.345 238.724   6
  -3  -4  11 600.511 179.179   5
  -3  -4  11-28.4194 250.433   2
  -3  -4  10 518.636 230.512   3
  -3  -4  10-20.9335 160.205   6
  -3  -4  10-274.126 249.065   2
   3   4 -10 149.536 174.901   3
  -3  -4   9 8201.97 750.110   6
  -3  -4   9 8976.46 529.735   5
  -3  -4   9 8539.76 717.557   2
  -3  -4   9 8477.23 748.927   3
   3   4  -9 9089.15 792.589   3
  -3  -4   8 14184.8 540.460   5
  -3  -4   8 16296.0 977.688   2
  -3  -4   8 15339.7 968.789   3
   3   4  -8 15336.9 994.034   3
  -3  -4   7 20363.0 433.681   5
   3   4  -7 22726.8 1213.55   3
  -3  -4   7 23569.0 993.718   4
  -3  -4   7 25264.4 1226.17   3
  -3  -4   7 26110.5 1209.45   2
   3   4  -6 846.289 241.236   2
   3   4  -6 1025.07 317.944   3
  -3  -4   6 806.064 256.209   3
  -3  -4   6 814.954 190.177   4
   3   4  -5 4281.24 465.720   2
  -3  -4   5 4915.68 554.988   3
  -3  -4   5 4234.26 335.207   4
  -3  -4   4 699.761 134.412   4
  -3  -4   4 882.884 250.721   3
   3   4  -4 828.921 251.679   2
   3   4  -3 5113.83 278.125   5
  -3  -4   3 6280.64 596.466   3
  -3  -4   2 23395.5 1117.29   3
   3   4  -2 21202.8 1126.17   3
   3   4  -1 2110.65 385.180   3
  -3  -4   1 2018.60 353.274   3
   3   4   0 38.1267 197.592   3
  -3  -4   0-9.24155 135.900   3
  -3  -4   0 100.132 81.5854   4
  -3  -4  -1 5206.08 528.195   3
   3   4   1 5145.50 558.685   3
  -3  -4  -1 4886.86 336.276   4
   3   4   2 739.197 266.547   3
  -3  -4  -2 664.227 164.295   4
  -3  -4  -2 705.712 210.765   3
   3   4   3 125.349 173.866   3
   3   4   3-112.632 205.370   5
  -3  -4  -3-82.9445 120.253   4
  -3  -4  -3 87.1017 133.676   3
  -3  -4  -3 10.1894 62.2923   1
  -3  -4  -4 5825.20 563.825   3
  -3  -4  -4 6358.18 614.732   6
   3   4   4 5664.85 568.860   3
  -3  -4  -4 6391.49 570.563   4
   3   4   4 5497.49 689.691   5
  -3  -4  -5 11116.4 811.687   6
   3   4   5 10966.7 998.105   5
  -3  -4  -5 11525.1 849.488   4
   3   4   5 11110.5 769.152   3
   3   4   6 865.371 247.649   3
   3   4   6 680.010 316.769   5
  -3  -4  -6 625.030 235.589   4
  -3  -4  -6 1092.85 276.791   6
  -3  -4  -7 6842.48 644.919   6
   3   4   7 7949.79 973.190   5
   3   4   7 6845.90 577.611   3
   3   4   8 1759.58 469.823   5
   3   4   8 1650.55 280.924   3
   3   4   9 173.829 232.144   5
   3   4  10 1059.89 504.040   5
   3   4  11-204.879 275.331   5
  -3  -5  19 161.198 251.230   2
  -3  -5  18-450.422 286.842   2
  -3  -5  17 28.2476 247.009   2
  -3  -5  17-1113.11 356.942   5
  -3  -5  16 183.023 172.781   2
  -3  -5  16 153.416 160.775   5
  -3  -5  15 111.885 131.456   6
  -3  -5  15-33.4409 159.456   5
  -3  -5  14 402.695 211.855   6
  -3  -5  14 261.513 156.657   5
  -3  -5  13 1381.86 351.620   6
  -3  -5  13 1075.22 263.871   5
  -3  -5  13 513.369 260.131   2
  -3  -5  12 374.074 199.635   3
  -3  -5  12 11.0151 153.928   6
  -3  -5  12 494.679 207.186   5
  -3  -5  12-307.002 303.809   2
  -3  -5  11 9374.68 855.070   6
  -3  -5  11 11264.5 902.593   3
  -3  -5  11 9436.88 630.989   5
   3   5 -11 9586.76 895.959   3
  -3  -5  11 8917.47 793.472   2
   3   5 -10 154.181 248.454   3
  -3  -5  10 73.4954 254.384   2
  -3  -5  10-116.412 240.072   6
  -3  -5  10-461.152 230.865   5
  -3  -5  10 139.198 145.430   3
  -3  -5   9 10509.6 850.581   3
  -3  -5   9 10715.4 876.326   2
  -3  -5   9 10025.5 786.466   4
   3   5  -9 9874.81 861.149   3
  -3  -5   9 9758.08 488.829   5
  -3  -5   8 6593.69 667.391   3
   3   5  -8 6107.62 684.426   3
  -3  -5   8 5930.29 559.211   4
  -3  -5   8 6538.15 685.784   2
   3   5  -7 300.903 250.638   3
  -3  -5   7 581.901 255.395   3
  -3  -5   7 870.425 366.515   2
  -3  -5   7 328.264 157.995   4
   3   5  -6 1790.11 385.053   3
  -3  -5   6 1705.69 257.695   4
  -3  -5   6 1712.93 357.188   3
   3   5  -6 1777.12 335.105   2
  -3  -5   5 15804.5 1017.50   3
  -3  -5   5 14514.6 627.610   4
   3   5  -5 14246.1 970.035   3
   3   5  -5 14406.9 902.097   2
  -3  -5   4 9681.85 795.248   3
   3   5  -4 10072.7 784.084   2
  -3  -5   4 8971.37 419.184   4
   3   5  -4 9220.39 786.683   3
   3   5  -3 800.636 311.187   3
   3   5  -3 684.769 251.185   2
  -3  -5   3 578.715 197.908   3
   3   5  -2 576.781 280.245   3
  -3  -5   2 917.154 255.669   3
  -3  -5   1 6839.09 674.548   3
   3   5  -1 6946.23 684.214   3
  -3  -5   0 6268.89 636.712   3
   3   5   0 5032.33 614.012   3
  -3  -5   0 5551.19 322.357   4
  -3  -5   0 5791.05 509.353   1
   3   5   1 65.1797 190.684   3
  -3  -5  -1 184.642 110.842   4
  -3  -5  -1 433.169 189.677   3
  -3  -5  -1 140.516 97.3974   1
   3   5   2-156.450 201.116   3
  -3  -5  -2-110.344 127.342   4
  -3  -5  -2 286.550 174.719   3
  -3  -5  -2-52.5143 82.3711   1
  -3  -5  -3 8878.96 767.145   3
  -3  -5  -3 8806.57 479.840   1
   3   5   3 9365.19 793.299   3
  -3  -5  -3 8933.60 625.144   4
  -3  -5  -4 7471.22 722.012   6
  -3  -5  -4 6990.54 673.592   3
   3   5   4 7430.07 712.136   3
  -3  -5  -4 7653.05 643.212   4
   3   5   4 6427.15 766.580   5
   3   5   5 2702.82 442.620   3
  -3  -5  -5 1940.42 386.726   6
   3   5   5 2938.60 580.116   5
  -3  -5  -5 2742.02 412.773   4
   3   5   6 337.399 208.786   3
  -3  -5  -6 131.281 148.070   6
  -3  -5  -6 321.885 226.486   4
   3   5   7 1279.98 308.303   3
   3   5   7 812.513 388.590   5
  -3  -5  -7 887.434 293.259   4
  -3  -5  -7 343.243 194.808   6
   3   5   8 617.049 354.339   5
   3   5   9 732.470 413.806   5
   3   5  10 568.023 418.221   5
  -3  -6  19-286.224 255.898   2
  -3  -6  18 1883.79 563.586   2
  -3  -6  17-973.626 387.102   2
  -3  -6  16-291.700 360.560   2
  -3  -6  16 99.1815 126.850   6
  -3  -6  15 2039.06 441.678   6
  -3  -6  15 1523.94 397.255   2
  -3  -6  15 1477.19 339.417   5
  -3  -6  14 13.2603 129.703   6
  -3  -6  14-23.6819 148.403   5
  -3  -6  13 4136.64 605.018   6
  -3  -6  13 3863.92 457.705   5
  -3  -6  13 3819.62 597.094   2
  -3  -6  12 2371.25 457.493   6
  -3  -6  12 2312.50 483.689   2
  -3  -6  12 1912.54 269.105   5
   3   6 -12 2565.89 512.315   3
  -3  -6  11-36.2891 102.099   5
  -3  -6  11-14.5300 230.525   2
   3   6 -11 176.887 210.647   3
  -3  -6  10 398.983 104.898   5
  -3  -6  10 913.178 378.368   2
   3   6 -10 722.688 292.175   3
  -3  -6  10 583.925 245.700   4
  -3  -6   9 4929.34 654.383   2
   3   6  -9 4746.09 645.517   3
  -3  -6   9 4894.44 551.261   4
  -3  -6   8 24092.1 1363.80   3
  -3  -6   8 26718.4 1418.50   2
  -3  -6   8 24958.7 1148.83   4
   3   6  -8 24795.3 1424.14   3
  -3  -6   7 15894.8 1122.70   1
  -3  -6   7 15312.0 1074.52   3
  -3  -6   7 14568.9 804.078   4
   3   6  -7 14650.7 1067.75   3
   3   6  -6-292.679 244.398   3
  -3  -6   6 117.430 124.781   4
   3   6  -6 144.894 209.698   2
  -3  -6   6 394.589 255.545   1
  -3  -6   6-46.6752 162.484   3
  -3  -6   5 4777.22 623.483   3
  -3  -6   5 4788.64 378.396   4
   3   6  -5 5002.89 660.635   3
   3   6  -5 3246.95 183.967   5
  -3  -6   5 4990.62 584.831   1
   3   6  -5 5423.56 626.891   2
  -3  -6   4 19914.7 1199.11   3
  -3  -6   4 18278.1 646.663   4
   3   6  -4 18825.3 1198.90   3
  -3  -6   4 19587.0 1129.13   1
   3   6  -4 19819.8 1150.43   2
  -3  -6   3 15160.5 1087.79   3
   3   6  -3 15080.5 1072.05   3
  -3  -6   3 16215.6 1009.73   1
   3   6  -3 15675.2 1044.32   2
  -3  -6   2 4914.64 543.256   1
   3   6  -2 4633.79 616.624   3
  -3  -6   2 5148.23 630.035   3
   3   6  -2 5660.46 652.874   2
  -3  -6   1 6898.52 610.918   1
  -3  -6   1 7622.61 757.327   3
   3   6  -1 7517.84 785.345   3
  -3  -6   0 10247.5 710.483   1
  -3  -6   0 11047.9 911.977   3
   3   6   0 10812.0 925.905   3
  -3  -6  -1 9909.12 657.847   1
  -3  -6  -1 11298.7 928.384   3
  -3  -6  -1 9903.83 542.100   4
   3   6   1 10880.0 916.648   3
  -3  -6  -2 7390.93 535.354   1
  -3  -6  -2 8511.58 816.889   3
  -3  -6  -2 7516.00 536.345   4
   3   6   2 8461.07 811.204   3
   3   6   3 935.912 336.457   3
  -3  -6  -3 1349.50 276.525   4
  -3  -6  -3 1319.74 326.714   3
  -3  -6  -4 446.919 200.190   4
   3   6   4 445.803 243.779   3
   3   6   5 2495.62 548.817   5
  -3  -6  -5 2472.42 424.026   4
   3   6   5 2710.36 475.773   3
   3   6   6 4575.75 748.429   5
  -3  -6  -6 4064.21 570.650   4
   3   6   6 4728.12 609.719   3
   3   6   7 1865.48 550.459   5
  -3  -6  -7 994.489 295.913   4
   3   6   7 1696.73 361.460   3
   3   6   8-304.483 316.536   5
   3   6   9 441.859 366.610   5
  -3  -7  18 44.8119 240.377   2
  -3  -7  17 687.719 425.836   2
  -3  -7  16 1624.64 420.773   6
  -3  -7  16 1542.85 515.983   2
  -3  -7  15-258.678 228.500   6
  -3  -7  15-148.814 268.771   2
  -3  -7  14-91.5922 176.393   6
  -3  -7  14-257.247 306.853   2
  -3  -7  13 3357.93 572.462   6
  -3  -7  13 2986.41 367.866   5
  -3  -7  13 3857.61 651.636   2
   3   7 -13 3547.55 622.116   3
  -3  -7  12 7912.18 536.829   5
  -3  -7  12 7766.42 871.021   6
  -3  -7  12 8411.26 911.315   2
   3   7 -12 7798.66 889.114   3
  -3  -7  11 10855.7 1041.92   2
   3   7 -11 9773.98 986.325   3
  -3  -7  10 5107.20 707.778   2
  -3  -7  10 4490.40 576.438   4
   3   7 -10 4385.43 681.935   3
  -3  -7   9 9893.75 985.171   2
  -3  -7   9 8194.83 717.748   4
   3   7  -9 8546.49 892.651   3
  -3  -7   8 13198.8 847.442   4
   3   7  -8 12682.0 1103.72   3
  -3  -7   7 714.009 215.788   4
   3   7  -7 929.452 346.506   3
  -3  -7   6 6778.78 508.687   4
   3   7  -6 7169.57 804.084   3
   3   7  -5 6279.59 328.311   5
  -3  -7   5 7290.00 484.600   4
   3   7  -5 6957.86 816.864   3
  -3  -7   5 7026.73 749.006   1
  -3  -7   4 2513.36 424.709   1
   3   7  -4 2429.77 535.855   3
  -3  -7   3 2040.84 383.082   1
   3   7  -3 2752.43 536.112   3
   3   7  -2 17255.9 1260.61   3
  -3  -7   2 17721.8 1064.63   1
  -3  -7   1 3318.74 460.589   1
   3   7  -1 2914.58 559.820   3
  -3  -7   0 382.173 175.999   1
   3   7   0 74.1537 258.955   3
  -3  -7  -1 3102.68 321.347   4
  -3  -7  -1 2934.36 391.279   1
   3   7   1 3301.15 568.294   3
  -3  -7  -2 4028.13 412.918   4
   3   7   2 4524.16 650.295   3
   3   7   3 5242.14 711.938   3
  -3  -7  -3 5036.39 498.781   4
  -3  -7  -4 5920.01 589.680   4
   3   7   4 5827.02 742.179   3
   3   7   5 368.463 289.915   5
  -3  -7  -5 638.990 264.173   4
   3   7   5-227.300 221.972   3
   3   7   6 2551.01 612.245   5
  -3  -7  -6 2698.22 499.249   4
   3   7   6 3091.13 549.695   3
   3   7   7 867.207 506.081   5
   3   7   8 601.394 480.231   5
  -3  -8  17 310.176 354.709   2
  -3  -8  16-87.2084 237.209   2
  -3  -8  16 374.949 259.993   6
  -3  -8  15 328.976 339.264   2
  -3  -8  15-94.1350 208.042   6
  -3  -8  14 405.928 213.416   6
   3   8 -14 926.519 361.878   3
  -3  -8  14 1113.91 458.240   2
  -3  -8  13 886.242 366.352   6
  -3  -8  13 1004.49 455.329   2
   3   8 -13 922.387 363.989   3
  -3  -8  12 2675.93 540.878   2
   3   8 -12 1953.40 509.866   3
  -3  -8  11 125.708 260.858   2
   3   8 -11 266.296 250.763   3
  -3  -8  10 8713.35 807.526   4
   3   8 -10 8741.67 952.640   3
  -3  -8  10 9843.04 1043.30   2
  -3  -8   9 7738.86 710.417   4
   3   8  -9 7036.48 873.652   3
  -3  -8   8 2717.18 396.931   4
   3   8  -8 2612.52 564.715   3
  -3  -8   7 12986.6 785.108   4
   3   8  -7 12743.0 1114.14   3
   3   8  -6 66.1426 249.507   3
   3   8  -6 252.225 67.6798   5
  -3  -8   6 401.135 168.198   4
   3   8  -5 425.274 112.045   5
   3   8  -5 640.320 316.787   3
  -3  -8   5 489.524 145.180   4
   3   8  -4 30735.0 1743.82   3
   3   8  -3 893.699 390.900   3
  -3  -8   3 232.285 177.451   1
   3   8  -2 497.480 319.810   3
  -3  -8   2 207.070 145.239   1
   3   8  -1 6243.55 854.554   3
  -3  -8   1 5735.40 635.693   1
   3   8   0 7060.41 837.877   3
  -3  -8   0 6026.05 623.253   1
  -3  -8  -1 690.691 191.103   4
   3   8   1 164.733 268.703   3
  -3  -8  -2 188.054 135.838   4
   3   8   2 255.587 251.274   3
  -3  -8  -3 3008.26 404.315   4
   3   8   3 3021.14 567.042   3
   3   8   4 2444.76 519.912   3
   3   8   5 1961.99 557.874   5
   3   8   5 2722.64 555.181   3
   3   8   6 2973.36 689.295   5
   3   8   6 2799.05 579.888   3
   3   8   7 400.537 360.130   5
  -3  -9  17 273.464 362.253   2
  -3  -9  16 401.628 252.467   6
  -3  -9  16 415.552 399.577   2
  -3  -9  15-456.663 319.126   6
  -3  -9  15 399.465 367.218   2
   3   9 -15 298.860 291.859   3
   3   9 -14 212.998 260.328   3
  -3  -9  14 95.7109 262.204   2
  -3  -9  14-184.765 264.876   6
   3   9 -13-222.450 234.020   3
  -3  -9  13-94.0770 265.239   2
   3   9 -12 605.030 341.755   3
  -3  -9  12 1490.53 539.501   2
   3   9 -11-152.356 263.623   3
  -3  -9  10 1023.95 293.709   4
   3   9 -10 409.257 294.081   3
  -3  -9   9 5606.55 618.440   4
   3   9  -9 5774.68 818.286   3
  -3  -9   8 1551.62 304.766   4
   3   9  -8 1357.04 447.952   3
  -3  -9   7-121.397 134.829   4
   3   9  -7 411.211 294.733   3
   3   9  -6 1426.45 442.273   3
   3   9  -6 1605.22 182.395   5
  -3  -9   6 1894.29 304.133   4
   3   9  -5 1037.02 180.778   5
   3   9  -5 890.552 391.631   3
   3   9  -4 3589.57 684.424   3
   3   9  -3 10856.8 1143.74   3
   3   9  -2 4578.57 769.655   3
  -3  -9   1 114.482 146.937   1
   3   9  -1 146.011 242.532   3
   3   9   0 1566.40 481.506   3
   3   9   1 3792.31 705.644   3
   3   9   2-208.874 232.483   3
   3   9   3 1423.93 469.012   3
   3   9   4 200.875 248.287   5
   3   9   4 671.008 364.259   3
   3   9   5 1957.16 595.847   5
   3   9   5 2249.12 603.034   3
   3   9   6 740.019 488.975   5
  -3 -10  16-879.618 365.994   6
   3  10 -16 147.464 306.775   3
  -3 -10  15-473.972 305.412   6
   3  10 -15-397.259 306.617   3
  -3 -10  15 518.683 366.718   2
   3  10 -14 925.908 451.975   3
  -3 -10  14 1991.70 627.015   2
   3  10 -13 5368.69 876.916   3
  -3 -10  13 6196.25 975.450   2
   3  10 -12 455.893 296.891   3
   3  10 -11 639.009 419.591   3
   3  10 -10 2452.37 607.246   3
   3  10  -9 231.250 283.383   3
   3  10  -8 1549.85 515.761   3
   3  10  -7 1891.82 574.122   3
   3  10  -6 439.314 296.689   3
   3  10  -5 2492.29 639.112   3
   3  10  -4 1335.81 461.872   3
   3  10  -3 131.452 228.646   3
   3  10  -2-205.080 274.063   3
   3  10  -1 1602.21 529.097   3
   3  10   0 1560.37 507.211   3
   3  10   1-103.546 286.598   3
   3  10   2 339.904 305.153   3
   3  10   3 256.542 311.280   3
   3  10   4 295.990 321.706   3
   3  10   4 121.311 261.332   5
   3  10   5-60.5914 204.567   5
   3  11 -16 66.7784 287.705   3
   3  11 -15 45.0336 228.310   3
  -3 -11  15-1128.71 442.230   6
   3  11 -14 19.6610 362.614   3
   3  11 -13 551.681 361.672   3
   3  11 -12 554.530 365.732   3
   3  11 -11 947.269 479.638   3
   3  11 -10 3405.24 722.995   3
   3  11  -9 1327.55 568.726   3
   3  11  -8 376.033 365.947   3
   3  11  -7 403.794 377.630   3
   3  11  -6 134.019 305.288   3
   3  11  -5 1479.29 518.262   3
   3  11  -4 824.067 462.679   3
   3  11  -3-668.664 371.306   3
   3  11  -2 45.0185 227.307   3
   3  11  -1 118.524 267.659   3
   3  11   0 1095.55 503.356   3
   3  11   1 464.891 409.264   3
   3  11   2 357.639 365.395   3
   3  11   3 152.185 266.247   5
   3  11   3 152.831 287.364   3
   3  11   4 978.248 414.194   5
   3  11   4-525.825 334.524   3
   3  12 -13 206.540 271.241   3
   3  12 -12 235.212 356.710   3
   3  12 -11 847.880 446.991   3
   3  12 -10 242.947 334.941   3
   3  12  -9-138.692 306.797   3
   3  12  -8 358.880 434.537   3
   3  12  -7 163.110 262.687   3
   3  12  -6-82.3917 277.379   3
   3  12  -5 813.896 480.636   3
   3  12  -4 387.580 402.621   3
   3  12  -3 114.475 294.606   3
   3  12  -2 148.858 298.220   3
   3  12  -1 141.895 295.873   3
   3  12   0 3.15413 341.063   3
   3  12   1 139.310 358.134   3
   3  12   2 19.2506 273.821   3
  -4  15   0 84.0813 247.560   3
  -4  15  -1-157.657 297.658   3
  -4  15  -2 300.288 343.454   3
  -4  15  -3 571.338 386.576   3
  -4  15  -4 291.793 344.799   3
  -4  15  -5 495.284 307.117   3
  -4  15  -6-254.534 300.178   3
   4 -15   6 1000.18 494.666   2
   4 -15   7 192.807 338.106   2
  -4  15  -7 190.057 239.110   3
  -4  15  -8 65.4607 221.230   3
   4 -15   8 162.234 301.818   2
  -4  15  -9 404.937 403.165   3
  -4  15 -10-19.8014 238.582   3
  -4  15 -11-178.834 179.117   3
  -4  14   4 917.865 517.684   3
  -4  14   3 211.982 343.695   3
  -4  14   2 796.946 454.035   3
  -4  14   1 1187.20 412.270   1
  -4  14   1 538.481 391.597   3
  -4  14   0 417.333 290.000   1
  -4  14   0-39.7069 241.228   3
  -4  14  -1-29.0905 224.214   1
  -4  14  -1-91.9320 329.479   3
  -4  14  -2 1706.70 564.842   1
  -4  14  -2 2444.49 659.408   3
  -4  14  -3 3679.30 800.237   1
  -4  14  -3 2419.59 653.345   3
  -4  14  -4 226.089 345.032   1
  -4  14  -4 397.705 326.657   3
  -4  14  -5-391.809 391.043   1
   4 -14   5 533.573 431.980   2
  -4  14  -5 204.990 276.692   3
   4 -14   6 178.113 261.221   2
  -4  14  -6 52.9318 244.712   3
   4 -14   7 603.094 358.477   2
  -4  14  -7 176.783 226.595   3
  -4  14  -8 441.397 315.570   3
   4 -14   8 676.698 415.265   2
  -4  14  -9-212.587 314.911   3
   4 -14   9 83.8462 255.714   2
  -4  14 -10-163.601 273.868   3
  -4  14 -11 276.482 300.930   3
  -4  13   7 299.126 402.284   3
  -4  13   6 872.625 523.705   3
  -4  13   5 862.371 498.579   3
  -4  13   4 632.369 325.709   1
  -4  13   4 144.051 319.398   3
  -4  13   3 4996.38 749.455   1
  -4  13   3 4962.02 911.248   3
  -4  13   2 1088.64 365.107   1
  -4  13   2 1850.27 595.340   3
  -4  13   1 285.936 244.780   1
  -4  13   1 307.553 269.679   3
  -4  13   0 4988.29 792.327   1
  -4  13   0 4829.52 860.184   3
  -4  13  -1 274.470 265.915   1
  -4  13  -1 91.5998 265.591   3
  -4  13  -2 1000.96 447.690   1
  -4  13  -2 1056.43 404.884   3
  -4  13  -3 2095.31 587.056   1
  -4  13  -3 1928.06 561.008   3
   4 -13   4 4503.10 741.181   2
  -4  13  -4 3907.59 790.330   1
  -4  13  -4 3964.91 776.131   3
  -4  13  -5 2253.72 603.690   1
   4 -13   5 1768.88 477.256   2
  -4  13  -5 1163.69 482.922   3
   4 -13   6 1418.35 443.202   2
  -4  13  -6 1575.69 517.114   1
  -4  13  -6 1923.50 533.102   3
  -4  13  -7 2439.94 642.208   1
   4 -13   7 2305.22 568.869   2
  -4  13  -7 2241.79 593.868   3
   4 -13   8-260.481 291.641   2
  -4  13  -8-19.6297 286.827   3
  -4  13  -9 18.9428 240.015   3
   4 -13   9-208.881 346.749   2
  -4  13 -10 2095.45 522.483   3
   4 -13  10 2486.82 660.519   2
  -4  13 -11 360.830 225.840   3
  -4  12  10 1.17392 291.393   3
  -4  12   9 16.9593 261.285   3
  -4  12   8 368.901 378.719   3
  -4  12   7 375.160 388.437   3
  -4  12   6 736.919 408.803   3
  -4  12   5 1058.74 371.362   1
  -4  12   5 371.194 387.235   3
  -4  12   4 1579.10 400.982   1
  -4  12   4 1633.87 509.911   3
  -4  12   3 3919.49 646.491   1
  -4  12   3 3773.91 766.952   3
  -4  12   2 1441.50 425.037   1
  -4  12   2 1168.74 496.404   3
  -4  12   1-0.12291 236.522   1
  -4  12   1 173.701 250.960   3
  -4  12   0 107.534 235.702   1
  -4  12   0-388.296 372.967   3
  -4  12  -1 21.3988 225.409   1
  -4  12  -1 229.981 281.727   3
  -4  12  -2 1264.10 446.950   1
  -4  12  -2 1670.98 433.473   3
   4 -12   3 855.538 377.311   2
  -4  12  -3 548.170 305.952   1
  -4  12  -3 907.982 397.871   3
   4 -12   4 564.203 335.953   2
  -4  12  -4 756.128 353.508   1
  -4  12  -4 420.235 302.570   3
   4 -12   5-535.708 311.383   2
  -4  12  -5-11.3178 285.478   1
  -4  12  -5-160.694 335.599   3
   4 -12   6 673.262 312.607   2
  -4  12  -6 1092.47 439.084   1
  -4  12  -6 856.536 368.133   3
   4 -12   7 502.392 305.898   2
  -4  12  -7 541.594 256.796   1
  -4  12  -7 581.342 319.962   3
  -4  12  -8 1018.60 433.215   1
   4 -12   8 609.264 368.935   2
  -4  12  -8 536.417 312.524   3
   4 -12   9-632.475 424.670   2
  -4  12  -9 369.593 252.887   3
   4 -12  10 13.8805 325.331   2
  -4  12 -10 267.798 208.770   3
   4 -12  11 4324.97 782.197   5
   4 -12  11 2693.00 694.567   2
  -4  12 -11 3116.36 582.753   3
   4 -12  12 1144.60 472.059   5
   4 -12  13 198.188 282.500   5
  -4  11  11 0.18155 315.195   3
  -4  11  10-13.8853 206.575   3
  -4  11   9 402.171 358.598   3
  -4  11   8 50.6900 245.674   3
  -4  11   7 380.482 285.331   3
  -4  11   6 699.129 383.606   3
  -4  11   6 1039.15 318.517   1
  -4  11   5-127.955 276.584   3
  -4  11   5-175.594 185.220   1
  -4  11   4 717.112 416.467   3
  -4  11   4 574.150 254.581   1
  -4  11   3 1269.46 437.180   3
  -4  11   3 1230.61 367.308   1
  -4  11   2-120.360 264.342   3
  -4  11   2-83.8056 226.428   1
  -4  11   1 3410.47 643.882   3
  -4  11   1 3514.38 620.060   1
  -4  11   0 5634.91 810.682   3
  -4  11   0 5146.22 716.957   1
  -4  11  -1 850.809 339.229   3
  -4  11  -1 1894.44 472.923   1
  -4  11  -2 41.2401 276.893   3
   4 -11   2 115.587 224.508   2
  -4  11  -2 85.5986 231.719   1
  -4  11  -3 805.837 366.561   3
  -4  11  -3 1317.15 456.433   1
   4 -11   3 656.656 291.901   2
  -4  11  -4 2353.24 527.444   3
  -4  11  -4 1391.90 465.112   1
   4 -11   4 1494.43 376.025   2
   4 -11   5 371.523 268.509   2
  -4  11  -5-1.77510 256.391   1
  -4  11  -6 2182.84 506.178   3
   4 -11   6 2091.06 491.094   2
  -4  11  -6 3417.98 659.823   1
  -4  11  -7 88.7742 221.106   3
  -4  11  -7-331.710 372.177   1
   4 -11   7-545.411 354.849   2
  -4  11  -8 1224.46 353.470   3
  -4  11  -8 1389.10 444.046   1
   4 -11   9 2770.53 594.333   5
  -4  11  -9 2833.54 648.325   1
  -4  11  -9 2579.93 502.287   3
  -4  11 -10 54.9222 157.413   3
   4 -11  10 346.998 276.513   5
  -4  11 -11 1320.80 367.871   3
   4 -11  11 2165.64 566.743   5
   4 -11  12 886.127 400.980   5
   4 -11  13 489.785 354.433   5
   4 -11  14 8.78823 296.102   5
  -4  10  11-356.127 302.397   3
  -4  10  10 155.002 245.207   3
  -4  10   9 133.902 278.533   3
  -4  10   8 485.923 341.312   3
  -4  10   7-119.752 293.852   3
  -4  10   7 133.336 204.061   1
  -4  10   6 428.681 353.283   3
  -4  10   6 414.991 230.274   1
  -4  10   5 461.066 316.853   3
  -4  10   5 168.350 173.384   1
  -4  10   4 12470.8 1200.02   3
  -4  10   4 12515.9 981.382   1
  -4  10   3 5246.17 809.829   3
  -4  10   3 6068.45 718.411   1
  -4  10   2-329.098 290.759   3
  -4  10   2-146.141 257.441   1
  -4  10   1 685.706 334.512   3
  -4  10   1 570.902 283.666   1
  -4  10   0 300.322 246.000   3
  -4  10   0-43.0430 268.303   1
  -4  10  -1 3024.79 580.045   3
  -4  10  -1 2744.68 532.775   1
   4 -10   1 3300.83 497.422   2
  -4  10  -2 840.111 361.892   3
   4 -10   2 612.610 247.757   2
  -4  10  -2 639.789 355.477   1
   4 -10   3 10190.0 879.016   2
  -4  10  -3 10303.8 977.158   3
  -4  10  -3 10881.8 1059.66   1
  -4  10  -4 1967.55 459.442   1
   4 -10   4 1389.86 391.808   2
  -4  10  -4 1925.90 444.834   3
  -4  10  -5-13.5078 270.346   1
   4 -10   5 677.125 327.583   2
  -4  10  -5 788.356 304.961   3
  -4  10  -6 4315.99 695.965   1
  -4  10  -6 4635.56 623.120   3
   4 -10   6 4699.84 606.087   6
  -4  10  -7 1191.73 425.050   1
  -4  10  -7 649.527 272.995   3
   4 -10   7 1188.27 312.683   6
   4 -10   7 1069.33 386.476   5
  -4  10  -8 252.534 270.347   1
   4 -10   8 940.067 353.077   5
  -4  10  -8 371.941 169.388   3
   4 -10   8 1054.35 290.580   6
  -4  10  -9 945.811 302.819   3
  -4  10  -9 766.952 372.784   1
   4 -10   9 641.654 359.411   5
  -4  10 -10 1620.66 393.937   3
  -4  10 -10 1987.14 554.138   1
   4 -10  10 1339.83 418.872   5
  -4  10 -11 5247.51 628.816   3
   4 -10  11 5745.48 860.043   5
   4 -10  12-75.5304 260.230   5
   4 -10  13 199.295 213.696   5
   4 -10  14 883.936 463.557   5
   4 -10  15 291.512 356.241   5
  -4   9  12 169.530 306.379   3
  -4   9  11-53.6975 221.545   3
  -4   9  10-18.7232 235.955   3
  -4   9   9 270.852 250.607   3
  -4   9   8 208.251 173.733   1
  -4   9   8 324.330 264.071   3
  -4   9   7 6706.59 621.068   1
  -4   9   7 5363.26 488.013   2
  -4   9   7 5231.20 794.068   3
  -4   9   6 4454.63 545.901   1
  -4   9   6 5324.79 763.342   3
  -4   9   5-185.692 210.325   1
  -4   9   5 152.775 273.436   3
  -4   9   4 8659.91 973.137   3
  -4   9   4 8189.08 766.925   1
  -4   9   3 10543.4 1046.46   3
  -4   9   3 9809.79 875.672   1
  -4   9   2 341.782 258.451   1
  -4   9   2 204.709 275.229   3
  -4   9   1 11655.4 962.903   1
  -4   9   1 10211.7 976.102   3
  -4   9   0 2090.58 472.784   3
   4  -9   0 2362.24 403.635   2
  -4   9   0 2064.21 443.072   1
  -4   9   0 2499.86 466.726   5
  -4   9  -1 1435.02 382.477   1
   4  -9   1 1654.68 341.633   2
   4  -9   1 2041.73 434.595   6
  -4   9  -1 1464.04 398.838   3
  -4   9  -1 2322.57 462.824   5
   4  -9   2 3190.85 460.728   2
  -4   9  -2 3993.29 607.951   1
  -4   9  -2 3607.22 520.440   5
   4  -9   2 3304.97 528.328   6
  -4   9  -2 3065.61 545.913   3
  -4   9  -3 17175.4 1173.80   3
  -4   9  -3 17380.5 1147.76   5
   4  -9   3 18543.2 1172.61   6
   4  -9   3 17134.0 1104.92   2
  -4   9  -3 17232.5 1223.67   1
   4  -9   4 505.120 217.192   6
  -4   9  -4 292.508 242.341   1
  -4   9  -4 603.996 279.982   5
  -4   9  -4 416.432 249.306   3
  -4   9  -5 6578.14 748.014   5
  -4   9  -5 5420.68 714.669   1
   4  -9   5 5894.25 639.690   6
  -4   9  -5 5342.04 635.097   3
  -4   9  -6 1583.93 385.663   1
   4  -9   6 1767.71 437.847   5
   4  -9   6 1828.00 383.784   6
  -4   9  -6 1600.04 374.644   3
   4  -9   7 5529.07 708.267   5
  -4   9  -7 5245.95 747.826   1
   4  -9   7 5523.92 616.598   6
  -4   9  -7 4649.23 595.644   3
  -4   9  -8 4348.52 688.131   1
   4  -9   8 4502.96 669.419   5
   4  -9   8 4566.60 528.100   6
  -4   9  -8 4086.38 542.381   3
   4  -9   9 67.2506 214.231   5
  -4   9  -9 467.138 342.216   1
  -4   9  -9-245.151 206.563   3
   4  -9   9 65.5322 108.174   6
   4  -9  10 264.475 260.231   5
  -4   9 -10 584.433 347.930   1
  -4   9 -10 328.265 182.818   3
   4  -9  11 2261.46 588.265   5
  -4   9 -11 1592.72 322.935   3
   4  -9  12 502.604 306.928   5
   4  -9  13-2.55228 243.140   5
   4  -9  14 344.719 295.197   5
   4  -9  15 368.019 414.930   5
   4  -8 -13 351.448 363.362   4
  -4   8  12 271.217 276.872   3
  -4   8  11 432.005 293.235   3
  -4   8  10 210.824 277.962   3
  -4   8   9 1286.69 414.199   3
  -4   8   9 1801.67 294.430   1
  -4   8   8-398.129 303.516   3
  -4   8   8-34.9893 121.217   2
  -4   8   7 865.796 356.186   3
  -4   8   7 567.730 155.462   2
  -4   8   6 3926.59 636.493   3
  -4   8   6 3705.42 362.969   2
  -4   8   5 10881.3 1058.13   3
  -4   8   4 2846.47 569.797   3
  -4   8   3 10335.0 945.856   3
   4  -8  -2 4796.60 645.709   6
  -4   8   2 5136.14 673.794   3
   4  -8  -1 2992.25 500.813   6
  -4   8   1 3729.69 581.219   3
   4  -8   0 572.897 254.286   6
  -4   8   0 316.105 251.812   3
  -4   8   0 658.714 276.126   5
   4  -8   1 1648.08 332.700   2
  -4   8  -1 2308.78 418.147   5
   4  -8   1 2098.17 414.349   6
  -4   8  -1 1881.69 402.513   3
  -4   8  -2 7448.43 756.138   5
  -4   8  -2 6470.19 719.130   1
  -4   8  -2 6754.94 718.707   3
   4  -8   2 7416.99 711.345   6
   4  -8   3 99.1787 138.028   6
  -4   8  -3-50.4817 276.246   1
  -4   8  -3-61.0543 167.070   5
  -4   8  -3 138.981 211.020   3
  -4   8  -4 4871.28 659.423   1
  -4   8  -4 4660.36 618.735   5
   4  -8   4 4808.51 640.837   5
   4  -8   4 4706.92 544.679   6
  -4   8  -4 4278.96 560.070   3
   4  -8   5 12333.0 998.694   5
  -4   8  -5 13041.7 1010.89   5
  -4   8  -5 11750.5 1020.05   1
  -4   8  -5 11486.0 870.630   3
   4  -8   5 12139.0 846.944   6
   4  -8   6 1972.77 348.688   6
   4  -8   6 2362.15 491.241   5
  -4   8  -6 2170.92 461.294   1
  -4   8  -6 1873.47 375.795   5
  -4   8  -6 1926.57 359.967   3
  -4   8  -7 1433.92 423.812   1
   4  -8   7 1576.03 393.185   5
   4  -8   7 1601.42 305.988   6
  -4   8  -7 1833.88 367.467   3
   4  -8   8 3633.23 633.741   5
  -4   8  -8 3504.94 584.107   1
  -4   8  -8 3304.60 443.598   3
   4  -8   8 3218.18 394.778   6
   4  -8   9 1914.92 478.746   5
   4  -8   9 1864.19 282.996   6
  -4   8  -9 2066.59 472.506   1
   4  -8  10 13564.7 1243.84   5
  -4   8 -10 13279.2 1183.60   1
   4  -8  11 2548.10 552.914   5
  -4   8 -11 2343.86 312.046   3
   4  -8  12 912.044 369.643   5
   4  -8  13 1314.10 474.949   5
   4  -8  14 53.4102 213.335   5
   4  -8  15 236.907 368.552   5
   4  -7 -14 866.798 498.932   4
   4  -7 -13 2537.67 682.964   4
  -4   7  13 1763.68 510.036   3
  -4   7  12 1222.91 442.597   3
  -4   7  11 156.180 218.946   3
  -4   7  10 533.840 346.825   3
  -4   7  10 95.2283 222.843   6
  -4   7   9-4.38970 209.053   3
  -4   7   9-167.285 268.058   6
  -4   7   8 379.317 296.948   6
  -4   7   8 518.966 325.834   3
  -4   7   8 443.527 145.297   2
  -4   7   7 6511.03 411.365   2
  -4   7   7 7072.21 856.143   6
  -4   7   6 230.763 285.285   6
  -4   7   6 478.923 136.197   2
   4  -7  -5 14196.3 1111.02   6
  -4   7   5 12621.7 1028.87   6
  -4   7   4 10004.3 905.641   6
   4  -7  -4 10152.2 909.575   6
   4  -7  -3 1298.12 354.767   6
  -4   7   3 1751.82 405.864   6
  -4   7   2 2689.40 485.528   3
   4  -7  -2 2937.54 483.966   6
  -4   7   2 2954.53 465.397   6
  -4   7   1 6186.82 656.440   5
  -4   7   1 4275.64 547.204   3
   4  -7  -1 4360.19 403.360   2
   4  -7  -1 5296.55 598.454   6
  -4   7   1 4387.38 555.128   6
  -4   7   0-9.01908 152.930   5
  -4   7   0-9.26289 211.027   3
   4  -7   0-171.801 172.694   6
  -4   7  -1 396.950 233.432   5
   4  -7   1 321.846 176.033   6
  -4   7  -1 211.416 212.511   3
  -4   7  -2 30360.5 1405.82   5
   4  -7   2 30117.6 1282.49   6
  -4   7  -2 31384.3 1368.71   3
   4  -7   3 50.8138 255.561   5
   4  -7   3 394.374 208.267   6
  -4   7  -3 149.105 174.689   5
  -4   7  -3 297.886 220.631   3
   4  -7   4 1023.13 253.165   6
  -4   7  -4 1872.52 394.967   5
  -4   7  -4 1530.58 423.259   1
   4  -7   4 1344.24 350.132   5
   4  -7   5 3362.46 400.252   6
  -4   7  -5 3047.65 506.843   1
  -4   7  -5 3955.22 556.479   5
   4  -7   5 4023.60 560.205   5
   4  -7   6 13007.4 749.650   6
  -4   7  -6 12917.4 1024.78   1
  -4   7  -6 14878.4 1097.32   5
   4  -7   6 12931.9 1056.35   5
   4  -7   7 10510.1 642.807   6
  -4   7  -7 10839.7 960.483   1
   4  -7   7 11359.5 990.641   5
   4  -7   8 4150.80 380.919   6
   4  -7   8 4694.38 659.338   5
  -4   7  -8 4053.41 596.345   1
   4  -7   9 157.783 90.0064   6
  -4   7  -9 396.928 227.136   1
   4  -7   9 269.826 276.693   5
  -4   7  -9 381.418 139.913   3
   4  -7  10 14187.1 1243.31   5
  -4   7 -10 13586.9 1149.91   1
  -4   7 -10 12755.9 631.362   3
   4  -7  11 4551.36 756.986   5
   4  -7  12 1903.54 530.180   5
   4  -7  13 3439.38 737.559   5
   4  -7  14 1980.70 636.040   5
   4  -7  15 616.542 533.106   5
   4  -6 -15 193.371 409.290   4
   4  -6 -14 139.337 299.326   4
   4  -6 -13 796.028 494.214   4
  -4   6  13 367.178 298.171   3
  -4   6  12 404.246 258.404   3
  -4   6  12 329.497 235.635   6
  -4   6  11 498.520 238.860   6
  -4   6  10 144.182 217.953   6
  -4   6   9 289.983 229.844   6
  -4   6   8 174.700 269.385   6
  -4   6   7 198.642 235.710   6
  -4   6   7 30.6499 89.2077   2
   4  -6  -7 272.424 221.543   6
  -4   6   6 716.388 267.937   6
  -4   6   6 512.417 114.802   2
   4  -6  -6 796.549 322.504   6
   4  -6  -5 13074.2 993.628   6
  -4   6   5 10219.0 870.544   6
  -4   6   4 26196.6 1332.77   6
   4  -6  -4 29337.6 1413.54   6
   4  -6  -3 12551.8 910.378   6
   4  -6  -2 18290.7 689.399   2
   4  -6  -2 20827.5 1143.08   6
  -4   6   1 359.794 197.750   5
   4  -6  -1 215.035 131.664   2
   4  -6  -1 816.728 279.703   6
   4  -6   0 10135.0 731.126   6
  -4   6   0 10298.9 784.761   5
   4  -6   1 23686.2 1070.55   6
  -4   6  -1 23312.1 1176.72   5
   4  -6   2 40235.2 1358.79   6
   4  -6   2 40738.1 1571.72   5
  -4   6  -2 41817.2 1556.53   5
   4  -6   3 57050.1 1558.69   6
  -4   6  -3 62820.5 2031.59   5
   4  -6   3 58438.4 1914.94   5
   4  -6   4 103752. 2006.03   6
  -4   6  -4 109918. 2705.20   5
   4  -6   4 105399. 2653.62   5
   4  -6   5 25977.1 1381.76   5
  -4   6  -5 28528.7 1425.67   5
  -4   6  -5 25718.2 1346.07   1
   4  -6   5 25800.0 964.765   6
  -4   6  -5 24887.5 1024.17   3
  -4   6  -6 17553.1 1160.59   5
   4  -6   6 15480.9 1097.23   5
  -4   6  -6 14897.3 1039.35   1
   4  -6   6 15631.3 709.786   6
  -4   6  -6 15848.1 774.753   3
   4  -6   7 19489.5 1266.76   5
  -4   6  -7 19384.6 1206.31   1
   4  -6   7 18910.0 708.682   6
  -4   6  -7 18428.5 800.656   3
   4  -6   8 12917.3 1106.07   5
  -4   6  -8 11572.7 960.841   1
  -4   6  -8 12373.6 609.432   3
   4  -6   8 11391.2 434.595   6
  -4   6  -9 3990.73 297.106   3
  -4   6  -9 3975.68 568.462   1
   4  -6   9 4812.45 706.393   5
  -4   6 -10 11346.1 995.848   1
   4  -6  10 12678.7 1236.45   5
   4  -6  11 4901.17 838.755   5
   4  -6  12 1793.80 536.657   5
   4  -6  13 1265.27 527.367   5
   4  -6  14 632.040 482.948   5
   4  -5 -15 241.323 379.995   4
  -4   5  14 357.725 273.604   3
   4  -5 -14 259.246 345.629   4
  -4   5  14-38.6399 188.706   6
   4  -5 -13-392.860 391.658   4
  -4   5  13 384.084 260.509   6
  -4   5  12 399.757 289.122   6
  -4   5  11 246.431 249.900   6
  -4   5  10 153.291 208.053   6
   4  -5  -9 1620.03 357.822   6
  -4   5   9 1900.64 453.162   6
   4  -5  -8 7534.23 759.435   6
  -4   5   8 7068.41 774.796   6
  -4   5   7 12367.5 967.261   6
   4  -5  -7 12350.4 945.218   6
  -4   5   6 35787.4 1581.32   6
   4  -5  -6 39630.0 1639.14   6
  -4   5   5 20260.9 1173.91   6
   4  -5  -5 20100.4 1134.24   6
   4  -5  -4 8769.53 742.820   6
   4  -5  -3 4517.56 529.475   6
   4  -5  -2 4243.28 510.941   6
  -4   5   1 12888.4 820.718   5
   4  -5  -1 12985.8 802.393   6
  -4   5   0 2903.29 407.465   5
   4  -5   0 2727.03 374.541   6
  -4   5   0 2354.25 358.658   6
   4  -5   1 24662.4 1026.74   6
  -4   5  -1 24173.5 993.660   6
  -4   5  -1 25233.8 1143.85   5
  -4   5  -2 41876.3 1222.23   6
   4  -5   2 43678.3 1274.09   6
  -4   5  -2 47790.9 1675.63   5
   4  -5   3 3230.59 341.326   6
   4  -5   3 2916.19 459.966   5
  -4   5  -3 3702.48 460.426   5
  -4   5  -3 3131.69 367.673   3
  -4   5  -4 69067.1 1582.90   3
   4  -5   4 71811.0 1475.90   6
  -4   5  -4 75027.4 2185.58   5
   4  -5   4 72075.6 2095.09   5
  -4   5  -5 20006.7 1178.51   5
   4  -5   5 19453.1 1162.34   5
   4  -5   5 18427.3 687.642   6
  -4   5  -5 18058.8 1067.29   1
  -4   5  -5 19108.8 771.149   3
  -4   5  -6 8797.70 486.983   3
   4  -5   6 9491.91 876.931   5
  -4   5  -6 8918.32 763.766   1
  -4   5  -6 9985.91 868.972   5
   4  -5   6 9022.45 412.662   6
   4  -5   7 37541.2 1799.11   5
  -4   5  -7 35062.2 873.553   3
  -4   5  -7 35335.2 1538.71   1
  -4   5  -8 1986.93 393.884   1
   4  -5   8 2257.42 473.770   5
  -4   5  -8 1831.14 146.763   3
   4  -5   9 8227.66 951.297   5
  -4   5  -9 7574.74 743.318   1
   4  -5  10 12214.6 1180.02   5
  -4   5 -10 12033.6 968.489   1
   4  -5  11-51.1282 225.395   5
   4  -5  12 720.069 388.549   5
   4  -5  13 65.9101 302.222   5
   4  -5  14 49.2345 246.769   5
   4  -4 -16-79.9629 261.898   4
   4  -4 -15 1661.45 582.877   4
  -4   4  15 290.766 246.366   6
   4  -4 -14 132.413 304.889   4
  -4   4  14-317.647 287.884   6
   4  -4 -13-64.9994 349.172   4
  -4   4  13-21.2445 224.685   6
   4  -4 -12 4231.53 700.788   4
  -4   4  12 4655.35 651.472   6
  -4   4  11 3025.71 519.231   6
  -4   4  10 6335.91 735.714   6
   4  -4 -10 7305.20 780.790   6
   4  -4  -9 577.517 230.127   6
  -4   4   9 746.152 320.564   6
   4  -4  -8 2650.15 431.159   6
  -4   4   8 2892.10 467.816   6
   4  -4  -7-106.182 166.724   6
  -4   4   7-13.0499 199.116   6
   4  -4  -6 14317.7 939.874   6
  -4   4   6 13688.1 928.879   6
   4  -4  -5 48380.7 1645.33   6
  -4   4   5 46247.2 1618.50   6
   4  -4  -4 5237.62 555.641   6
   4  -4  -3 12803.1 358.582   2
   4  -4  -3 13163.2 822.860   6
  -4   4   2 7503.11 603.989   6
   4  -4  -2 7608.12 593.512   6
  -4   4   1 7952.21 568.559   6
   4  -4  -1 7970.93 602.144   6
  -4   4   1 8045.03 617.772   5
  -4   4   0 9128.78 579.270   6
   4  -4   0 8202.49 568.171   6
  -4   4   0 8938.18 667.638   5
   4  -4   1 2924.35 341.942   6
  -4   4  -1 2927.41 341.951   6
  -4   4  -1 2521.09 377.420   5
  -4   4  -2 15733.1 931.024   5
  -4   4  -2 14578.3 653.854   6
   4  -4   2 14959.1 676.192   6
  -4   4  -3 5053.25 538.318   5
   4  -4   3 4462.00 343.816   6
  -4   4  -3 4477.94 331.496   6
  -4   4  -4 8299.55 727.980   5
   4  -4   4 8937.15 772.699   5
   4  -4   4 7307.05 379.478   6
  -4   4  -4 7492.71 446.098   3
   4  -4   5 13554.5 986.655   5
  -4   4  -5 14575.2 995.371   5
  -4   4  -5 13192.6 524.630   3
   4  -4   5 13201.7 414.178   6
  -4   4  -6 59.7883 174.713   5
   4  -4   6-279.250 258.843   5
  -4   4  -6 276.687 74.4047   3
  -4   4  -6 82.9785 190.765   1
   4  -4   7 1883.52 425.017   5
  -4   4  -7 1597.87 342.372   1
   4  -4   8 378.593 311.466   5
  -4   4  -8-237.219 214.499   1
   4  -4   9 234.652 254.543   5
  -4   4  -9 103.970 155.947   1
   4  -4  10 3105.28 634.977   5
   4  -4  11 3009.10 642.512   5
   4  -4  12 375.064 324.979   5
   4  -4  13 599.316 393.284   5
   4  -4  14-141.148 245.862   5
  -4   3  17 63.7718 290.811   5
   4  -3 -16-348.793 369.884   4
   4  -3 -15-206.672 275.369   4
  -4   3  15 109.870 183.090   6
   4  -3 -14 1409.78 539.966   4
  -4   3  14 1757.30 432.781   6
   4  -3 -13 2835.05 608.569   4
  -4   3  13 3894.99 594.184   6
   4  -3 -12 40.7051 221.188   4
  -4   3  12-152.520 243.569   6
   4  -3 -11-144.045 178.130   6
  -4   3  11-9.40686 229.483   6
   4  -3 -10-84.0995 172.048   6
  -4   3  10-227.925 223.251   6
   4  -3  -9 1.94988 145.876   6
  -4   3   9 58.3731 200.738   6
  -4   3   8 5399.52 635.008   6
   4  -3  -8 5675.79 622.746   6
  -4   3   7 9990.81 799.519   6
   4  -3  -7 10517.2 829.275   6
   4  -3  -6 12259.2 856.896   6
  -4   3   6 11230.0 834.688   6
   4  -3  -5 23199.0 1071.89   6
  -4   3   5 7554.32 686.989   6
   4  -3  -4 1580.17 314.487   6
   4  -3  -3 3757.24 429.133   6
  -4   3   2 7030.62 561.597   6
   4  -3  -2 7272.25 558.253   6
  -4   3   2 7313.10 555.056   5
  -4   3   1 20784.5 857.288   6
   4  -3  -1 19804.6 838.917   6
   4  -3  -1 21792.0 970.606   5
  -4   3   1 21144.6 940.398   5
  -4   3   0 12125.4 617.317   6
   4  -3   0 11763.0 625.782   6
  -4   3   0 11497.5 705.419   5
  -4   3  -1 238336. 2566.87   6
   4  -3   1 253016. 2673.82   6
  -4   3  -1 250647. 3375.00   5
  -4   3  -2 24070.2 737.918   6
   4  -3   2 24749.6 776.979   6
  -4   3  -2 24421.1 1110.33   5
   4  -3   3 1769.36 202.794   6
  -4   3  -3 1718.45 415.800   5
  -4   3  -3 1309.07 159.475   6
  -4   3  -4 29499.0 1345.33   5
  -4   3  -5 3508.86 188.850   3
   4  -3   5 3436.96 514.617   5
  -4   3  -5 4050.48 552.862   5
  -4   3  -6 3904.97 573.472   5
   4  -3   6 3834.44 525.813   4
   4  -3   6 3123.99 513.594   5
   4  -3   7 14930.1 1135.25   5
   4  -3   7 14792.3 1097.43   4
   4  -3   8-137.798 275.360   5
  -4   3  -8-69.2934 154.172   1
   4  -3   9 3989.70 646.863   5
  -4   3  -9 3399.84 440.229   1
   4  -3  10 1170.01 412.952   5
   4  -3  11 1064.24 397.761   5
   4  -3  12 497.346 394.326   5
   4  -3  13 1356.93 521.671   5
   4  -3  14 2128.94 715.909   5
  -4   2  17 76.7835 249.847   5
   4  -2 -17-260.720 404.776   4
   4  -2 -16-358.152 303.856   4
   4  -2 -15 757.399 423.203   4
  -4   2  15 446.875 292.335   6
   4  -2 -14 262.509 321.321   4
  -4   2  14 350.196 245.326   6
   4  -2 -13 362.139 249.814   4
  -4   2  13 381.388 281.184   6
   4  -2 -12-40.2730 172.104   6
   4  -2 -12-128.423 301.665   4
  -4   2  12 99.2205 200.106   6
   4  -2 -11 10408.2 858.250   6
   4  -2 -11 8178.83 907.313   4
  -4   2  11 9440.98 829.188   6
  -4   2  10 11594.6 915.649   6
   4  -2 -10 11642.0 880.464   6
  -4   2   9 10790.9 859.090   6
   4  -2  -9 10550.0 821.545   6
  -4   2   8 9367.24 778.366   6
   4  -2  -8 8796.81 738.578   6
  -4   2   7 43263.8 1561.91   6
  -4   2   7 39025.4 698.865   2
   4  -2  -7 46476.3 1610.20   6
  -4   2   6 27297.5 1197.22   6
   4  -2  -6 28964.0 1226.57   6
   4  -2  -5 40307.0 1402.62   6
   4  -2  -4 510.745 243.969   6
   4  -2  -3 306.323 198.297   6
  -4   2   3 228.195 171.268   6
  -4   2   2 27534.5 967.192   5
  -4   2   2 27500.5 997.993   6
   4  -2  -2 28332.8 1017.55   6
   4  -2  -1 53387.2 1364.23   5
  -4   2   1 47293.7 1256.15   5
  -4   2   1 52425.6 1263.69   6
   4  -2  -1 52229.1 1275.07   6
   4  -2   0 5067.33 462.601   5
  -4   2   0 4845.46 481.613   5
  -4   2   0 5121.90 392.302   6
   4  -2   0 4558.83 378.542   6
   4  -2   1 1952.88 229.167   6
  -4   2  -1 1887.13 314.485   5
   4  -2   1 2256.77 372.696   5
  -4   2  -1 2007.90 236.275   6
  -4   2  -2 40661.0 1419.11   5
  -4   2  -2 39283.3 862.140   6
  -4   2  -3 78332.9 1068.90   6
  -4   2  -3 81169.1 2110.24   5
  -4   2  -3 75620.7 1180.39   3
  -4   2  -4 20227.3 1127.51   5
   4  -2   4 19270.1 1094.25   5
  -4   2  -4 18206.9 466.782   3
   4  -2   5 2664.87 467.476   5
  -4   2  -5 2093.77 399.716   5
   4  -2   5 2553.92 398.079   4
   4  -2   6 6689.24 736.239   5
  -4   2  -6 6258.36 525.115   1
   4  -2   6 7629.43 720.386   4
   4  -2   7 1122.37 336.141   4
   4  -2   7 801.359 317.892   5
   4  -2   8 782.775 387.012   5
   4  -2   9 998.095 410.034   5
   4  -2  10 320.957 234.831   5
   4  -2  11 685.352 380.431   5
   4  -2  12-118.555 330.721   5
   4  -2  13 131.621 292.150   5
  -4   1  18 282.969 324.344   5
  -4   1  17 131.424 301.781   5
   4  -1 -17 320.174 358.119   4
  -4   1  16 401.687 333.254   5
   4  -1 -16 87.1792 251.422   4
  -4   1  16 507.715 288.912   6
   4  -1 -15 1482.07 474.620   4
  -4   1  15 1925.32 446.842   6
  -4   1  14 312.386 176.920   3
  -4   1  14 186.760 225.581   6
   4  -1 -14 654.355 270.388   4
   4  -1 -13 401.316 184.103   6
   4  -1 -13 226.413 254.763   4
  -4   1  13-34.3180 206.464   6
  -4   1  13-54.4401 120.029   3
   4  -1 -12 6619.32 699.878   6
  -4   1  12 6618.76 724.976   6
   4  -1 -12 5856.24 778.783   4
  -4   1  12 6364.24 666.941   3
   4  -1 -11 3086.51 458.575   6
   4  -1 -11 3528.33 582.820   4
  -4   1  11 3426.38 491.450   6
   4  -1 -10 1934.48 355.367   6
  -4   1  10 1912.03 395.583   6
   4  -1 -10 1891.00 441.167   4
   4  -1  -9 4507.32 523.230   6
  -4   1   9 4408.22 559.306   6
   4  -1  -8 2990.16 412.843   6
  -4   1   8 3045.49 453.975   6
  -4   1   8 3111.51 285.806   2
  -4   1   7 14124.0 879.626   6
  -4   1   7 14036.7 532.295   2
   4  -1  -7 15488.2 898.544   6
  -4   1   6 47705.2 1567.04   6
   4  -1  -6 46886.9 1496.83   6
   4  -1  -5 15154.2 833.044   6
   4  -1  -5 16561.4 520.397   2
   4  -1  -4 9952.35 674.617   6
  -4   1   3 1946.29 309.374   6
   4  -1  -3 1946.47 308.863   6
  -4   1   3 1711.78 254.420   5
  -4   1   2 146768. 2235.25   6
   4  -1  -2 139983. 2186.76   6
   4  -1  -2 144382. 2019.11   5
  -4   1   2 135314. 1921.13   5
  -4   1   1 100.954 159.633   5
   4  -1  -1 145.071 162.790   6
   4  -1  -1 34.2613 176.388   5
  -4   1   1 174.206 161.015   6
  -4   1   0 46689.2 1305.92   5
   4  -1   0 46543.9 1350.59   5
  -4   1   0 45804.9 1133.52   3
  -4   1   0 45475.1 1111.19   6
   4  -1   1 6285.03 551.172   5
  -4   1  -1 6439.70 540.135   5
  -4   1  -1 6484.54 400.753   6
  -4   1  -1 6346.02 401.306   3
  -4   1  -2 1427.65 288.447   5
  -4   1  -2 1594.62 200.818   6
  -4   1  -2 1301.40 183.121   3
  -4   1  -3 447.834 94.0689   6
   4  -1   3 277.897 129.785   4
   4  -1   3 417.879 260.263   5
  -4   1  -3 496.974 194.053   5
  -4   1  -3 542.569 109.731   3
   4  -1   4 20845.8 1168.30   5
  -4   1  -4 19988.0 487.538   3
  -4   1  -4 22351.6 1200.68   5
   4  -1   4 20817.5 1035.32   4
  -4   1  -4 19513.7 523.291   6
   4  -1   5-461.072 304.832   5
   4  -1   5 172.879 135.629   4
   4  -1   6 841.658 309.087   5
   4  -1   6 1070.06 277.526   4
   4  -1   7-140.374 313.603   5
  -4   1  -7 335.687 130.606   1
   4  -1   7 590.754 237.668   4
   4  -1   8 223.863 245.551   5
  -4   1  -8 510.225 148.009   1
   4  -1   9 2488.36 553.023   5
   4  -1  10 607.820 386.262   5
   4  -1  11 179.906 290.945   5
   4  -1  12 43.3106 277.196   5
   4  -1  13-481.759 377.652   5
  -4   0  19 3.72928 237.165   5
  -4   0  18 40.3726 230.581   5
   4   0 -17 200.643 242.950   4
  -4   0  17-224.294 256.301   5
  -4   0  16-193.852 275.791   5
   4   0 -16 267.167 319.228   4
  -4   0  15 1651.64 473.883   5
   4   0 -15 1388.12 469.456   4
  -4   0  15 2011.78 457.816   6
   4   0 -14 1177.44 409.282   4
  -4   0  14 1705.32 382.104   6
  -4   0  14 1260.98 318.901   3
   4   0 -13 203.231 224.514   4
  -4   0  13 133.982 175.054   6
  -4   0  13 345.889 173.677   3
  -4   0  12 4892.59 628.140   6
   4   0 -12 4119.99 664.886   4
  -4   0  12 4056.06 520.574   3
   4   0 -11-167.729 163.962   6
  -4   0  11 0.94100 127.673   3
   4   0 -11-416.710 272.481   4
  -4   0  11 117.709 244.696   6
  -4   0  10 65.8302 188.564   6
  -4   0  10 163.146 128.766   3
   4   0 -10 234.076 195.514   6
   4   0 -10 131.565 184.967   4
  -4   0  10 372.451 175.905   2
  -4   0   9 296.567 214.245   6
  -4   0   9 302.741 181.420   3
   4   0  -9 285.648 172.309   6
   4   0  -9 85.2568 173.612   4
  -4   0   9 366.568 209.865   2
   4   0  -8 2999.69 424.163   6
  -4   0   8 2855.73 382.079   3
  -4   0   8 3045.81 319.758   2
  -4   0   8 2786.38 431.932   6
  -4   0   7 7347.08 657.947   6
   4   0  -7 8036.02 650.298   6
  -4   0   7 7722.81 653.707   3
  -4   0   7 6723.37 435.348   2
  -4   0   6 608.935 211.682   3
  -4   0   6 431.987 245.505   6
   4   0  -6 294.257 151.934   6
   4   0  -5 26734.9 1102.15   6
  -4   0   5 26213.4 1098.84   3
   4   0  -5 24887.6 753.948   2
  -4   0   4 19690.4 915.422   3
   4   0  -4 19729.5 917.996   6
  -4   0   4 18934.4 665.523   5
  -4   0   3 19580.3 659.223   5
  -4   0   3 22220.9 941.545   6
  -4   0   3 20768.7 909.546   3
  -4   0   2 212.426 144.827   6
   4   0  -2 336.963 169.576   5
  -4   0   2 382.923 159.348   5
  -4   0   2 238.192 175.435   3
  -4   0   1 63933.0 1403.18   5
   4   0  -1 69783.9 1484.90   5
  -4   0   1 66204.5 1472.70   6
  -4   0   1 68196.1 1523.50   3
  -4   0   0 987.378 195.348   6
  -4   0   0 1153.61 258.132   5
   4   0   0 1128.63 234.995   5
  -4   0   0 1150.16 221.069   3
  -4   0  -1 5355.15 399.560   6
   4   0   1 5060.39 493.132   5
  -4   0  -1 4539.55 464.291   5
  -4   0  -1 4938.98 384.127   3
  -4   0  -2 2483.33 379.905   5
  -4   0  -2 2508.26 252.747   3
   4   0   2 2245.24 293.750   4
   4   0   3 13045.2 887.121   5
  -4   0  -3 12466.0 521.912   3
   4   0   3 11936.1 720.340   4
   4   0   4 6.58449 214.055   5
  -4   0  -4 121.721 71.7154   3
   4   0   4-172.914 132.678   4
  -4   0  -5 3477.82 257.039   6
   4   0   5 3628.95 539.241   5
   4   0   5 3222.11 437.077   4
  -4   0  -6 19738.7 543.216   6
   4   0   6 22141.3 1395.29   5
  -4   0  -6 21283.2 551.276   6
  -4   0  -6 22501.2 790.046   1
   4   0   6 23273.6 1248.79   4
   4   0   7 27.8010 294.616   5
  -4   0  -7 2.40464 78.3432   1
   4   0   8 3052.61 600.901   5
   4   0   9 1911.49 473.022   5
   4   0  10 2704.24 629.926   5
   4   0  11 3282.46 736.874   5
   4   0  12 3426.09 813.736   5
  -4  -1  19-0.18490 216.238   5
  -4  -1  18 561.075 400.663   5
   4   1 -17 405.684 385.067   4
  -4  -1  17-85.3634 267.107   5
   4   1 -16 878.682 418.675   4
  -4  -1  16 634.249 273.579   6
  -4  -1  16 317.506 222.002   5
  -4  -1  15-11.1653 182.083   5
  -4  -1  15-90.5494 255.427   6
  -4  -1  14 12.0607 91.9227   3
   4   1 -14 378.127 319.249   4
  -4  -1  13 32.6211 96.2214   3
   4   1 -13 516.986 294.727   4
  -4  -1  12 806.870 234.695   3
  -4  -1  12 1219.80 349.058   6
  -4  -1  12 1699.47 426.539   2
   4   1 -12 743.773 349.984   4
  -4  -1  11 467.182 181.622   3
  -4  -1  11 372.473 248.364   6
  -4  -1  11 1096.97 348.507   2
   4   1 -11 406.461 247.472   4
  -4  -1  10 1729.72 342.248   3
  -4  -1  10 1599.50 367.102   6
  -4  -1  10 2130.67 393.181   2
   4   1 -10 1471.94 365.218   4
  -4  -1   9 213.880 142.563   3
  -4  -1   9 475.796 213.725   2
  -4  -1   9 126.918 225.849   6
   4   1  -9 213.378 233.912   4
  -4  -1   8 25214.3 1208.67   6
  -4  -1   8 24741.4 1173.73   3
  -4  -1   8 21231.8 866.587   2
  -4  -1   7 425.046 211.513   2
  -4  -1   7 1686.97 366.806   6
  -4  -1   7 1867.87 337.861   3
  -4  -1   6 19614.7 1029.19   6
   4   1  -6 19843.5 829.723   2
  -4  -1   6 20091.1 1024.28   3
  -4  -1   5 15328.7 525.090   5
  -4  -1   5 16856.2 898.521   3
   4   1  -5 15459.6 703.850   2
  -4  -1   4 2384.60 213.273   5
  -4  -1   4 2738.29 394.078   3
   4   1  -3 59319.1 1043.23   5
  -4  -1   3 61633.9 1618.44   6
  -4  -1   3 56186.5 1027.96   5
  -4  -1   3 59855.3 1581.29   3
   4   1  -3 60725.7 1596.87   3
  -4  -1   2 576.290 155.368   5
   4   1  -2 489.629 158.800   5
   4   1  -2 689.787 273.927   3
  -4  -1   2 336.470 164.984   3
   4   1  -1 5530.25 449.266   5
  -4  -1   1 5304.96 470.468   3
   4   1  -1 5667.97 504.409   3
  -4  -1   1 5311.90 428.803   5
  -4  -1   0 536.675 178.763   5
   4   1   0 512.211 114.121   4
   4   1   0 538.695 217.792   3
  -4  -1   0 755.139 190.870   3
   4   1   0 780.434 207.324   5
   4   1   1 4906.03 358.878   4
  -4  -1  -1 5169.07 433.324   3
   4   1   1 5106.21 443.606   3
   4   1   2 16318.6 731.453   4
   4   1   2 16966.7 754.018   3
  -4  -1  -2 16478.7 722.991   3
   4   1   3 29302.3 1367.43   5
  -4  -1  -3 29039.4 928.586   3
   4   1   3 29384.8 1078.38   4
   4   1   3 29980.4 961.037   3
   4   1   4 806.237 295.379   5
  -4  -1  -4 704.173 141.312   3
   4   1   4 944.588 187.853   3
  -4  -1  -5-79.3882 97.8547   6
   4   1   5-140.187 235.082   5
  -4  -1  -6 824.691 125.116   1
  -4  -1  -6 882.649 169.344   6
   4   1   6 768.579 303.281   5
  -4  -1  -7 200.181 89.6241   6
   4   1   7 84.0512 265.276   5
  -4  -1  -8 3147.81 230.807   6
   4   1   8 3745.29 669.089   5
   4   1   9 1223.08 461.403   5
   4   1  10 311.979 297.959   5
   4   1  11 305.967 310.319   5
   4   1  12 23.2113 292.105   5
  -4  -2  19 1430.81 551.528   5
  -4  -2  18 1813.04 559.824   5
  -4  -2  17 1245.54 423.462   5
  -4  -2  17 3265.06 642.623   2
  -4  -2  16 4361.39 677.399   5
  -4  -2  16 3663.17 563.900   6
  -4  -2  15 3219.47 606.753   2
  -4  -2  15 1573.00 388.211   5
   4   2 -15 1055.39 437.665   4
  -4  -2  15 2783.43 538.043   6
   4   2 -14 1960.30 516.122   4
  -4  -2  14 2918.96 469.127   3
  -4  -2  14 2536.62 489.378   5
  -4  -2  14 4767.34 649.230   2
  -4  -2  14 3352.88 549.607   6
  -4  -2  13 23900.2 1343.10   2
  -4  -2  13 21564.6 1358.27   6
  -4  -2  13 19300.2 1181.03   5
   4   2 -13 20241.2 1415.25   4
  -4  -2  13 20555.6 1214.80   3
  -4  -2  12 165.891 105.530   3
  -4  -2  12-217.020 305.720   6
   4   2 -12 192.932 205.448   4
  -4  -2  12-74.7351 193.806   5
  -4  -2  11 343.883 155.120   3
  -4  -2  11 846.818 268.172   2
  -4  -2  11 9.53070 279.495   6
  -4  -2  11 737.098 231.262   5
   4   2 -11 330.777 206.716   4
  -4  -2  10 5372.59 621.302   6
  -4  -2  10 4762.89 549.518   3
   4   2 -10 4319.03 587.370   4
  -4  -2  10 4341.00 458.392   2
  -4  -2   9 248.373 242.722   6
  -4  -2   9-134.457 145.936   2
   4   2  -9-175.637 221.421   4
  -4  -2   9 323.231 213.186   3
  -4  -2   8 593.367 229.623   6
  -4  -2   8 375.815 154.752   2
  -4  -2   8 709.379 252.955   3
  -4  -2   7 1661.97 386.009   6
   4   2  -7 1057.10 218.035   4
  -4  -2   7 1335.23 324.767   3
  -4  -2   6 269.114 234.693   6
   4   2  -6 151.892 125.664   4
   4   2  -6 222.569 140.215   2
  -4  -2   6 196.862 193.824   3
   4   2  -5 28741.0 1064.35   2
   4   2  -5 27480.8 819.017   4
  -4  -2   5 29170.3 1249.61   3
  -4  -2   4 22775.0 470.090   5
   4   2  -4 23784.2 608.162   4
  -4  -2   4 23585.1 1059.95   3
   4   2  -3 3118.05 233.088   5
  -4  -2   3 4527.49 479.875   3
   4   2  -3 3774.68 467.227   3
   4   2  -2 6137.01 398.893   5
  -4  -2   2 6338.85 555.187   3
   4   2  -2 6401.79 576.891   3
   4   2  -1 200.870 148.032   5
   4   2  -1 79.5106 202.431   3
  -4  -2   1 322.316 153.753   3
  -4  -2   0 13016.7 743.455   3
   4   2   0 14154.6 790.806   3
   4   2   0 12870.2 732.134   5
   4   2   1 672.072 199.003   3
  -4  -2  -1 1126.44 236.097   3
   4   2   2 3634.00 473.363   5
  -4  -2  -2 3621.93 384.344   3
   4   2   2 3624.57 388.457   3
   4   2   3 5172.49 605.140   5
  -4  -2  -3 5084.62 448.106   3
   4   2   3 5143.82 454.211   3
   4   2   4 33.5590 192.804   5
   4   2   4 391.239 143.315   3
  -4  -2  -4 260.937 126.464   3
  -4  -2  -5 3823.89 395.276   6
   4   2   5 4244.42 618.451   5
   4   2   5 4660.18 407.467   3
   4   2   6 289.729 261.926   5
  -4  -2  -6 247.232 106.874   6
   4   2   6 265.357 143.992   3
  -4  -2  -7-30.1779 115.817   6
   4   2   7-311.374 257.805   5
   4   2   8-132.653 227.019   5
   4   2   9-66.2323 240.708   5
   4   2  10-472.072 307.135   5
   4   2  11 254.618 469.340   5
  -4  -3  18 1992.96 542.920   5
  -4  -3  18 2629.35 631.358   2
  -4  -3  17 1211.02 394.051   5
  -4  -3  17 3418.24 715.607   2
  -4  -3  16 366.713 242.027   5
  -4  -3  16 277.102 217.637   6
  -4  -3  15 784.144 279.501   5
  -4  -3  15 1221.29 399.535   2
  -4  -3  15 304.574 197.287   6
  -4  -3  14 681.245 249.911   5
  -4  -3  14 1027.05 350.520   2
  -4  -3  14 115.011 295.227   6
  -4  -3  13 5899.12 666.326   3
  -4  -3  13 4644.14 548.997   5
  -4  -3  13 5956.52 661.119   2
  -4  -3  13 4378.24 570.481   6
   4   3 -12 3829.37 623.711   4
  -4  -3  12 4773.49 598.391   3
  -4  -3  12 5267.48 676.921   6
  -4  -3  12 4431.29 498.485   5
  -4  -3  12 4375.14 523.421   2
   4   3 -11 306.314 224.200   4
  -4  -3  11 387.557 252.087   6
  -4  -3  11 308.952 166.570   2
  -4  -3  11 610.005 198.330   5
  -4  -3  11 82.1386 135.897   3
  -4  -3  10 180.027 173.194   3
  -4  -3  10-82.5678 190.540   2
  -4  -3  10 264.298 243.983   6
  -4  -3  10 13.2434 140.017   5
   4   3 -10-39.5171 183.081   4
  -4  -3   9 3215.00 479.234   3
  -4  -3   9 3203.09 428.603   2
  -4  -3   9 2950.20 485.821   6
  -4  -3   9 2729.23 270.975   5
   4   3  -9 2517.24 420.213   4
  -4  -3   8 2703.62 432.006   3
   4   3  -8 2443.53 428.180   3
  -4  -3   8 3771.50 497.984   2
  -4  -3   8 2776.95 226.468   5
  -4  -3   8 2710.76 452.900   6
   4   3  -7 118.398 149.821   4
   4   3  -7-47.9050 218.889   3
  -4  -3   7 197.451 171.496   3
   4   3  -6 366.873 235.953   3
  -4  -3   6 760.186 248.624   3
   4   3  -6 590.662 192.568   2
  -4  -3   5 129.874 177.469   3
   4   3  -5-0.29474 178.830   2
  -4  -3   4 545.777 241.409   3
   4   3  -4 802.797 303.832   2
  -4  -3   3 3750.70 470.197   3
   4   3  -3 3436.19 489.056   3
   4   3  -3 3230.49 249.855   5
   4   3  -2 15806.2 920.754   3
  -4  -3   2 15061.4 915.805   3
   4   3  -2 15261.3 652.428   5
   4   3  -1 3270.93 350.924   5
  -4  -3   1 3463.51 430.772   3
   4   3  -1 3038.35 430.422   3
   4   3   0 74.0408 168.893   3
  -4  -3   0-25.5434 115.021   3
   4   3   1 165.090 185.177   3
  -4  -3  -1-105.935 143.279   3
   4   3   2 4872.94 573.271   5
  -4  -3  -2 5178.83 496.314   3
   4   3   2 5183.98 522.414   3
   4   3   3-37.2889 211.409   5
   4   3   3 206.091 171.731   3
  -4  -3  -3 105.419 97.1830   3
   4   3   4 2551.23 498.899   5
   4   3   4 2531.40 343.969   3
  -4  -3  -4 2526.27 350.088   3
   4   3   5 2646.15 534.802   5
   4   3   5 2972.99 368.902   3
  -4  -3  -5 2947.98 396.020   6
  -4  -3  -6 3149.14 403.139   6
   4   3   6 3251.98 585.328   5
   4   3   6 3239.96 393.674   3
   4   3   7 66.9236 268.697   5
  -4  -3  -7 208.449 118.905   6
   4   3   7 255.170 132.426   3
   4   3   8 329.914 239.687   5
   4   3   9 482.255 353.438   5
   4   3  10 16.9229 230.837   5
  -4  -4  18 665.242 390.187   2
  -4  -4  17 407.167 252.255   2
  -4  -4  17 35.1346 160.250   5
  -4  -4  16 101.981 153.692   6
  -4  -4  16-182.423 212.421   2
  -4  -4  16-516.561 303.555   5
  -4  -4  15 622.779 200.415   6
  -4  -4  15 1386.57 375.447   2
  -4  -4  15 926.079 256.339   5
  -4  -4  14-977.688 501.806   6
  -4  -4  14-702.556 324.714   5
  -4  -4  13 432.920 202.375   2
  -4  -4  13 90.8978 153.466   5
  -4  -4  12 79.9440 195.956   6
  -4  -4  12 485.078 238.888   5
  -4  -4  12-241.781 259.746   2
  -4  -4  11 5190.53 463.427   5
  -4  -4  11 4270.29 610.108   6
  -4  -4  11 4326.21 548.790   2
  -4  -4  11 5319.05 657.391   3
  -4  -4  10 2340.19 438.731   3
  -4  -4  10 2782.83 469.494   2
  -4  -4  10 1967.13 423.326   6
  -4  -4  10 1922.81 253.276   5
   4   4 -10 1318.40 345.650   3
   4   4  -9 3877.09 561.057   3
  -4  -4   9 4213.10 564.309   3
  -4  -4   9 3523.51 540.836   6
  -4  -4   9 3697.59 250.707   5
  -4  -4   8-102.224 150.906   3
   4   4  -8-27.4690 215.707   3
   4   4  -7 9.31168 214.468   3
  -4  -4   7 17.7777 176.266   3
   4   4  -7-412.997 251.046   2
   4   4  -6 10253.2 758.046   2
   4   4  -6 10261.2 867.921   3
  -4  -4   6 10465.0 846.621   3
   4   4  -5 28529.6 1267.74   2
   4   4  -5 28495.8 1381.09   3
  -4  -4   5 29444.3 1376.30   3
   4   4  -4 40993.5 641.689   5
   4   4  -4 44119.4 1675.98   3
  -4  -4   4 46171.1 1705.34   3
   4   4  -4 47650.2 1647.21   2
   4   4  -3 1607.03 197.783   5
  -4  -4   3 1690.04 354.556   3
   4   4  -3 1580.21 389.759   3
   4   4  -2 8728.10 528.915   5
   4   4  -2 8806.54 752.250   3
  -4  -4   2 10157.0 781.821   3
   4   4  -1 1072.35 224.123   5
   4   4  -1 1164.78 334.743   3
  -4  -4   1 905.724 258.223   3
   4   4   0 90.7879 203.645   3
  -4  -4   0-43.1160 161.324   3
   4   4   1 1163.62 309.184   5
   4   4   1 1246.07 318.325   3
  -4  -4  -1 1594.73 324.901   3
   4   4   2 884.056 296.378   5
   4   4   2 432.999 212.678   3
  -4  -4  -2 642.006 214.935   3
   4   4   3 771.416 265.106   5
   4   4   3 686.764 258.511   3
  -4  -4  -3 722.757 214.624   3
   4   4   4 3358.67 601.677   5
  -4  -4  -4 2965.14 234.946   1
   4   4   4 3421.47 448.772   3
  -4  -4  -4 3573.54 463.852   3
   4   4   5 574.469 284.314   5
  -4  -4  -5 346.533 161.919   6
   4   4   5-146.729 148.249   3
   4   4   6 1124.15 388.484   5
  -4  -4  -6 853.435 241.161   6
   4   4   6 731.020 211.410   3
   4   4   7-398.736 349.710   5
   4   4   7-158.778 120.934   3
   4   4   8-49.2363 261.766   5
   4   4   9-241.038 275.925   5
   4   4  10 594.582 388.703   5
  -4  -5  19 107.349 172.979   2
  -4  -5  18 692.914 332.747   2
  -4  -5  17 575.222 316.011   2
  -4  -5  16 747.495 299.171   2
  -4  -5  16 389.867 172.977   6
  -4  -5  15 443.607 224.781   5
  -4  -5  15-80.6382 223.275   2
  -4  -5  14 2873.63 432.796   5
  -4  -5  14 3362.21 594.635   6
  -4  -5  14 2089.96 425.727   2
  -4  -5  13 3654.67 575.801   2
  -4  -5  13 3863.08 466.918   5
  -4  -5  13 3764.14 614.856   6
  -4  -5  12 137.495 144.957   5
  -4  -5  12 114.761 198.143   6
  -4  -5  11 98.3827 226.441   6
  -4  -5  11 0.94058 110.593   5
   4   5 -11 193.678 201.303   3
  -4  -5  10 5789.91 722.784   2
   4   5 -10 2969.86 525.685   3
  -4  -5  10 3523.45 581.525   6
  -4  -5  10 3597.94 234.756   5
   4   5  -9 2812.39 547.202   3
   4   5  -8 14398.2 1073.56   3
  -4  -5   8 13994.5 1043.23   3
  -4  -5   7 6434.59 693.362   3
   4   5  -7 6323.44 713.590   3
   4   5  -7 7052.70 702.306   2
  -4  -5   6 44.3644 169.160   3
   4   5  -6-123.480 217.021   3
   4   5  -6-354.430 234.694   2
  -4  -5   5 6732.10 707.182   3
   4   5  -5 6073.03 705.697   3
   4   5  -5 6818.93 694.484   2
   4   5  -4 21375.2 555.314   5
   4   5  -4 23466.5 1328.19   3
   4   5  -4 24551.7 1278.90   2
  -4  -5   4 24729.5 1322.90   3
   4   5  -3 4593.71 348.886   5
   4   5  -3 5042.84 651.023   3
  -4  -5   3 5571.77 632.625   3
   4   5  -2-7.14030 115.016   5
  -4  -5   2-19.7810 146.950   3
   4   5  -2-210.117 269.435   3
  -4  -5   1-40.4722 150.926   3
   4   5  -1 179.039 214.374   3
   4   5   0 632.403 225.404   5
  -4  -5   0 1182.57 294.050   3
   4   5   0 667.797 245.660   3
  -4  -5  -1 11109.1 899.806   3
   4   5   1 9152.18 789.450   5
   4   5   1 9387.55 823.403   3
   4   5   2 2259.63 411.025   3
  -4  -5  -2 2606.27 433.709   3
   4   5   2 2247.82 456.149   5
  -4  -5  -2 1975.51 275.574   1
   4   5   3-164.187 231.225   3
   4   5   3 456.591 274.462   5
  -4  -5  -3-28.2560 136.471   3
  -4  -5  -3 250.019 91.6669   1
  -4  -5  -4 4326.95 549.055   3
  -4  -5  -4 4023.17 560.090   6
   4   5   4 3930.01 637.197   5
   4   5   4 4927.74 597.521   3
   4   5   5 979.308 388.086   5
  -4  -5  -5 315.993 181.460   6
   4   5   5 400.452 239.761   3
   4   5   6 130.057 230.425   5
   4   5   6 362.107 203.465   3
   4   5   7 220.692 302.291   5
   4   5   8-85.1484 297.998   5
   4   5   9-242.884 347.041   5
  -4  -6  19 386.257 269.615   2
  -4  -6  18 291.329 268.483   2
  -4  -6  17 1070.25 326.131   6
  -4  -6  17 1521.18 464.676   2
  -4  -6  16-250.228 367.177   6
  -4  -6  16 850.108 339.201   2
  -4  -6  15 1829.48 470.985   6
  -4  -6  15 1517.37 439.481   2
  -4  -6  14 4484.45 463.442   5
  -4  -6  14 8032.92 932.842   2
  -4  -6  14 6934.79 856.910   6
  -4  -6  13 505.735 178.954   5
  -4  -6  13 830.929 416.203   2
  -4  -6  13 888.399 355.622   6
  -4  -6  12 4025.49 669.666   2
  -4  -6  12 2183.82 232.106   5
  -4  -6  12 2768.66 549.406   6
   4   6 -12 2562.03 519.285   3
  -4  -6  11 8021.28 882.844   6
  -4  -6  11 10332.0 977.054   2
   4   6 -11 8292.06 920.932   3
   4   6 -10 3383.92 589.105   3
   4   6  -9 1846.71 465.357   3
   4   6  -8-80.8827 296.604   3
   4   6  -7 4736.76 669.192   3
   4   6  -6 71.9409 203.558   3
   4   6  -5 1241.55 335.632   3
   4   6  -4 2242.68 223.374   5
   4   6  -4 2036.51 445.398   3
   4   6  -3 911.996 197.938   5
   4   6  -3 779.034 324.650   3
   4   6  -2-1.80849 109.717   5
   4   6  -2-100.673 233.355   3
  -4  -6   1 1137.88 263.975   1
   4   6  -1 1009.93 347.793   3
   4   6   0 2.79846 152.406   5
  -4  -6   0 214.304 159.834   1
   4   6   0-278.575 265.908   3
   4   6   1 3889.47 553.773   5
  -4  -6  -1 3268.66 403.262   1
   4   6   1 4030.59 603.277   3
   4   6   2 1591.78 400.105   5
  -4  -6  -2 1820.40 289.641   1
   4   6   2 1526.39 395.686   3
   4   6   3 2166.99 483.730   5
  -4  -6  -3 2266.64 284.469   1
   4   6   3 3048.26 526.659   3
   4   6   4 1626.46 432.841   5
   4   6   4 2235.11 455.999   3
   4   6   5 493.601 235.616   5
   4   6   5-158.246 164.510   3
   4   6   6-248.278 306.761   5
   4   6   6-141.905 178.006   3
   4   6   7 144.260 237.252   5
   4   6   8 439.919 444.416   5
  -4  -7  18 2086.54 666.079   2
  -4  -7  17 1065.39 480.012   2
  -4  -7  17-943.192 358.873   6
  -4  -7  16 890.371 442.369   2
  -4  -7  16 658.320 309.858   6
  -4  -7  15 1697.54 542.985   2
  -4  -7  15 580.262 314.852   6
  -4  -7  14 3573.94 700.394   2
  -4  -7  14 2536.02 572.475   6
  -4  -7  13 7169.23 885.412   6
  -4  -7  13 6808.94 877.550   2
   4   7 -13 6321.88 846.306   3
   4   7 -12 128.636 225.786   3
  -4  -7  12 606.339 412.708   2
  -4  -7  12 381.027 329.936   6
   4   7 -11-130.934 235.272   3
   4   7 -10 17092.5 1337.45   3
   4   7  -9 4038.05 710.363   3
   4   7  -8 1831.29 490.080   3
   4   7  -7 4163.77 666.415   3
  -4  -7   7 4841.68 422.102   4
   4   7  -6 1805.36 478.149   3
  -4  -7   6 1944.18 239.213   4
   4   7  -5 149.636 62.1715   5
   4   7  -5 85.4386 49.5911   5
   4   7  -4 66.4490 84.2546   5
   4   7  -4-97.3091 279.636   3
   4   7  -3 262.640 150.864   5
   4   7  -3 1068.25 366.381   3
  -4  -7   3 719.456 251.491   1
   4   7  -2 1271.71 412.712   3
  -4  -7   2 884.658 267.462   1
   4   7  -1 916.342 328.434   3
   4   7  -1 1146.57 260.117   5
  -4  -7   1 1153.57 287.895   1
   4   7   0 541.920 293.395   3
   4   7   0 74.9937 149.945   5
  -4  -7   0 391.395 148.062   1
   4   7   1 634.202 297.641   3
   4   7   1 933.864 289.701   5
  -4  -7  -1 863.542 218.878   1
   4   7   2-299.295 269.673   3
   4   7   2-3.87003 184.550   5
  -4  -7  -2-30.7752 119.512   1
   4   7   3-346.835 238.292   3
   4   7   3-282.863 274.498   5
   4   7   4-303.511 246.042   3
   4   7   4 536.472 302.421   5
   4   7   5 438.161 268.104   3
   4   7   5 1016.78 413.430   5
   4   7   6-1.36058 260.179   5
   4   7   7 585.746 405.591   5
  -4  -8  18 1798.34 669.736   2
  -4  -8  17 3208.67 812.131   2
  -4  -8  16-103.193 232.355   2
  -4  -8  16 361.343 289.086   6
  -4  -8  15 971.905 454.153   2
  -4  -8  15 454.519 303.333   6
  -4  -8  14 578.323 310.862   6
   4   8 -14 947.015 421.857   3
  -4  -8  14 1312.74 477.094   2
  -4  -8  13 439.444 365.825   2
   4   8 -13 490.498 305.787   3
  -4  -8  13 239.092 219.014   6
   4   8 -12 3186.17 689.778   3
   4   8 -11 6209.75 857.307   3
   4   8 -10-221.775 359.109   3
   4   8  -9 5812.74 836.728   3
  -4  -8   9 5898.88 583.093   4
   4   8  -8 6755.16 872.264   3
  -4  -8   8 7563.58 598.216   4
   4   8  -7 443.796 339.056   3
  -4  -8   7 25.2597 100.608   4
   4   8  -6 2539.77 521.015   3
  -4  -8   6 2348.32 261.312   4
  -4  -8   5 6884.67 364.745   4
   4   8  -5 7872.05 950.542   3
   4   8  -5 7033.14 365.542   5
   4   8  -5 6289.80 353.756   5
   4   8  -4 2516.05 533.903   3
   4   8  -4 1957.21 249.596   5
   4   8  -3 1744.02 470.984   3
   4   8  -2 786.886 343.863   3
   4   8  -2 600.423 218.564   5
   4   8  -1 171.544 148.633   5
  -4  -8   1-341.326 217.242   1
   4   8   0 588.788 299.571   3
   4   8   0 146.005 178.779   5
  -4  -8   0 215.713 128.064   1
   4   8   1 1851.36 447.747   5
   4   8   1 1586.76 446.707   3
   4   8   2 293.171 238.576   5
   4   8   2-305.418 278.272   3
   4   8   3 137.705 217.222   5
   4   8   3 217.654 276.010   3
   4   8   4 474.244 315.395   5
   4   8   4 230.421 265.716   3
   4   8   5 177.487 296.534   5
   4   8   5-71.6442 207.224   3
   4   8   6 77.2854 268.450   5
  -4  -9  16 1747.99 611.653   2
  -4  -9  16 952.050 395.727   6
  -4  -9  15 2153.07 582.376   6
   4   9 -15 2665.54 648.157   3
  -4  -9  15 3896.94 800.210   2
   4   9 -14 831.987 445.937   3
  -4  -9  14 1489.63 545.409   6
   4   9 -13 1760.17 527.292   3
   4   9 -12 237.773 333.370   3
   4   9 -11 1581.58 493.197   3
   4   9 -10 506.441 303.196   3
   4   9  -9 113.467 227.627   3
   4   9  -8 257.680 239.603   3
   4   9  -7 1612.33 470.928   3
   4   9  -6 1534.00 490.907   3
   4   9  -5 685.571 127.648   5
   4   9  -5 427.160 324.705   3
   4   9  -5 662.185 133.140   5
   4   9  -4 62.8344 256.516   3
   4   9  -4 247.927 100.352   5
   4   9  -3 30.7971 278.542   3
   4   9  -2-11.7381 126.162   5
   4   9  -2-38.3323 247.308   3
   4   9  -1-35.7389 147.709   5
   4   9  -1 849.771 400.599   3
   4   9   0-99.9637 183.980   5
   4   9   0 222.230 271.283   3
   4   9   1-76.9414 211.338   5
   4   9   1 728.004 410.184   3
   4   9   2 349.244 231.458   5
   4   9   2 67.3198 201.801   3
   4   9   3-7.52704 209.747   5
   4   9   3 65.8897 199.584   3
   4   9   4-21.0480 191.464   5
   4   9   4-167.878 231.681   3
   4   9   5 871.978 468.942   5
   4  10 -16 64.8086 237.271   3
  -4 -10  16 138.997 275.363   6
   4  10 -15 1915.03 600.875   3
  -4 -10  15 1769.14 558.353   6
   4  10 -14 1137.68 512.987   3
  -4 -10  14 1668.81 583.946   6
   4  10 -13 662.022 456.496   3
   4  10 -12 236.420 347.078   3
   4  10 -11 1326.66 502.169   3
   4  10 -10 961.695 382.802   3
   4  10  -9 267.780 310.968   3
   4  10  -8 88.2789 248.866   3
   4  10  -7 248.835 280.108   3
   4  10  -6 120.511 244.488   3
   4  10  -5 131.433 283.372   3
   4  10  -4-166.446 296.323   3
   4  10  -3-141.337 266.397   3
   4  10  -3-103.325 102.601   5
   4  10  -2-652.463 357.859   3
   4  10  -2 629.099 245.334   5
   4  10  -1-0.16485 245.953   3
   4  10  -1-404.684 230.046   5
   4  10   0-69.6659 230.818   3
   4  10   0-50.5943 235.790   5
   4  10   1-761.509 383.909   3
   4  10   1 186.405 187.950   5
   4  10   2 781.628 453.849   3
   4  10   2 127.672 197.936   5
   4  10   3 163.966 249.598   3
   4  10   3 100.424 291.818   5
   4  10   4 169.383 340.989   5
  -4 -11  16-234.616 273.842   6
  -4 -11  15 2.71447 244.059   6
   4  11 -15-534.713 359.885   3
   4  11 -14 403.732 396.344   3
   4  11 -13 58.2328 313.777   3
   4  11 -12 370.838 361.845   3
   4  11 -11-60.9734 244.547   3
   4  11 -10 400.241 361.040   3
   4  11  -9 575.185 419.723   3
   4  11  -8 82.4597 256.013   3
   4  11  -7 226.450 345.359   3
   4  11  -6 2984.68 748.582   3
   4  11  -5-39.5626 256.061   3
   4  11  -4 228.919 298.056   3
   4  11  -3 30.3549 294.057   3
   4  11  -2 76.6973 301.061   3
   4  11  -1 9.18397 287.012   3
   4  11   0-105.711 274.902   3
   4  11   1 100.583 339.735   3
   4  11   2-0.18672 252.549   3
   4  12 -10 607.656 437.610   3
   4  12  -9 438.756 439.077   3
   4  12  -8 526.063 415.681   3
   4  12  -7 821.693 443.752   3
   4  12  -6 2420.20 731.892   3
   4  12  -5 790.578 447.454   3
   4  12  -4 758.516 546.258   3
   4  12  -3 1376.51 643.968   3
   4  12  -2 59.3922 240.041   3
  -5  15   2 823.990 423.952   1
  -5  15   1 179.690 325.021   1
  -5  15   0-395.998 332.774   3
  -5  15   0-317.510 303.639   1
  -5  15  -1 799.324 487.353   3
  -5  15  -1 252.586 274.029   1
  -5  15  -2-365.646 406.405   3
  -5  15  -2-673.178 395.594   1
  -5  15  -3 1155.56 533.925   3
  -5  15  -3 550.197 453.862   1
  -5  15  -4 2766.50 716.223   3
  -5  15  -4 2617.30 709.933   1
  -5  15  -5 1875.04 609.146   3
   5 -15   5 2647.34 654.112   2
  -5  15  -5 2461.23 760.834   1
  -5  15  -6 579.088 414.539   3
  -5  15  -6 846.075 428.815   1
   5 -15   6 1085.53 476.639   2
  -5  15  -7 797.558 429.880   3
   5 -15   7 1579.10 572.537   2
  -5  15  -8 2000.08 632.295   3
  -5  15  -9 1604.00 575.997   3
  -5  15 -10 42.4657 251.615   3
  -5  14   5 970.548 575.334   3
  -5  14   4-301.172 330.114   3
  -5  14   3-119.868 383.932   3
  -5  14   3-18.6027 205.236   1
  -5  14   2 1494.09 577.559   3
  -5  14   2 568.081 288.598   1
  -5  14   1-777.038 495.227   3
  -5  14   1-297.799 284.397   1
  -5  14   0 401.807 361.065   3
  -5  14   0 0.15760 286.100   1
  -5  14  -1 87.9218 245.305   3
  -5  14  -1 189.889 273.708   1
  -5  14  -2-468.456 375.044   3
  -5  14  -2 475.784 372.195   1
  -5  14  -3 16.5313 247.674   3
  -5  14  -3 127.043 272.698   1
  -5  14  -4 470.278 270.041   3
  -5  14  -4 299.957 407.200   1
   5 -14   4 1368.46 479.084   2
  -5  14  -5 1209.63 502.750   3
   5 -14   5 2125.93 568.271   2
  -5  14  -5 1416.77 559.246   1
  -5  14  -6 737.398 347.806   3
   5 -14   6 23.3585 257.011   2
  -5  14  -6 798.705 435.703   1
  -5  14  -7 1658.19 506.915   3
  -5  14  -7 2339.51 652.297   1
   5 -14   7 1658.42 538.345   2
  -5  14  -8 4435.31 800.487   3
  -5  14  -8 5348.85 956.324   1
   5 -14   8 5673.04 940.031   2
  -5  14  -9 361.026 322.259   3
   5 -14   9 475.958 370.877   2
  -5  14 -10 736.117 370.960   3
  -5  13   8 199.824 324.995   3
  -5  13   7 227.612 411.333   3
  -5  13   6 475.168 373.257   3
  -5  13   5-101.090 288.061   3
  -5  13   5 707.728 339.474   1
  -5  13   4 444.969 433.550   3
  -5  13   4 206.988 265.165   1
  -5  13   3-229.501 269.554   3
  -5  13   3 232.568 314.320   1
  -5  13   2-285.914 330.413   3
  -5  13   2 221.773 222.409   1
  -5  13   1-182.520 321.354   3
  -5  13   1-289.467 298.904   1
  -5  13   0 825.998 398.897   3
  -5  13   0 786.417 357.134   1
  -5  13  -1 671.864 363.926   3
  -5  13  -1 83.5654 275.155   1
  -5  13  -2 1176.84 461.548   3
   5 -13   2 1688.81 494.008   2
  -5  13  -2 1390.92 446.261   1
  -5  13  -3-48.8797 224.059   3
   5 -13   3 24.4247 205.582   2
  -5  13  -3-29.8405 244.398   1
  -5  13  -4 727.359 346.364   3
   5 -13   4 759.013 319.240   2
  -5  13  -4 1109.15 467.634   1
  -5  13  -5-236.213 305.023   3
   5 -13   5-124.437 298.507   2
  -5  13  -5 163.581 314.086   1
  -5  13  -6 271.568 270.849   3
   5 -13   6 72.9504 234.208   2
  -5  13  -6 717.931 382.242   1
  -5  13  -7 879.672 387.448   3
  -5  13  -7 991.321 480.977   1
   5 -13   7 600.134 360.928   2
  -5  13  -8-382.117 315.218   3
  -5  13  -8-692.927 406.101   1
   5 -13   8-104.377 276.116   2
  -5  13  -9 572.636 281.528   3
  -5  13  -9-398.902 386.968   1
   5 -13   9-23.1216 284.578   2
  -5  13 -10-188.404 222.425   3
   5 -13  10-1284.86 511.740   2
  -5  12  10 162.273 382.504   3
  -5  12   9 120.271 304.274   3
  -5  12   8-700.446 401.800   3
  -5  12   7 3043.81 806.287   3
  -5  12   6 568.662 394.863   3
  -5  12   6 156.598 211.325   1
  -5  12   5 880.975 460.597   3
  -5  12   5 785.831 345.806   1
  -5  12   4 1197.70 444.686   3
  -5  12   4 2301.57 493.080   1
  -5  12   3-174.182 262.316   3
  -5  12   3-244.098 238.722   1
  -5  12   2 251.930 315.240   3
  -5  12   2 146.509 209.565   1
  -5  12   1 3010.80 663.142   3
  -5  12   1 2694.29 572.658   1
  -5  12   0 413.952 302.819   3
  -5  12   0 18.6073 230.674   1
  -5  12  -1-35.1360 253.599   3
   5 -12   1 699.003 325.244   2
  -5  12  -1 150.118 284.190   1
  -5  12  -2 60.4864 279.220   3
   5 -12   2-112.948 240.086   2
  -5  12  -2 444.200 377.003   1
  -5  12  -3-467.336 289.770   3
  -5  12  -3-22.9661 241.890   1
   5 -12   3-151.058 289.045   2
  -5  12  -4 312.217 257.542   3
  -5  12  -4 210.280 241.776   1
   5 -12   4-342.017 270.213   2
  -5  12  -5 316.141 308.871   3
   5 -12   5 608.976 364.855   2
  -5  12  -5 50.2304 285.750   1
  -5  12  -6 786.654 345.772   3
   5 -12   6 1400.77 429.807   2
  -5  12  -6 629.786 379.137   1
  -5  12  -7 1358.95 373.287   3
  -5  12  -7 1399.96 485.115   1
   5 -12   7 1479.75 480.237   2
  -5  12  -8-369.390 311.179   3
  -5  12  -8 32.0068 247.876   1
  -5  12  -9-279.085 290.792   1
  -5  12  -9-165.698 204.460   3
  -5  12 -10-109.700 286.455   1
   5 -12  10 276.643 281.048   5
  -5  12 -10 104.557 186.764   3
   5 -12  11 168.496 288.491   5
   5 -12  12 60.3402 238.795   5
   5 -12  13 162.127 336.553   5
  -5  11  11 16.6973 245.694   3
  -5  11  10 41.5166 242.612   3
  -5  11   9-200.255 322.534   3
  -5  11   8 135.707 252.937   3
  -5  11   7 129.962 252.980   3
  -5  11   7 582.363 214.509   1
  -5  11   6 995.284 466.358   3
  -5  11   6 1194.71 345.769   1
  -5  11   5 1677.97 536.426   3
  -5  11   5 1430.72 391.279   1
  -5  11   4 1779.71 526.599   3
  -5  11   4 2286.90 486.902   1
  -5  11   3 679.913 350.307   3
  -5  11   3 474.837 285.628   1
  -5  11   2 827.008 352.752   3
  -5  11   2 845.158 348.331   1
  -5  11   1 3235.02 653.500   3
  -5  11   1 2217.25 495.664   1
  -5  11   0 105.754 254.448   3
   5 -11   0 776.574 353.769   2
  -5  11   0 318.340 249.874   1
  -5  11  -1 12480.9 1164.45   3
   5 -11   1 12444.9 957.556   2
  -5  11  -1 12806.2 1176.56   1
  -5  11  -2-149.362 251.565   3
  -5  11  -2 279.769 299.809   1
   5 -11   2-154.178 274.294   2
  -5  11  -3 1578.33 445.134   3
   5 -11   3 1535.87 391.927   2
  -5  11  -3 1822.88 513.826   1
  -5  11  -4 211.860 245.424   3
  -5  11  -4 285.537 287.146   1
   5 -11   4-19.9204 223.306   2
  -5  11  -5-258.665 313.702   3
  -5  11  -5 90.5476 287.343   1
   5 -11   5 379.498 360.770   2
  -5  11  -6-134.889 244.731   3
  -5  11  -6 266.662 260.839   1
  -5  11  -7 2001.57 438.232   3
  -5  11  -7 2280.43 566.902   1
   5 -11   8 402.966 288.358   5
  -5  11  -8 218.386 262.614   1
  -5  11  -8 201.616 236.852   3
  -5  11  -9-175.470 375.304   1
   5 -11   9-11.6936 250.167   5
  -5  11  -9 133.064 181.823   3
  -5  11 -10 1109.58 435.544   1
   5 -11  10 1185.83 405.084   5
  -5  11 -10 1513.01 387.357   3
   5 -11  11-117.666 263.105   5
   5 -11  12 316.471 308.694   5
   5 -11  13 232.992 309.721   5
  -5  10  12 303.483 390.548   3
  -5  10  11 40.8466 233.432   3
  -5  10  10 44.0193 259.548   3
  -5  10   9 252.591 279.486   3
  -5  10   8 91.0442 245.593   3
  -5  10   8-32.5777 139.226   1
  -5  10   7 1064.53 438.264   3
  -5  10   7 911.442 310.822   1
  -5  10   6 1204.04 477.089   3
  -5  10   6 1741.86 399.258   1
  -5  10   5 131.307 261.468   3
  -5  10   4 3151.78 632.331   3
  -5  10   3 368.879 351.282   3
  -5  10   2 2856.95 569.746   3
  -5  10   1-256.519 244.722   3
  -5  10   1-50.7860 227.625   1
  -5  10   0 125.997 258.704   3
   5 -10   0 255.411 207.082   2
  -5  10   0-345.844 314.709   1
  -5  10  -1 1429.25 427.637   3
   5 -10   1 1222.59 308.512   2
  -5  10  -1 1486.08 446.133   1
  -5  10  -2 2213.35 475.739   3
  -5  10  -2 1458.41 419.267   1
   5 -10   2 2001.33 422.991   2
  -5  10  -3 231.760 197.368   3
  -5  10  -3 458.121 341.214   1
   5 -10   3 112.164 220.059   2
  -5  10  -4 1288.88 372.719   3
  -5  10  -4 1383.08 416.523   1
   5 -10   5 255.054 189.646   6
  -5  10  -5 32.8947 287.258   1
  -5  10  -5-20.3910 180.940   3
   5 -10   6-212.528 164.918   6
  -5  10  -6-448.719 342.298   1
  -5  10  -6-188.841 230.970   3
   5 -10   6 474.110 348.361   5
   5 -10   7 1190.19 314.755   6
   5 -10   7 1849.48 499.449   5
  -5  10  -7 1476.64 358.324   3
  -5  10  -7 1778.78 471.620   1
   5 -10   8 370.056 323.062   5
  -5  10  -8 393.799 305.886   1
  -5  10  -8 436.845 209.715   3
  -5  10  -9-310.228 298.866   1
   5 -10   9-236.088 267.630   5
  -5  10  -9-254.038 235.177   3
  -5  10 -10 2329.78 607.753   1
   5 -10  10 2370.38 585.177   5
  -5  10 -10 2189.46 406.496   3
   5 -10  11-251.873 327.177   5
  -5  10 -11 106.326 233.955   1
   5 -10  12 88.4584 259.122   5
   5 -10  13 248.444 281.822   5
   5 -10  14 207.332 359.259   5
  -5   9  13 119.000 297.941   3
  -5   9  12 174.640 340.139   3
  -5   9  11-407.814 330.196   3
  -5   9  10 252.640 325.613   3
  -5   9   9 33.2350 261.002   3
  -5   9   8 4200.43 741.602   3
  -5   9   7 2454.36 568.531   3
  -5   9   6 2573.65 564.352   3
  -5   9   5 29323.1 1707.10   3
  -5   9   4 405.945 328.041   3
  -5   9   3 420.826 338.430   3
  -5   9   2 9093.34 947.430   3
  -5   9   1 6272.37 787.734   3
   5  -9   0 7265.68 605.023   2
  -5   9   0 8095.70 858.664   3
   5  -9   1 10824.8 915.391   6
   5  -9   1 10378.4 807.567   2
  -5   9  -1 10279.8 938.646   3
   5  -9   2 1316.90 348.500   6
  -5   9  -2 1236.52 352.426   3
  -5   9  -2 400.603 263.220   1
   5  -9   3 1459.68 347.705   6
  -5   9  -3 1278.40 395.975   1
  -5   9  -3 1489.86 337.144   3
  -5   9  -4 11968.2 957.995   3
  -5   9  -4 12233.3 1079.58   1
   5  -9   4 12640.7 957.574   6
   5  -9   5 142.773 158.926   6
  -5   9  -5 26.2572 237.925   1
  -5   9  -5-84.2995 236.661   3
   5  -9   5 238.775 272.935   5
   5  -9   6 934.746 264.185   6
  -5   9  -6 1140.37 351.541   1
  -5   9  -6 1628.24 360.392   3
   5  -9   6 1562.62 458.290   5
   5  -9   7-19.2049 135.660   6
  -5   9  -7-3.26293 191.720   3
  -5   9  -7-154.819 349.396   1
   5  -9   7 165.236 311.346   5
   5  -9   8-228.208 162.652   6
   5  -9   8 76.8623 244.658   5
  -5   9  -8-189.799 161.234   3
  -5   9  -8 115.709 240.947   1
  -5   9  -9 151.258 316.245   1
  -5   9  -9 235.742 129.642   3
   5  -9  10 2926.92 641.750   5
  -5   9 -10 2588.45 577.888   1
  -5   9 -10 2130.63 348.731   3
   5  -9  11 837.047 380.024   5
  -5   9 -11 1004.47 413.625   1
   5  -9  12 1804.17 580.518   5
   5  -9  13 1467.02 570.558   5
   5  -9  14 1818.37 680.737   5
  -5   8  13-148.245 287.439   3
  -5   8  12 344.220 351.601   3
  -5   8  11 775.098 351.123   3
  -5   8  11 284.692 290.994   6
  -5   8  10-46.4342 262.433   3
  -5   8  10-93.7426 218.198   6
  -5   8   9 193.315 235.493   3
  -5   8   9 182.960 254.010   6
  -5   8   8 3607.91 675.636   6
  -5   8   7 2533.87 563.001   6
  -5   8   6 4806.84 689.066   6
  -5   8   5 7883.06 871.964   6
  -5   8   4 6363.05 764.839   6
  -5   8   3 9920.21 913.649   6
  -5   8   2 13001.8 1031.37   3
   5  -8  -2 12040.8 696.756   2
   5  -8  -2 14269.1 1098.06   6
  -5   8   2 12798.6 1015.71   6
  -5   8   1 470.603 227.265   5
  -5   8   1 281.207 267.103   3
  -5   8   1 379.620 278.110   6
   5  -8  -1 634.713 264.667   6
  -5   8   0 20370.1 1251.86   5
   5  -8   0 19496.5 1219.71   6
  -5   8   0 17313.2 1140.89   3
  -5   8  -1 29420.2 1505.87   5
  -5   8  -1 27153.5 1427.06   3
   5  -8   1 28322.8 1419.11   6
   5  -8   2 754.084 274.584   6
  -5   8  -2 840.978 266.622   5
  -5   8  -2 681.866 269.278   3
   5  -8   3 3784.76 501.447   6
  -5   8  -3 3454.64 518.551   3
  -5   8  -3 4009.42 605.060   5
   5  -8   4 1568.94 317.118   6
  -5   8  -4 1097.16 373.045   1
  -5   8  -4 1599.98 353.776   3
   5  -8   4 1971.60 470.315   5
   5  -8   5 571.588 197.879   6
  -5   8  -5 177.656 175.919   3
  -5   8  -5 418.760 301.300   1
   5  -8   5 358.585 219.788   5
   5  -8   6 413.691 179.594   6
  -5   8  -6 177.062 154.373   3
  -5   8  -6-91.5330 274.401   1
   5  -8   6 263.827 280.122   5
   5  -8   7 80.2919 121.392   6
  -5   8  -7-71.8751 178.434   3
  -5   8  -7-163.124 266.122   1
   5  -8   7 277.775 268.998   5
   5  -8   8 256.182 284.107   5
  -5   8  -8-180.908 270.282   1
   5  -8   8 32.2751 115.551   6
   5  -8   9 267.981 306.510   5
  -5   8  -9 341.889 246.081   1
  -5   8 -10 170.867 216.285   1
  -5   8 -10 50.7192 80.4506   3
   5  -8  11 67.9836 236.762   5
  -5   8 -11-336.973 292.703   1
   5  -8  12 599.133 383.806   5
   5  -8  13 720.774 386.913   5
   5  -8  14 1488.44 600.528   5
   5  -7 -14 4204.39 904.419   4
  -5   7  14 4212.48 790.301   3
  -5   7  13 1934.09 519.034   3
  -5   7  13 1925.47 538.823   6
  -5   7  12 2220.90 550.700   3
  -5   7  12 2977.11 640.581   6
  -5   7  11 2548.54 583.807   6
  -5   7  10 2723.12 579.421   6
  -5   7   9 5661.70 791.504   6
  -5   7   8 8141.36 931.528   6
  -5   7   7 2719.65 561.880   6
  -5   7   6 15030.3 1188.45   6
  -5   7   5 12004.1 1000.25   6
   5  -7  -5 12798.8 1052.33   6
  -5   7   4 6922.25 750.277   6
   5  -7  -4 7909.25 810.214   6
  -5   7   3 28318.0 1436.40   6
   5  -7  -3 31144.5 1546.71   6
  -5   7   2 15883.0 1106.25   5
  -5   7   2 14411.0 1004.26   6
   5  -7  -2 15803.1 1087.04   6
   5  -7  -2 12868.9 628.958   2
  -5   7   1 79.1929 150.270   5
  -5   7   1-70.4156 232.216   6
   5  -7  -1 57.6462 154.996   6
  -5   7   0 592.922 236.227   5
   5  -7   0 625.669 243.523   6
  -5   7   0 150.768 197.891   6
   5  -7   1 540.526 188.638   6
  -5   7  -1 414.016 217.324   6
  -5   7  -1 551.430 221.607   5
  -5   7  -1 434.860 222.016   3
   5  -7   2 737.525 313.007   5
   5  -7   2 792.085 253.159   6
  -5   7  -2 522.128 229.613   5
  -5   7  -2 737.322 266.950   3
   5  -7   3 1007.74 369.999   5
   5  -7   3 812.412 244.581   6
  -5   7  -3 952.627 325.608   5
  -5   7  -3 628.084 248.839   3
  -5   7  -4 1131.23 326.034   5
   5  -7   4 837.758 232.999   6
   5  -7   4 959.291 354.577   5
   5  -7   5 236.080 136.985   6
  -5   7  -5 85.5868 233.415   1
   5  -7   5 31.7119 270.089   5
   5  -7   6-47.6185 141.747   6
  -5   7  -6 143.458 217.785   1
   5  -7   6 164.830 240.992   5
   5  -7   7 411.883 130.894   6
   5  -7   7 497.843 281.495   5
  -5   7  -7 937.349 339.638   1
   5  -7   8 904.892 150.851   6
  -5   7  -8 834.817 288.448   1
   5  -7   8 941.060 358.517   5
  -5   7  -8 974.060 212.071   3
   5  -7   9 7898.93 919.218   5
  -5   7  -9 7749.83 878.314   1
  -5   7  -9 7522.24 463.452   3
   5  -7  10-171.200 276.388   5
  -5   7 -10-63.2059 199.291   1
   5  -7  11 301.616 285.772   5
  -5   7 -11 483.294 278.942   1
   5  -7  12 302.294 373.197   5
   5  -7  13 524.701 395.436   5
   5  -7  14 22.2576 237.372   5
   5  -6 -15-135.391 279.964   4
  -5   6  15 326.832 288.750   6
   5  -6 -14 2691.85 733.085   4
  -5   6  14 1549.30 482.645   6
  -5   6  13 3387.93 646.029   6
  -5   6  12 2435.93 568.182   6
  -5   6  11 3631.78 620.424   6
  -5   6  10 1008.70 109.058   2
  -5   6  10 1663.46 468.400   6
  -5   6   9 6524.17 808.539   6
  -5   6   8 7372.77 826.817   6
  -5   6   7 14059.5 1122.20   6
  -5   6   6 45508.5 1904.14   6
   5  -6  -6 48329.9 1948.66   6
  -5   6   5 5315.58 662.624   6
   5  -6  -5 5328.81 651.423   6
  -5   6   4 1038.17 320.599   6
   5  -6  -4 1116.38 302.601   6
   5  -6  -3 6491.49 359.261   2
  -5   6   3 6944.91 703.966   6
   5  -6  -3 7363.50 699.342   6
  -5   6   2 4784.49 584.195   5
  -5   6   2 4645.78 557.562   6
   5  -6  -2 5030.45 556.499   6
  -5   6   1 3639.91 501.845   5
  -5   6   1 3749.34 480.735   6
   5  -6  -1 3630.20 487.128   6
  -5   6   0 18397.4 1087.89   5
   5  -6   0 17159.6 992.557   6
  -5   6  -1 2473.80 405.948   5
   5  -6   1 2647.73 450.028   5
   5  -6   1 2226.54 363.816   6
  -5   6  -2 1927.44 374.147   5
   5  -6   2 2186.87 430.363   5
   5  -6   2 1861.63 323.822   6
  -5   6  -3 2232.85 412.014   5
   5  -6   3 1196.51 329.573   5
   5  -6   3 1431.64 252.864   6
  -5   6  -4 676.618 266.753   5
   5  -6   4 541.096 290.286   5
   5  -6   4 448.609 148.789   6
   5  -6   5 1934.80 270.746   6
   5  -6   5 2183.57 472.994   5
  -5   6  -5 2497.44 486.587   5
  -5   6  -5 2060.40 304.026   3
   5  -6   6 26.7715 85.0818   6
   5  -6   6 221.634 201.387   5
  -5   6  -6-11.6977 131.922   3
   5  -6   7 1147.26 145.285   6
  -5   6  -7 1489.24 213.839   3
   5  -6   7 1434.22 388.518   5
  -5   6  -7 1370.98 370.066   1
   5  -6   8-198.887 288.329   5
  -5   6  -8-39.8388 69.5548   3
  -5   6  -8 154.742 202.711   1
   5  -6   9 2029.05 503.571   5
  -5   6  -9 2239.45 469.134   1
   5  -6  10 162.873 251.503   5
  -5   6 -10 211.129 181.740   1
   5  -6  11 385.753 300.508   5
  -5   6 -11-1.59911 217.733   1
   5  -6  12 1483.27 558.365   5
   5  -6  13 165.948 283.738   5
   5  -5 -15 1220.60 528.899   4
  -5   5  15 1912.97 519.782   6
   5  -5 -14-604.601 328.511   4
  -5   5  14 410.000 334.941   6
  -5   5  13 144.385 236.458   6
  -5   5  12 243.324 227.151   6
  -5   5  11 1059.45 356.994   6
  -5   5  10 2280.65 487.010   6
  -5   5   9 5351.06 725.726   6
   5  -5  -8 2990.79 523.716   6
  -5   5   8 3372.04 583.035   6
   5  -5  -7 3547.17 523.635   6
  -5   5   7 3345.70 533.008   6
  -5   5   6 15812.6 1060.75   6
   5  -5  -6 17283.4 1118.14   6
  -5   5   5 30613.8 1430.30   6
   5  -5  -5 31789.2 1484.15   6
   5  -5  -4 7618.20 697.090   6
   5  -5  -3 19223.3 1062.13   6
   5  -5  -2 7241.69 645.635   6
  -5   5   2 6981.00 654.150   5
   5  -5  -1 2511.58 364.854   6
  -5   5   1 3204.22 451.057   5
   5  -5   0 6789.75 564.938   6
  -5   5   0 7189.94 657.795   5
   5  -5   1 417.302 161.052   6
  -5   5  -1 718.281 259.132   5
  -5   5  -1 565.206 190.446   6
  -5   5  -2 3529.83 383.642   6
   5  -5   2 4070.48 409.846   6
  -5   5  -2 4675.84 555.347   5
   5  -5   2 4236.55 541.381   5
  -5   5  -3 6348.07 455.217   6
   5  -5   3 6549.25 479.967   6
   5  -5   3 6580.88 694.743   5
  -5   5  -3 7037.80 714.238   5
  -5   5  -4 3845.63 372.422   3
   5  -5   4 4064.30 554.397   5
   5  -5   4 4229.50 368.181   6
  -5   5  -4 4651.85 593.107   5
  -5   5  -5 19945.1 1262.38   5
   5  -5   5 18799.6 1215.05   5
  -5   5  -5 17161.2 739.214   3
   5  -5   5 18931.3 666.993   6
  -5   5  -6-119.047 109.807   3
   5  -5   6 48.9761 48.3519   6
  -5   5  -6-214.853 261.050   1
   5  -5   6-218.065 238.980   5
  -5   5  -7 767.162 278.470   1
   5  -5   7 1204.84 433.204   5
  -5   5  -7 1005.88 128.732   3
   5  -5   8 11204.4 1093.23   5
  -5   5  -8 9821.27 863.110   1
   5  -5   9 3545.89 654.263   5
  -5   5  -9 3201.58 508.144   1
   5  -5  10-33.6254 295.903   5
  -5   5 -10-126.700 185.831   1
   5  -5  11 685.956 373.433   5
   5  -5  12-140.494 261.592   5
   5  -5  13 132.483 278.610   5
  -5   4  16 947.149 361.798   6
   5  -4 -16 74.0135 308.944   4
  -5   4  15 2314.65 535.329   6
   5  -4 -15 2112.23 639.512   4
  -5   4  14 3006.79 602.070   6
   5  -4 -14 2054.67 643.440   4
  -5   4  13 1714.58 450.909   6
   5  -4 -13 1228.19 432.742   4
  -5   4  12 1145.47 379.085   6
  -5   4  11 420.345 266.853   6
  -5   4  10-176.424 240.187   6
   5  -4  -9 14619.2 1101.57   6
  -5   4   9 12189.1 991.523   6
  -5   4   8 14026.4 1040.48   6
   5  -4  -8 15147.4 1092.16   6
  -5   4   7 35567.8 1587.53   6
   5  -4  -7 40157.6 1715.35   6
   5  -4  -6 12516.2 902.067   6
  -5   4   6 11143.8 890.893   6
   5  -4  -5 15198.2 966.658   6
   5  -4  -4 70800.4 1988.30   6
  -5   4   3 4099.30 493.220   5
   5  -4  -3 3993.28 470.779   6
  -5   4   2 3943.35 469.224   5
   5  -4  -2 4485.79 484.950   6
  -5   4   1 9484.61 718.846   5
  -5   4   1 9219.01 653.598   6
   5  -4  -1 9302.67 666.028   6
  -5   4   0 397.992 166.439   6
  -5   4   0 244.039 196.067   5
   5  -4   0-82.7575 134.412   6
  -5   4  -1 22283.7 1147.93   5
  -5   4  -1 19644.2 847.098   6
   5  -4   1 21743.7 939.295   6
  -5   4  -2-205.160 168.376   5
   5  -4   2-131.367 146.824   6
  -5   4  -2 77.3358 121.768   6
   5  -4   3 1407.08 353.987   5
  -5   4  -3 1250.71 333.244   5
   5  -4   3 1004.94 188.401   6
  -5   4  -3 1148.55 181.902   6
   5  -4   4 799.099 136.355   6
  -5   4  -4 741.058 233.686   5
   5  -4   4 790.964 294.181   5
   5  -4   5 206.170 238.317   5
  -5   4  -5-42.9395 172.081   5
  -5   4  -5 79.7405 72.0059   3
   5  -4   6 7894.72 851.045   5
  -5   4  -6 6817.29 286.096   3
  -5   4  -6 6844.66 271.470   3
   5  -4   7 12.5043 279.287   5
  -5   4  -7-42.2769 214.160   1
   5  -4   8 8270.68 959.117   5
  -5   4  -8 8141.30 750.651   1
   5  -4   9 1352.87 407.953   5
  -5   4  -9 864.366 291.217   1
   5  -4  10 45.4780 230.984   5
  -5   4 -10 247.972 161.971   1
   5  -4  11 1628.52 530.057   5
   5  -4  12 705.591 397.526   5
   5  -4  13-420.665 318.667   5
   5  -3 -16 1012.53 471.275   4
  -5   3  16 1328.47 416.071   6
   5  -3 -15 24.2509 314.956   4
  -5   3  15 845.107 332.379   6
   5  -3 -14 409.112 287.842   4
  -5   3  14-50.9734 264.172   6
   5  -3 -13 51.6246 220.988   4
  -5   3  13 424.896 282.532   6
  -5   3  12 852.305 346.020   6
  -5   3  11 4961.46 684.098   6
  -5   3  10 337.474 103.220   2
   5  -3 -10 537.647 248.185   6
  -5   3  10 152.451 276.959   6
  -5   3   9-54.7892 278.883   6
   5  -3  -9 434.840 213.359   6
  -5   3   8 1076.63 317.832   6
   5  -3  -8 1036.53 277.390   6
   5  -3  -7 17260.7 1087.97   6
  -5   3   7 15353.7 1015.76   6
  -5   3   6 299.492 243.199   6
   5  -3  -6 970.581 290.759   6
   5  -3  -5 27647.5 1297.35   6
   5  -3  -4 98.3134 186.146   6
  -5   3   3 7373.97 579.314   5
   5  -3  -3 8093.76 660.376   6
  -5   3   2 2122.87 328.596   5
  -5   3   2 2355.87 361.674   6
   5  -3  -2 2168.81 341.746   6
  -5   3   1 11935.1 737.999   5
   5  -3  -1 12916.9 741.795   6
  -5   3   1 13057.3 730.905   6
  -5   3   0 5487.38 557.124   5
   5  -3   0 5206.24 452.545   6
  -5   3   0 5322.23 439.183   6
  -5   3  -1 17629.8 978.980   5
   5  -3   1 15971.4 712.712   6
  -5   3  -1 16250.3 721.978   6
  -5   3  -2 10430.6 788.588   5
   5  -3   2 9485.77 519.472   6
  -5   3  -2 10062.0 536.762   6
  -5   3  -3 873.589 151.295   6
  -5   3  -3 1026.42 298.474   5
   5  -3   3 428.319 234.858   5
  -5   3  -4 876.583 114.039   6
   5  -3   4 914.895 322.776   5
  -5   3  -4 923.667 291.830   5
  -5   3  -4 802.579 138.056   3
  -5   3  -5 4531.14 613.452   5
   5  -3   5 4616.87 621.210   5
  -5   3  -5 4430.92 238.014   3
  -5   3  -5 4240.21 230.086   3
   5  -3   6 4600.78 604.947   4
   5  -3   6 3698.90 601.748   5
   5  -3   7 235.001 221.788   5
  -5   3  -7 539.960 232.194   1
   5  -3   8 17000.6 1358.09   5
  -5   3  -8 16384.5 971.835   1
   5  -3   9 3.93453 216.671   5
  -5   3  -9 209.091 166.961   1
   5  -3  10 779.439 357.989   5
   5  -3  11 848.622 472.721   5
   5  -3  12 856.450 484.816   5
   5  -3  13 279.743 332.584   5
  -5   2  18-345.780 322.248   5
   5  -2 -17 214.637 328.579   4
   5  -2 -16 748.422 421.419   4
  -5   2  16 38.5491 195.725   6
   5  -2 -15-71.8543 237.456   4
  -5   2  15 153.889 192.257   6
   5  -2 -14 568.701 307.933   4
  -5   2  14 1318.22 395.943   6
   5  -2 -13 109.098 255.603   4
  -5   2  13 230.166 216.183   6
  -5   2  12-85.7962 156.263   2
  -5   2  12-6.81857 211.623   6
   5  -2 -12-459.980 350.942   4
   5  -2 -11 295.856 223.952   6
  -5   2  11-52.5405 214.991   6
  -5   2  11 187.260 116.651   2
  -5   2  10 2800.21 266.433   2
   5  -2 -10 3418.25 517.092   6
  -5   2  10 3084.53 484.420   6
  -5   2   9 3589.66 273.194   2
   5  -2  -9 3502.51 499.008   6
  -5   2   9 3583.62 519.977   6
  -5   2   8 479.816 242.521   6
   5  -2  -8 422.318 243.430   6
  -5   2   7 7535.91 684.339   6
   5  -2  -7 8060.09 718.080   6
   5  -2  -6 15028.8 933.101   6
   5  -2  -5 674.761 227.707   6
   5  -2  -5 1912.07 176.063   2
  -5   2   4-31.4941 171.189   5
   5  -2  -4 155.674 163.094   6
  -5   2   3 184487. 2674.43   5
   5  -2  -3 177139. 2818.53   6
  -5   2   3 172423. 2798.67   6
   5  -2  -2 39255.1 1258.83   5
  -5   2   2 38032.6 1207.62   5
   5  -2  -2 37639.0 1239.31   6
  -5   2   2 38894.5 1289.87   6
  -5   2   1 2931.94 388.476   5
   5  -2  -1 2632.60 357.326   6
   5  -2  -1 2711.09 359.879   5
  -5   2   1 3373.87 382.649   6
   5  -2   0 2993.52 341.486   6
  -5   2   0 3530.69 368.911   6
  -5   2   0 3285.39 429.272   5
  -5   2  -1 84.0114 174.168   5
  -5   2  -1 63.5736 108.006   6
   5  -2   2 28222.5 1322.16   5
  -5   2  -2 27418.7 1292.89   5
  -5   2  -2 26341.0 831.144   6
  -5   2  -2 26297.0 881.320   3
  -5   2  -3 176.838 206.523   5
   5  -2   3 71.9697 216.296   5
  -5   2  -3-10.8261 79.3189   6
  -5   2  -3 9.04898 73.5404   3
  -5   2  -4 333.545 85.6982   6
  -5   2  -4 345.637 98.9416   3
  -5   2  -4 468.026 224.451   5
   5  -2   4 116.636 208.305   5
   5  -2   4 165.490 113.019   4
   5  -2   5 13984.2 972.564   4
   5  -2   5 13222.0 1047.25   5
   5  -2   6 828.440 263.630   4
   5  -2   6 848.655 344.558   5
   5  -2   7 131.703 229.685   5
   5  -2   8 4955.96 768.194   5
   5  -2   9 776.851 332.356   5
   5  -2  10 451.230 332.321   5
   5  -2  11 323.636 322.401   5
   5  -2  12 1000.92 430.202   5
  -5   1  18 253.653 240.342   5
  -5   1  17 541.161 281.790   5
   5  -1 -17 870.476 445.680   4
  -5   1  16 2549.36 525.669   6
   5  -1 -16 2121.51 628.990   4
  -5   1  15-91.5285 223.965   6
  -5   1  15 514.765 220.979   2
   5  -1 -15 281.864 265.349   4
  -5   1  14 1110.90 371.036   6
   5  -1 -14 646.015 316.240   4
  -5   1  14 1495.34 312.006   2
  -5   1  13-19.3377 209.848   6
   5  -1 -13 397.018 287.944   4
  -5   1  13 235.960 148.693   2
  -5   1  13 242.230 164.182   3
   5  -1 -12 3252.14 588.422   4
  -5   1  12 4090.86 560.788   3
  -5   1  12 3856.66 591.757   6
   5  -1 -12 4036.44 577.070   6
  -5   1  12 3090.24 389.232   2
   5  -1 -11 1814.54 392.370   6
   5  -1 -11 1324.92 380.381   4
  -5   1  11 1953.50 396.980   3
  -5   1  11 1148.45 210.259   2
  -5   1  11 1581.54 394.220   6
   5  -1 -10 8771.88 787.616   6
  -5   1  10 8505.30 510.845   2
  -5   1  10 9128.60 824.950   6
   5  -1  -9 21923.5 1214.59   6
  -5   1   9 20158.0 753.333   2
  -5   1   9 21077.8 1217.89   6
   5  -1  -8 48978.8 1762.11   6
  -5   1   8 46660.2 1712.41   6
   5  -1  -7 21837.3 1138.32   6
  -5   1   7 23018.7 1215.88   6
   5  -1  -6 17118.2 621.666   2
   5  -1  -6 18591.8 1022.50   6
   5  -1  -5 53172.0 1660.51   6
  -5   1   4 14427.1 707.288   5
   5  -1  -4 14630.9 863.658   6
  -5   1   3 63244.9 1443.06   5
   5  -1  -3 64391.3 1705.87   6
  -5   1   3 67011.5 1740.88   6
  -5   1   2 20293.2 896.095   5
   5  -1  -2 19806.9 861.513   5
  -5   1   2 20685.2 929.076   6
   5  -1  -2 19181.7 899.157   6
  -5   1   1 1238.22 254.909   3
   5  -1  -1 1003.22 246.882   5
  -5   1   1 1197.88 267.493   5
  -5   1   1 1361.42 264.416   6
  -5   1   0 13901.9 814.481   5
  -5   1   0 14042.1 703.718   6
  -5   1   0 13842.7 718.328   3
  -5   1  -1 415.433 157.076   3
  -5   1  -1 678.122 174.473   6
  -5   1  -1 555.854 202.528   5
  -5   1  -2 2413.83 262.988   3
  -5   1  -2 2674.93 406.534   5
   5  -1   2 2269.64 396.773   5
  -5   1  -2 2258.13 259.026   6
   5  -1   3 9699.11 819.697   5
  -5   1  -3 10163.1 832.136   5
   5  -1   3 9718.71 699.925   4
  -5   1  -3 9533.54 490.832   3
  -5   1  -3 9190.80 495.784   6
   5  -1   4 1766.73 327.607   4
  -5   1  -4 1670.19 190.255   6
   5  -1   4 1742.50 357.928   5
  -5   1  -4 1725.38 182.237   3
  -5   1  -5 1330.89 134.043   6
  -5   1  -5 1251.21 114.272   3
   5  -1   5 1293.67 373.652   5
   5  -1   5 1301.83 311.159   4
   5  -1   6 273.753 254.420   5
   5  -1   6 80.7063 144.369   4
   5  -1   7 5555.43 800.476   5
  -5   1  -7 5765.02 492.445   1
   5  -1   8 87.6281 226.017   5
  -5   1  -8 228.110 102.230   1
   5  -1   9 1557.80 529.475   5
   5  -1  10 509.200 296.984   5
   5  -1  11 763.516 502.739   5
   5  -1  12 239.237 346.725   5
  -5   0  19 12.9321 242.072   5
  -5   0  18 146.732 293.797   5
  -5   0  17 237.286 273.486   6
  -5   0  17-110.627 220.264   5
   5   0 -17 55.2909 250.854   4
  -5   0  16 487.007 197.958   5
   5   0 -16 980.475 461.969   4
  -5   0  16 771.136 336.570   2
  -5   0  16 1679.44 470.010   6
  -5   0  15 5405.78 733.451   6
  -5   0  15 5527.53 643.723   2
   5   0 -15 5213.02 875.385   4
   5   0 -14 479.427 274.328   4
  -5   0  14 143.340 216.493   2
  -5   0  13 174.318 143.747   3
   5   0 -13 162.368 245.884   4
  -5   0  13 371.252 182.536   2
  -5   0  13 410.039 290.713   6
  -5   0  12 11553.8 994.425   6
  -5   0  12 10362.1 697.784   2
   5   0 -12 10328.0 996.733   4
  -5   0  12 11276.4 919.941   3
  -5   0  11 366.713 197.154   3
   5   0 -11 73.0536 183.263   4
  -5   0  11 18.0114 137.516   2
  -5   0  11-78.0162 247.479   6
  -5   0  10 6694.50 726.746   6
   5   0 -10 6472.28 691.483   6
  -5   0  10 6151.67 484.388   2
   5   0 -10 5906.28 697.779   4
  -5   0  10 6149.92 661.217   3
   5   0  -9 2944.91 460.321   6
  -5   0   9 3136.80 463.074   3
  -5   0   9 2935.98 354.289   2
  -5   0   9 2989.50 492.121   6
   5   0  -8 5496.98 606.242   6
  -5   0   8 6167.80 629.431   3
  -5   0   8 5685.31 650.989   6
  -5   0   7 29290.9 1307.26   3
  -5   0   7 28889.7 1338.78   6
   5   0  -7 27653.9 1284.24   6
   5   0  -6 1905.26 248.721   2
  -5   0   6 2102.97 380.009   3
  -5   0   5 12073.4 803.125   3
  -5   0   5 10200.7 544.800   5
  -5   0   4 4475.56 487.453   3
  -5   0   4 3859.47 333.804   5
   5   0  -3 216.037 145.456   5
  -5   0   3-47.3796 120.995   5
  -5   0   3 163.774 199.307   3
  -5   0   2 8639.49 552.100   5
   5   0  -2 8316.10 536.522   5
  -5   0   2 9150.14 637.974   3
  -5   0   2 8396.09 627.842   6
  -5   0   1 21126.1 915.359   5
   5   0  -1 21289.5 942.154   5
  -5   0   1 21140.8 930.855   6
  -5   0   1 20551.0 925.229   3
  -5   0   0 291.880 152.829   6
  -5   0   0 577.293 219.003   5
  -5   0   0 384.099 174.547   3
  -5   0  -1 16723.7 780.257   6
  -5   0  -1 16215.1 764.606   3
  -5   0  -1 17235.1 982.141   5
  -5   0  -2 5342.19 426.784   6
   5   0   2 4807.49 563.267   5
  -5   0  -2 5336.36 590.935   5
   5   0   2 5163.64 467.524   4
  -5   0  -2 5199.80 417.370   3
   5   0   3 573.530 179.284   4
  -5   0  -3 652.410 172.117   6
   5   0   3 545.597 246.976   5
  -5   0  -3 710.453 155.815   3
  -5   0  -4 4682.04 346.780   3
   5   0   4 5010.97 633.898   5
   5   0   4 5032.40 545.275   4
  -5   0  -4 4913.17 379.674   6
   5   0   5 983.650 247.531   4
   5   0   5 341.129 205.006   5
  -5   0  -5 994.044 153.826   6
  -5   0  -5 1022.86 146.170   3
   5   0   6 920.794 341.740   5
  -5   0  -6 766.258 118.943   6
  -5   0  -6 709.179 118.684   6
  -5   0  -7 5106.18 390.547   1
   5   0   7 4946.91 751.439   5
   5   0   8 4709.63 786.170   5
   5   0   9 1217.03 405.328   5
   5   0  10 196.869 264.729   5
   5   0  11 166.935 292.419   5
  -5  -1  19 149.827 273.342   5
  -5  -1  18 2672.55 638.338   5
   5   1 -18 3832.62 875.604   4
  -5  -1  17 1277.28 397.768   5
   5   1 -17 2223.38 635.057   4
  -5  -1  17 2433.96 545.148   6
   5   1 -16 843.158 401.442   4
  -5  -1  16 403.296 172.378   5
  -5  -1  16 71.9376 194.475   6
  -5  -1  16 378.601 222.714   2
  -5  -1  15 3452.17 615.325   6
  -5  -1  15 1467.18 365.272   5
   5   1 -15 1845.76 505.620   4
  -5  -1  15 2430.01 453.062   2
  -5  -1  14 1118.51 376.671   6
   5   1 -14 722.632 325.301   4
  -5  -1  14 583.005 229.044   2
  -5  -1  13 1142.45 363.112   6
  -5  -1  13 1235.28 283.932   2
   5   1 -13 844.805 328.045   4
  -5  -1  12 2954.80 519.857   6
  -5  -1  12 2793.54 412.626   2
   5   1 -12 2798.76 531.829   4
  -5  -1  12 3129.88 490.772   3
  -5  -1  11 3852.96 589.314   6
  -5  -1  11 3535.81 433.273   2
   5   1 -11 3029.13 508.588   4
  -5  -1  11 3762.05 542.772   3
  -5  -1  10 3643.43 533.418   6
  -5  -1  10 2341.08 269.096   2
   5   1 -10 3290.44 484.312   4
  -5  -1  10 3835.88 550.393   3
  -5  -1   9 36428.6 1626.30   6
  -5  -1   9 36351.9 1565.16   3
   5   1  -9 33868.0 1434.96   4
  -5  -1   8 12442.6 920.888   6
  -5  -1   8 14054.2 951.195   3
  -5  -1   7 277.460 243.860   3
   5   1  -7 99.6992 131.851   2
  -5  -1   7 103.090 205.984   6
  -5  -1   6 9710.49 471.339   5
   5   1  -6 9838.36 613.334   2
  -5  -1   6 11191.2 804.263   3
  -5  -1   5 7860.73 409.609   5
  -5  -1   5 9296.35 733.107   3
  -5  -1   4 54480.4 1108.46   5
  -5  -1   4 59463.6 1796.48   3
   5   1  -3 22.6036 120.916   5
  -5  -1   3 276.745 178.789   3
  -5  -1   3 54.6404 100.182   5
   5   1  -2-249.974 220.501   3
   5   1  -2-4.99127 125.379   5
  -5  -1   2 109.405 115.898   5
  -5  -1   2 92.6293 155.077   3
   5   1  -1 12922.5 735.066   5
  -5  -1   1 12648.3 713.301   5
   5   1  -1 13251.5 791.293   3
  -5  -1   1 13166.9 777.868   3
  -5  -1   0-17.3869 111.379   3
   5   1   0 229.873 193.961   3
   5   1   0 117.777 93.7485   4
   5   1   1 9681.51 539.058   4
  -5  -1  -1 10821.0 674.833   3
   5   1   1 11235.7 698.986   3
   5   1   2 4630.40 567.569   5
  -5  -1  -2 5009.89 445.139   3
   5   1   2 4353.01 405.799   4
   5   1   2 4974.36 441.896   3
   5   1   3 1131.94 360.055   5
  -5  -1  -3 1175.36 226.310   3
  -5  -1  -4 7074.52 487.561   3
   5   1   4 7585.40 802.483   5
  -5  -1  -5 4672.17 372.888   3
   5   1   5 4789.78 689.357   5
   5   1   6 3437.92 597.966   5
  -5  -1  -6 2861.42 307.710   6
  -5  -1  -7 4696.31 340.848   6
   5   1   7 4986.48 774.030   5
  -5  -1  -7 3831.15 220.488   1
  -5  -1  -7 4767.68 352.437   6
   5   1   8-97.6484 256.127   5
   5   1   9 2577.08 649.310   5
   5   1  10 628.543 396.780   5
   5   1  11 519.994 403.800   5
  -5  -2  18 14.5101 140.322   5
  -5  -2  17-5.54079 124.290   5
  -5  -2  17 357.063 290.993   2
  -5  -2  17-77.0596 185.468   6
   5   2 -16 230.341 261.067   4
  -5  -2  16 838.444 305.651   5
  -5  -2  16 1255.19 388.306   2
  -5  -2  16 1783.63 502.386   6
   5   2 -15-8.98583 287.870   4
  -5  -2  15 385.891 226.998   5
  -5  -2  15 739.839 307.085   2
  -5  -2  15 500.223 294.238   6
   5   2 -14 655.318 345.162   4
  -5  -2  14 475.979 239.922   5
  -5  -2  14 469.029 269.799   6
  -5  -2  14 1158.70 339.044   2
  -5  -2  13 2771.49 516.003   6
  -5  -2  13 2427.72 402.816   5
   5   2 -13 2380.77 518.811   4
  -5  -2  13 1835.62 350.083   2
  -5  -2  12-28.2219 268.274   6
   5   2 -12 315.530 205.821   4
  -5  -2  11 3239.66 548.025   6
  -5  -2  11 1809.70 280.434   2
   5   2 -11 3031.93 526.930   4
  -5  -2  11 3117.28 493.479   3
  -5  -2  10 1807.80 410.417   6
  -5  -2  10 1661.44 360.834   2
  -5  -2  10 1394.11 357.657   3
   5   2 -10 1031.44 287.649   4
  -5  -2   9 2364.15 435.097   3
   5   2  -9 1330.00 319.065   4
  -5  -2   9 1440.24 360.281   6
  -5  -2   8 20311.9 1167.98   3
  -5  -2   8 18797.4 1162.20   6
  -5  -2   7 6885.17 719.825   6
  -5  -2   7 5966.77 308.392   5
   5   2  -7 6539.38 518.849   4
  -5  -2   7 7769.86 703.404   3
   5   2  -7 6439.22 553.355   2
  -5  -2   6 694.554 254.108   3
  -5  -2   6 565.001 259.315   6
   5   2  -6 611.881 190.740   2
  -5  -2   6 499.972 91.1928   5
   5   2  -6 637.719 173.477   4
   5   2  -6 567.232 283.682   3
  -5  -2   5 29020.7 621.357   5
   5   2  -5 28657.8 795.575   4
  -5  -2   5 33137.6 1391.71   3
   5   2  -5 32030.0 1234.46   2
   5   2  -4 1730.96 194.398   5
   5   2  -4 1541.93 151.778   4
  -5  -2   4 1405.40 169.947   5
   5   2  -4 1414.07 331.821   3
  -5  -2   4 1918.69 394.164   3
   5   2  -3 7678.68 451.522   5
  -5  -2   3 9400.19 745.380   3
   5   2  -3 8195.77 716.611   3
   5   2  -2 334.619 126.339   5
   5   2  -2 611.663 233.365   3
  -5  -2   2 387.622 203.701   3
   5   2  -1 7824.22 583.952   5
  -5  -2   1 8226.21 662.335   3
   5   2  -1 8987.87 716.600   3
  -5  -2   0 5344.77 517.782   3
   5   2   0 5226.75 530.358   3
   5   2   1 10131.1 790.641   5
   5   2   1 10483.9 724.767   3
  -5  -2  -1 9514.44 684.172   3
   5   2   2 18444.1 1144.83   5
   5   2   2 18773.7 952.391   3
  -5  -2  -2 18178.6 919.206   3
   5   2   3 10267.7 905.254   5
  -5  -2  -3 10688.5 691.463   3
   5   2   3 10883.6 700.580   3
   5   2   4 2530.36 481.282   5
   5   2   4 2727.81 367.299   3
  -5  -2  -4 2253.59 322.364   3
  -5  -2  -5 452.135 139.880   3
   5   2   5 330.126 236.102   5
   5   2   5 589.502 181.432   3
  -5  -2  -5 532.837 179.180   6
  -5  -2  -6 3929.62 420.057   6
   5   2   6 4417.79 706.073   5
  -5  -2  -6 2629.30 153.842   1
   5   2   7 4723.93 770.952   5
   5   2   8 1393.32 506.351   5
   5   2   9 230.966 366.811   5
   5   2  10 1067.43 475.402   5
  -5  -3  18 179.424 232.148   2
  -5  -3  17-157.277 191.963   5
  -5  -3  17 294.058 284.723   2
  -5  -3  16-186.825 239.721   5
  -5  -3  16 352.505 240.611   2
  -5  -3  16 541.003 315.063   6
  -5  -3  15-29.2835 166.016   5
  -5  -3  15-227.944 248.826   2
  -5  -3  15-292.416 242.028   6
  -5  -3  14 3596.63 491.504   5
  -5  -3  14 3043.81 463.666   2
  -5  -3  14 3287.59 591.838   6
   5   3 -13-24.7884 213.888   4
  -5  -3  13 450.840 202.321   5
  -5  -3  13-140.309 243.524   2
  -5  -3  13 47.5536 200.829   6
   5   3 -12-411.450 267.860   4
  -5  -3  12 86.0540 156.507   5
  -5  -3  12-248.302 246.495   2
  -5  -3  12 83.3995 214.248   6
   5   3 -11-285.605 298.410   4
  -5  -3  11 80.4290 207.264   6
  -5  -3  11 78.6345 128.429   5
  -5  -3  11 561.726 273.228   2
  -5  -3  10 1554.99 369.785   3
  -5  -3  10 1148.80 195.848   5
  -5  -3  10 821.217 331.739   6
   5   3 -10 576.183 172.607   4
  -5  -3   9 7624.41 353.580   5
  -5  -3   9 8678.88 814.935   3
  -5  -3   9 8547.20 853.127   6
   5   3  -8 7550.91 762.903   3
  -5  -3   8 8451.62 787.240   3
  -5  -3   8 6896.76 739.611   6
  -5  -3   7 2485.30 439.065   6
   5   3  -7 2946.81 392.011   2
   5   3  -7 2577.79 309.226   4
   5   3  -7 3035.28 508.025   3
  -5  -3   7 3076.25 480.807   3
   5   3  -6 1916.72 392.433   3
  -5  -3   6 2572.34 434.818   3
   5   3  -6 2128.89 353.483   2
  -5  -3   5 1006.99 312.380   3
   5   3  -5 519.404 246.845   3
   5   3  -5 1264.31 333.312   2
   5   3  -4 10540.9 433.896   5
  -5  -3   4 11864.9 878.949   3
   5   3  -4 11052.9 868.958   3
   5   3  -3 30412.6 920.670   5
   5   3  -3 33606.9 1477.76   3
  -5  -3   3 34336.7 1460.76   3
   5   3  -2 17993.8 804.203   5
   5   3  -2 19321.8 1089.14   3
  -5  -3   2 19678.5 1083.52   3
   5   3  -1 10475.6 799.452   3
  -5  -3   1 10098.9 769.901   3
   5   3   0 18241.0 1054.52   3
  -5  -3   0 17660.3 1010.32   3
   5   3   1 9127.00 769.563   5
   5   3   1 10248.0 785.844   3
  -5  -3  -1 9758.02 741.997   3
   5   3   2 4835.24 610.407   5
   5   3   2 5657.32 573.479   3
  -5  -3  -2 5595.93 565.582   3
   5   3   3 7169.38 794.356   5
   5   3   3 8640.29 693.786   3
  -5  -3  -3 7289.30 630.664   3
   5   3   4 7185.02 842.625   5
   5   3   4 8022.23 663.182   3
  -5  -3  -4 7096.49 621.039   3
   5   3   5 740.662 231.711   3
  -5  -3  -5 508.633 191.230   6
   5   3   5 633.137 298.062   5
  -5  -3  -5 776.260 216.715   3
  -5  -3  -6 7049.55 622.276   6
   5   3   6 6853.67 569.300   3
   5   3   6 6687.83 892.219   5
   5   3   7 2709.31 668.371   5
   5   3   8 721.748 422.499   5
   5   3   9 624.221 411.286   5
  -5  -4  18-1408.61 419.475   2
  -5  -4  17-255.560 174.559   6
  -5  -4  17-1006.80 350.939   2
  -5  -4  16-491.874 321.749   2
  -5  -4  16-121.187 266.781   6
  -5  -4  16 185.700 140.523   5
  -5  -4  15-7.52943 201.524   2
  -5  -4  15-388.882 359.462   6
  -5  -4  15-39.3519 130.877   5
  -5  -4  14 613.094 264.117   2
  -5  -4  14 100.990 230.334   6
  -5  -4  14 371.426 194.701   5
  -5  -4  13-168.847 223.234   2
  -5  -4  13 113.581 179.551   5
  -5  -4  13-169.070 217.632   6
  -5  -4  12 4970.76 633.679   2
  -5  -4  12 4340.96 404.647   5
  -5  -4  12 4366.51 647.335   6
  -5  -4  11 6839.46 809.455   6
  -5  -4  11 6438.91 401.147   5
  -5  -4  10 2196.59 449.723   6
  -5  -4  10 1922.62 149.876   5
  -5  -4   9 5659.46 694.079   6
   5   4  -9 5408.99 679.016   3
  -5  -4   8 8057.01 794.477   3
   5   4  -8 8555.94 855.407   3
   5   4  -8 7778.51 738.312   2
   5   4  -7 735.302 267.886   2
   5   4  -7 242.356 243.678   3
  -5  -4   7 565.785 266.269   3
   5   4  -6 534.929 231.560   2
  -5  -4   6 186.503 189.151   3
   5   4  -6 392.230 220.017   3
   5   4  -5 6297.95 747.027   3
  -5  -4   5 7599.54 749.415   3
   5   4  -5 7486.37 713.607   2
   5   4  -4-89.9537 236.558   3
  -5  -4   4 238.131 208.077   3
   5   4  -4 191.946 86.3704   5
   5   4  -3 373.113 281.587   3
   5   4  -3 17.2042 93.2086   5
  -5  -4   3 585.051 281.939   3
   5   4  -2 32721.6 1492.80   3
   5   4  -2 32740.0 1130.64   5
  -5  -4   2 32874.9 1502.52   3
   5   4  -1 2901.85 447.640   3
  -5  -4   1 2612.88 435.223   3
   5   4   0 4800.14 540.616   5
  -5  -4   0 4893.68 582.285   3
   5   4   0 4087.64 558.792   3
   5   4   1 12226.5 924.604   5
   5   4   1 12727.5 927.346   3
  -5  -4  -1 13163.4 932.648   3
   5   4   2 2415.49 463.579   5
   5   4   2 3289.29 485.485   3
  -5  -4  -2 2512.96 425.829   3
   5   4   3 2933.46 531.598   5
   5   4   3 3091.38 474.199   3
  -5  -4  -3 2988.20 456.556   3
   5   4   4 2927.07 460.605   3
  -5  -4  -4 2441.38 403.110   3
   5   4   4 2076.22 489.967   5
  -5  -4  -4 1833.37 215.183   1
   5   4   5 305.830 246.279   5
  -5  -4  -5 629.048 215.066   6
   5   4   5 215.055 149.943   3
   5   4   6 668.988 385.133   5
   5   4   6 979.773 267.627   3
   5   4   7 52.0353 238.699   5
   5   4   8-217.561 394.530   5
   5   4   9 222.163 270.505   5
  -5  -5  18 386.614 295.828   2
  -5  -5  17 175.413 180.616   2
  -5  -5  17-712.398 362.406   6
  -5  -5  16 351.640 228.362   2
  -5  -5  16-610.760 379.301   6
  -5  -5  15-45.0637 180.717   2
  -5  -5  15-80.9568 215.684   6
  -5  -5  14 1488.32 452.732   6
  -5  -5  14 1188.48 263.833   5
  -5  -5  14 2168.40 495.563   2
  -5  -5  13 146.557 104.213   5
  -5  -5  13 391.531 247.820   6
  -5  -5  12 1033.22 173.257   5
  -5  -5  12 190.148 245.917   6
  -5  -5  11-495.666 349.664   6
   5   5 -11 113.388 227.650   3
  -5  -5  10 228.236 287.931   6
   5   5 -10 643.964 264.697   3
   5   5  -9 10087.4 991.262   3
   5   5  -8 16120.1 1216.99   3
   5   5  -7-199.417 263.235   3
   5   5  -6 23.1724 191.541   3
   5   5  -5-374.623 283.428   3
   5   5  -4 95.3703 89.8959   5
   5   5  -4-225.552 286.382   3
   5   5  -3 619.594 157.618   5
   5   5  -3 648.452 307.210   3
  -5  -5   3 541.856 227.000   3
   5   5  -2 468.724 173.265   5
   5   5  -2 410.414 241.519   3
  -5  -5   2 172.283 223.150   3
  -5  -5   1 7577.30 763.998   3
   5   5  -1 6903.15 768.582   3
   5   5   0 4381.04 545.260   5
  -5  -5   0 4804.99 599.580   3
   5   5   0 4305.29 583.447   3
   5   5   1 3259.97 506.948   5
  -5  -5  -1 3295.25 512.947   3
   5   5   1 3277.00 528.523   3
  -5  -5  -2 882.771 264.389   3
   5   5   2 1336.30 364.841   5
  -5  -5  -2 1311.49 251.782   1
   5   5   2 1533.34 369.352   3
  -5  -5  -3 7.59741 107.086   3
   5   5   3-167.866 219.693   5
  -5  -5  -3-162.090 112.506   1
   5   5   3 57.3601 170.292   3
   5   5   4 151.728 196.385   5
  -5  -5  -4 443.804 225.730   3
   5   5   4 10.2809 199.782   3
   5   5   5 943.829 363.707   5
   5   5   5 1670.63 378.295   3
   5   5   6 1106.33 389.535   5
   5   5   7-73.8595 320.526   5
   5   5   8-116.211 295.444   5
  -5  -6  19 1560.27 585.986   2
  -5  -6  18 298.990 291.833   2
  -5  -6  17 1971.82 528.682   2
  -5  -6  17 973.089 396.149   6
  -5  -6  16 1656.84 531.242   2
  -5  -6  16 718.563 394.390   6
  -5  -6  15 2726.61 640.033   2
  -5  -6  15 314.551 317.783   6
  -5  -6  14 3332.01 680.770   2
  -5  -6  14 629.749 328.328   6
  -5  -6  13 158.092 257.748   6
  -5  -6  12 6813.28 874.201   6
   5   6 -12 5977.08 843.947   3
  -5  -6  11 11342.7 1105.93   6
   5   6 -11 10000.7 1034.63   3
   5   6 -10 240.527 273.281   3
   5   6  -9 1307.66 425.528   3
   5   6  -8 12211.6 1118.20   3
   5   6  -7-212.918 275.483   3
   5   6  -6 5691.10 775.244   3
   5   6  -5 12826.6 1130.06   3
   5   6  -4 375.526 114.203   5
   5   6  -4 387.356 244.511   3
   5   6  -3 6806.91 509.200   5
   5   6  -3 6073.56 753.634   3
   5   6  -2 11609.6 1029.18   3
   5   6  -1 188.760 161.072   5
   5   6  -1-86.0240 209.972   3
   5   6   0 1217.05 322.474   5
  -5  -6   0 836.559 223.972   1
   5   6   0 821.035 342.613   3
   5   6   1 5339.96 665.809   5
  -5  -6  -1 5343.56 554.755   1
   5   6   1 5220.33 687.787   3
   5   6   2 2874.64 538.729   5
  -5  -6  -2 2823.86 367.705   1
   5   6   2 3225.38 557.354   3
   5   6   3 2943.72 564.700   5
   5   6   3 3673.94 575.627   3
   5   6   4 406.092 334.024   5
   5   6   4-297.359 225.660   3
   5   6   5 291.773 252.563   5
   5   6   5 12.6933 163.005   3
   5   6   6 744.703 401.178   5
   5   6   7 186.133 307.684   5
  -5  -7  19 1611.10 633.613   2
  -5  -7  18 2085.38 651.883   2
  -5  -7  17 2161.82 674.877   2
  -5  -7  17 634.793 425.544   6
  -5  -7  16 3348.55 766.036   2
  -5  -7  16 1174.99 478.508   6
  -5  -7  15 1039.91 402.379   6
  -5  -7  15 2833.71 665.798   2
  -5  -7  14 1384.79 484.652   6
  -5  -7  13 1772.52 497.423   6
   5   7 -13 2059.54 522.308   3
  -5  -7  12 2220.03 522.411   6
   5   7 -12 1922.51 526.067   3
   5   7 -11 5112.45 767.989   3
   5   7 -10 12204.8 1186.20   3
   5   7  -9 6193.41 869.227   3
   5   7  -8 3931.87 704.234   3
   5   7  -7 3254.11 638.078   3
   5   7  -6 112.648 245.052   3
   5   7  -5 4535.29 231.880   5
   5   7  -5 6735.58 850.140   3
   5   7  -4 6595.37 446.095   5
   5   7  -4 7674.45 949.038   3
   5   7  -3 343.371 154.320   5
   5   7  -3 467.256 345.118   3
   5   7  -2 4421.75 493.068   5
   5   7  -2 4044.84 663.829   3
  -5  -7   2 4749.86 610.842   1
   5   7  -1 13651.1 1224.22   3
   5   7  -1 13248.6 934.571   5
  -5  -7   1 12583.1 946.132   1
   5   7   0 3813.18 557.532   5
  -5  -7   0 3248.71 474.094   1
   5   7   0 3362.36 627.123   3
   5   7   1 15.0643 189.313   5
   5   7   1 234.785 255.444   3
   5   7   2 48.9351 208.670   5
   5   7   2 249.686 219.570   3
   5   7   3 727.800 340.085   5
   5   7   3 694.477 319.803   3
   5   7   4-330.811 275.881   5
   5   7   4 29.5134 216.977   3
   5   7   5 134.498 241.861   5
   5   7   6-105.543 240.173   5
  -5  -8  18 2064.59 578.258   2
  -5  -8  17 193.927 327.691   6
  -5  -8  16 265.636 236.553   6
  -5  -8  15 172.170 224.397   6
  -5  -8  14 212.008 245.911   6
   5   8 -14-206.692 259.970   3
   5   8 -13-69.9242 231.364   3
  -5  -8  13 695.379 374.460   6
   5   8 -12 122.277 282.075   3
   5   8 -11 25.2742 329.687   3
   5   8 -10 60.4283 253.730   3
   5   8  -9 2106.40 549.758   3
   5   8  -8 112.973 319.030   3
   5   8  -7-371.452 290.626   3
   5   8  -6 603.818 316.984   3
   5   8  -5 1474.68 456.393   3
   5   8  -5 849.012 126.584   5
   5   8  -4-31.4783 307.124   3
   5   8  -4 90.2357 96.7502   5
   5   8  -3 2492.74 555.611   3
   5   8  -2 14.1952 264.837   3
   5   8  -2 14.4415 132.416   5
   5   8  -1 135.409 211.097   3
   5   8  -1 94.4107 136.347   5
   5   8   0 2463.08 575.622   3
   5   8   0 2565.83 483.577   5
   5   8   1 930.101 368.459   3
   5   8   1 1051.12 366.628   5
   5   8   2-322.321 286.846   3
   5   8   2-128.277 250.657   5
   5   8   3-5.27910 250.138   3
   5   8   3 239.074 270.433   5
   5   8   4 539.632 312.717   5
   5   8   5 231.749 330.006   5
  -5  -9  17 128.542 298.601   6
  -5  -9  16 190.147 343.082   6
  -5  -9  15 18.2745 275.997   6
   5   9 -15 263.623 321.943   3
   5   9 -14 75.2647 241.253   3
  -5  -9  14 452.743 376.338   6
   5   9 -13-442.961 350.847   3
   5   9 -12-226.869 321.185   3
   5   9 -11 139.382 259.387   3
   5   9 -10 1000.49 450.083   3
   5   9  -9 272.266 330.777   3
   5   9  -8-120.918 368.493   3
   5   9  -7-64.4423 294.108   3
   5   9  -6-220.113 327.233   3
   5   9  -5 702.427 392.298   3
   5   9  -4 379.478 313.376   3
   5   9  -4 270.483 120.152   5
   5   9  -3-99.7563 262.814   3
   5   9  -3 78.2501 106.069   5
   5   9  -2-164.923 257.406   3
   5   9  -2-359.925 216.751   5
   5   9  -1 825.993 411.698   3
   5   9  -1 420.994 214.073   5
   5   9   0 541.818 332.480   3
   5   9   0 111.983 169.456   5
   5   9   1-164.496 250.466   3
   5   9   1 284.623 209.706   5
   5   9   2 1051.59 481.967   3
   5   9   2 800.500 347.668   5
   5   9   3 92.5791 271.049   3
   5   9   3 37.1756 229.096   5
   5   9   4-734.950 361.147   5
   5   9   5 380.891 262.535   5
  -5 -10  17-111.947 217.032   6
  -5 -10  16-62.8397 227.863   6
   5  10 -15 48.3904 251.437   3
  -5 -10  15 710.048 493.866   6
   5  10 -14 326.875 389.217   3
  -5 -10  14-32.8809 232.376   6
   5  10 -13 1466.27 629.523   3
   5  10 -12-16.8275 260.766   3
   5  10 -11 1189.28 588.524   3
   5  10 -10 1650.01 592.187   3
   5  10  -9 380.931 325.101   3
   5  10  -8-165.652 310.921   3
   5  10  -7-214.852 290.763   3
   5  10  -6 190.463 271.825   3
   5  10  -5 937.919 439.598   3
   5  10  -4 1752.62 609.176   3
   5  10  -3 675.180 457.495   3
   5  10  -2 442.516 311.426   3
   5  10  -1 37.3538 248.750   3
   5  10   0 246.781 362.052   3
   5  10   1 25.5210 282.593   3
   5  10   2 525.872 332.974   3
   5  11 -12 894.628 507.006   3
   5  11 -11-82.1411 300.759   3
   5  11 -10 211.730 331.280   3
   5  11  -9-135.482 315.501   3
   5  11  -8-224.429 275.808   3
   5  11  -7 160.639 319.320   3
   5  11  -6 54.3013 274.371   3
   5  11  -5 141.159 248.990   3
   5  11  -4 345.227 396.514   3
   5  11  -3 222.682 301.926   3
   5  11  -2 254.788 397.081   3
   5  11  -1 882.582 570.104   3
   5  11   0 202.947 413.024   3
   5  11   1 31.7165 216.408   3
  -6  16   2 2702.64 659.312   1
  -6  16   1 1133.60 472.796   1
  -6  16   0 383.499 438.504   1
  -6  16  -1-288.380 317.648   1
  -6  16  -2 4.00170 293.785   1
   6 -16   5 462.548 438.701   2
  -6  15   3 75.1694 258.755   1
  -6  15   2 503.056 401.292   1
  -6  15   1 1466.00 584.205   3
  -6  15   1 511.517 428.870   1
  -6  15   0-470.422 382.605   3
  -6  15   0 35.0350 312.031   1
  -6  15  -1-99.0275 243.102   3
  -6  15  -1 14.1218 256.279   1
  -6  15  -2 2754.22 712.068   3
  -6  15  -2 1383.69 616.562   1
  -6  15  -3-147.976 278.543   3
  -6  15  -3 168.482 286.494   1
  -6  15  -4-186.269 257.834   3
   6 -15   4 308.750 288.812   2
  -6  15  -4 21.9966 255.682   1
  -6  15  -5 382.049 286.477   3
   6 -15   5 31.6355 251.945   2
  -6  15  -5 276.319 368.794   1
  -6  15  -6 28.3223 268.418   3
   6 -15   6-307.023 305.422   2
  -6  15  -7 863.054 409.387   3
   6 -15   7 1567.82 574.903   2
  -6  15  -8 9.81091 203.618   3
  -6  15  -9 725.281 413.723   3
  -6  14   5 177.720 358.260   3
  -6  14   4 3620.08 856.837   3
  -6  14   4 1986.65 571.547   1
  -6  14   3 2187.93 691.895   3
  -6  14   3 2394.14 605.432   1
  -6  14   2 529.465 352.895   3
  -6  14   2 863.533 417.892   1
  -6  14   1 655.651 421.211   3
  -6  14   1 505.020 395.214   1
  -6  14   0-176.082 356.629   3
  -6  14   0-229.285 286.768   1
  -6  14  -1-95.8259 293.576   3
  -6  14  -1-96.0599 271.210   1
   6 -14   2 726.094 343.321   2
  -6  14  -2 22.7254 301.022   3
  -6  14  -2 93.2646 269.066   1
  -6  14  -3 968.757 423.016   3
   6 -14   3 702.328 397.978   2
  -6  14  -3 649.805 406.288   1
  -6  14  -4 1233.73 459.864   3
   6 -14   4 1189.79 426.833   2
  -6  14  -4 1656.25 574.452   1
  -6  14  -5 196.587 220.441   3
   6 -14   5 4.59589 226.316   2
  -6  14  -5 123.724 259.452   1
  -6  14  -6 3136.18 694.954   3
   6 -14   6 3030.90 657.287   2
  -6  14  -6 3845.34 850.638   1
  -6  14  -7 2571.85 629.402   3
   6 -14   7 2094.21 593.656   2
  -6  14  -7 3649.84 882.423   1
  -6  14  -8-194.182 221.326   3
   6 -14   8 251.492 319.428   2
  -6  14  -9 822.656 410.527   3
  -6  13   8-71.5506 258.782   3
  -6  13   7 428.402 358.384   3
  -6  13   6 675.759 476.179   3
  -6  13   5 110.647 306.828   3
  -6  13   5 89.3910 213.091   1
  -6  13   4 2221.68 677.009   3
  -6  13   4 1852.14 526.036   1
  -6  13   3 7013.18 1062.72   3
  -6  13   3 6459.09 925.528   1
  -6  13   2 3619.76 796.908   3
  -6  13   2 3092.09 655.393   1
  -6  13   1 724.086 360.215   3
  -6  13   1 1407.76 487.787   1
  -6  13   0-192.741 288.889   3
  -6  13   0 429.063 347.643   1
   6 -13   1 3111.73 576.892   2
  -6  13  -1 2389.81 590.732   3
  -6  13  -1 2205.94 585.376   1
  -6  13  -2 3267.49 656.107   3
   6 -13   2 2714.17 549.943   2
  -6  13  -2 2922.07 643.817   1
  -6  13  -3 621.018 407.652   3
   6 -13   3 543.825 288.373   2
  -6  13  -3 216.274 299.860   1
  -6  13  -4 510.104 365.868   3
  -6  13  -4 560.895 356.461   1
   6 -13   4 368.754 263.191   2
  -6  13  -5 1220.33 415.775   3
  -6  13  -5 1899.25 529.181   1
   6 -13   5 948.353 351.084   2
  -6  13  -6 2247.59 552.089   3
   6 -13   6 2066.89 563.054   2
  -6  13  -6 2749.23 694.528   1
  -6  13  -7 7521.11 945.433   3
   6 -13   7 8576.50 1117.00   2
  -6  13  -7 7698.19 1129.76   1
  -6  13  -8-233.067 270.380   3
  -6  13  -8 222.006 300.457   1
   6 -13   8 410.656 357.337   2
  -6  13  -9-316.734 408.776   1
  -6  13  -9 104.347 162.591   3
   6 -13  12 15.5283 314.191   5
  -6  12  10 115.066 279.972   3
  -6  12   9 99.2015 253.270   3
  -6  12   8-207.783 312.907   3
  -6  12   7 1433.14 433.445   1
  -6  12   7 2248.34 695.456   3
  -6  12   6 223.713 231.527   1
  -6  12   6 180.766 292.743   3
  -6  12   5 893.516 360.233   1
  -6  12   5 867.127 497.496   3
  -6  12   4 72.5639 274.786   1
  -6  12   4-368.891 313.384   3
  -6  12   3 418.714 293.702   1
  -6  12   3 315.492 260.619   3
  -6  12   2 474.672 327.130   1
  -6  12   2 271.073 322.472   3
  -6  12   1 3222.30 650.743   1
  -6  12   1 3079.46 679.624   3
  -6  12   0 400.769 339.574   1
  -6  12   0 188.639 295.549   3
   6 -12   0 671.905 312.655   2
   6 -12   1-123.359 206.225   2
  -6  12  -1 278.880 323.598   1
  -6  12  -1-269.662 250.798   3
   6 -12   2 689.239 283.452   2
  -6  12  -2 878.060 396.570   1
  -6  12  -2 787.136 328.144   3
   6 -12   3 1823.73 447.357   2
  -6  12  -3 2900.23 640.906   1
  -6  12  -3 2100.19 495.754   3
   6 -12   4 1666.24 441.236   2
  -6  12  -4 1834.19 541.238   1
  -6  12  -4 1626.29 465.458   3
  -6  12  -5 3406.35 683.633   1
   6 -12   5 2435.58 535.044   2
  -6  12  -5 3006.35 582.005   3
  -6  12  -6 3277.84 676.370   1
  -6  12  -6 2998.91 586.651   3
  -6  12  -7 2218.15 588.278   1
  -6  12  -7 1558.53 434.406   3
  -6  12  -8 180.195 298.387   1
  -6  12  -8 942.297 368.419   3
  -6  12  -9-384.437 376.139   1
  -6  12  -9 245.490 190.138   3
   6 -12   9 38.5251 236.091   5
  -6  12 -10-416.484 366.821   1
   6 -12  10-75.6269 274.096   5
  -6  12 -11 93.8588 279.561   1
   6 -12  11 1122.84 494.203   5
   6 -12  12 125.451 324.723   5
  -6  11  12 265.752 420.325   3
  -6  11  11 22.6944 240.296   3
  -6  11  10 465.458 357.890   3
  -6  11   9 447.054 340.843   3
  -6  11   8 1033.37 465.069   3
  -6  11   8 913.817 332.215   1
  -6  11   7 415.887 299.614   3
  -6  11   7 1084.38 329.439   1
  -6  11   6 268.207 330.248   3
  -6  11   5 1256.46 445.306   3
  -6  11   4 1876.74 526.698   3
  -6  11   3 415.496 301.241   3
  -6  11   2 2724.43 564.874   3
   6 -11  -1 3038.14 486.973   2
  -6  11   1 2601.45 609.469   3
  -6  11   0 190.135 297.870   3
   6 -11   0 95.9446 192.160   2
  -6  11   0 118.420 241.365   1
  -6  11  -1-145.675 286.616   3
  -6  11  -1-1.05552 237.143   1
   6 -11   1 102.829 180.229   2
  -6  11  -2 134.994 231.588   3
  -6  11  -2-281.294 322.486   1
   6 -11   2-826.572 321.334   2
  -6  11  -3 3671.37 630.874   3
   6 -11   3 3621.83 580.677   2
  -6  11  -3 4135.34 711.246   1
  -6  11  -4 244.259 249.328   3
  -6  11  -4 95.9007 241.661   1
  -6  11  -5 4408.15 686.120   3
  -6  11  -5 5330.64 823.972   1
  -6  11  -6 11819.3 1222.44   1
  -6  11  -6 10913.9 1007.97   3
  -6  11  -7 452.686 338.799   1
  -6  11  -7 433.271 262.344   3
   6 -11   7 711.260 375.556   5
  -6  11  -8 522.734 327.973   1
  -6  11  -8 34.0217 155.691   3
   6 -11   8 340.212 269.089   5
  -6  11  -9 810.564 350.871   1
  -6  11  -9 1427.56 360.986   3
   6 -11   9 1123.58 458.637   5
  -6  11 -10 3216.00 765.843   1
   6 -11  10 3098.38 677.520   5
  -6  11 -11 384.047 317.230   1
   6 -11  11-179.334 261.179   5
   6 -11  12 54.4941 234.459   5
  -6  10  13 376.294 478.342   3
  -6  10  12-383.713 327.994   3
  -6  10  11 250.396 376.539   3
  -6  10  10 1242.52 513.883   3
  -6  10   9-158.802 224.880   3
  -6  10   8 321.527 329.197   3
  -6  10   7 8653.13 1093.65   3
  -6  10   6 48.3658 285.724   3
  -6  10   5 158.583 270.506   3
  -6  10   4 18753.4 1447.20   3
  -6  10   3 5490.48 803.799   3
  -6  10   2 3357.79 654.825   3
  -6  10   1 3338.63 632.145   3
   6 -10  -1 2704.53 408.636   2
  -6  10   0 72.8257 241.450   3
   6 -10   0 44.1291 201.016   2
  -6  10  -1 554.167 295.433   3
   6 -10   1 379.181 228.059   2
  -6  10  -2 5446.11 739.516   3
  -6  10  -3 2875.86 535.566   3
  -6  10  -3 3504.35 646.501   1
   6 -10   4 1405.20 343.964   6
  -6  10  -4 1646.52 474.799   1
  -6  10  -4 1108.79 368.791   3
  -6  10  -5 6059.03 724.286   3
  -6  10  -5 6773.40 891.495   1
   6 -10   5 7486.84 762.938   6
   6 -10   6 17405.6 1413.14   5
  -6  10  -6 15779.1 1135.72   3
  -6  10  -6 16671.6 1393.01   1
   6 -10   6 16796.2 1104.83   6
  -6  10  -7 5456.07 815.896   1
   6 -10   7 4617.45 753.706   5
  -6  10  -7 5251.72 652.505   3
   6 -10   8 1301.18 440.822   5
  -6  10  -8 1431.15 480.040   1
  -6  10  -8 1219.67 292.749   3
  -6  10  -9 45.6828 289.514   1
   6 -10   9-40.1523 237.496   5
  -6  10  -9 81.2127 143.139   3
  -6  10 -10 659.026 390.273   1
   6 -10  10 848.151 357.504   5
  -6  10 -11 1297.46 546.321   1
   6 -10  11 1365.29 516.847   5
   6 -10  12 1001.40 498.677   5
  -6   9  13 312.315 400.872   3
  -6   9  12 133.579 237.376   3
  -6   9  11 151.301 277.104   3
  -6   9  11 512.814 376.265   6
  -6   9  10 356.600 330.482   3
  -6   9  10 371.797 307.891   6
  -6   9   9 2052.16 519.225   3
  -6   9   9 1543.13 508.453   6
  -6   9   8-350.334 292.973   6
  -6   9   7 454.321 338.690   6
  -6   9   6-332.594 318.600   6
  -6   9   5 365.448 272.518   6
  -6   9   4 50.1978 231.668   6
  -6   9   3 7402.18 864.624   6
  -6   9   2 3472.89 629.145   3
  -6   9   2 2943.36 533.186   6
  -6   9   1-4.96014 261.588   3
  -6   9   1 33.8439 230.563   6
  -6   9   0 13272.8 1072.48   3
   6  -9   1 3906.64 563.573   6
  -6   9  -1 3156.81 538.952   3
  -6   9  -2 5111.88 674.753   3
   6  -9   2 5701.01 672.632   6
  -6   9  -3 11487.2 957.403   3
   6  -9   3 11544.3 928.327   6
  -6   9  -4 18581.3 1184.31   3
  -6   9  -4 19039.6 1408.92   1
   6  -9   4 19633.3 1195.07   6
   6  -9   4 20857.9 1476.29   5
  -6   9  -5 6799.00 709.137   3
   6  -9   5 7191.11 891.148   5
  -6   9  -5 6814.59 861.885   1
   6  -9   5 6807.40 667.505   6
   6  -9   6 2858.13 437.039   6
  -6   9  -6 2719.64 535.246   1
  -6   9  -6 2621.16 457.175   3
   6  -9   6 2745.95 576.614   5
   6  -9   7 2034.81 350.755   6
   6  -9   7 2531.28 561.051   5
  -6   9  -7 1659.69 333.770   3
  -6   9  -7 1755.39 424.133   1
   6  -9   8 1369.04 469.315   5
  -6   9  -8 2050.81 498.961   1
  -6   9  -8 1849.23 348.897   3
  -6   9  -9 2772.54 588.283   1
   6  -9   9 2101.18 561.959   5
  -6   9  -9 2462.16 361.447   3
  -6   9 -10 1559.70 484.363   1
   6  -9  10 1321.62 429.939   5
  -6   9 -11 63.5436 228.537   1
   6  -9  11-309.890 375.915   5
   6  -9  12 2025.49 623.143   5
  -6   8  14 0.16411 254.498   3
  -6   8  14-108.011 345.465   6
  -6   8  13 338.080 323.086   3
  -6   8  13-341.377 331.581   6
  -6   8  12-87.5932 271.061   6
  -6   8  11 367.465 320.798   6
  -6   8  10 1063.22 391.538   6
  -6   8   9-526.034 408.909   6
  -6   8   8 6361.50 846.878   6
  -6   8   7 1780.31 483.584   6
  -6   8   6 1156.77 360.890   6
  -6   8   5 4558.65 664.405   6
  -6   8   4 754.383 261.727   6
  -6   8   3-95.2776 261.786   6
   6  -8  -3-35.3899 103.652   2
   6  -8  -2 5064.25 672.927   6
  -6   8   2 4867.05 648.767   6
   6  -8  -2 4198.15 428.389   2
  -6   8   1 2131.22 447.446   6
   6  -8  -1 2419.15 481.392   6
  -6   8   1 1884.96 435.087   5
   6  -8   0 5525.72 652.479   6
  -6   8   0 4919.63 620.176   6
  -6   8   0 5132.62 669.753   5
  -6   8  -1 12662.7 960.447   3
  -6   8  -1 12046.3 908.954   6
   6  -8   1 14156.5 1018.85   6
   6  -8   2 16400.1 1049.77   6
  -6   8  -2 14898.4 1032.50   3
   6  -8   3 644.910 277.247   5
  -6   8  -3 430.405 197.454   3
   6  -8   3 802.498 238.078   6
   6  -8   4 5069.93 557.308   6
  -6   8  -4 5386.31 614.506   3
   6  -8   4 5454.27 755.801   5
  -6   8  -5 27087.1 1312.63   3
   6  -8   5 28831.8 1256.89   6
  -6   8  -5 28325.8 1664.51   1
   6  -8   5 28662.5 1702.62   5
  -6   8  -6 9857.56 751.628   3
   6  -8   6 10444.4 724.219   6
  -6   8  -6 9989.09 995.823   1
   6  -8   6 10824.8 1059.45   5
   6  -8   7-304.263 331.810   5
  -6   8  -7 171.618 289.140   1
   6  -8   7 256.315 130.021   6
   6  -8   8-220.578 297.654   5
  -6   8  -8-349.926 312.493   1
   6  -8   9 1080.64 438.457   5
  -6   8  -9 941.013 189.056   3
  -6   8  -9 1170.39 404.424   1
  -6   8 -10 1731.28 493.543   1
   6  -8  10 2549.35 655.598   5
  -6   8 -11-106.545 192.742   1
   6  -8  11-101.892 270.095   5
   6  -8  12-746.619 399.707   5
  -6   7  15-33.0481 206.637   6
  -6   7  14 1080.37 476.924   6
  -6   7  13 328.328 312.748   6
  -6   7  12 1941.02 540.309   6
  -6   7  11 5215.91 830.008   6
  -6   7  10 5584.11 779.363   6
  -6   7   9 710.098 335.386   6
  -6   7   8 7727.04 891.743   6
  -6   7   7-64.6238 267.571   6
  -6   7   6 4036.60 633.871   6
  -6   7   5 35455.7 1772.08   6
  -6   7   4 14194.9 1089.47   6
   6  -7  -4 15210.3 1120.00   6
  -6   7   3 11982.6 989.963   6
   6  -7  -3 12564.7 983.389   6
   6  -7  -3 10939.7 562.528   2
  -6   7   3 13975.2 1077.86   5
  -6   7   2 978.412 325.768   5
   6  -7  -2 1093.44 320.061   6
  -6   7   2 916.058 324.225   6
  -6   7   1 2250.65 445.622   5
   6  -7  -1 1628.87 365.268   6
  -6   7   1 1568.78 384.236   6
  -6   7   0 1469.48 376.156   5
   6  -7   0 1362.38 334.064   6
  -6   7   0 1219.31 320.659   6
  -6   7  -1 8632.55 721.250   6
   6  -7   1 9888.84 779.282   6
  -6   7  -1 8540.62 818.531   5
  -6   7  -2 4741.84 528.168   6
   6  -7   2 5592.72 574.574   6
   6  -7   2 5206.69 667.783   5
  -6   7  -2 5366.17 692.297   5
  -6   7  -3 8454.72 718.089   3
   6  -7   3 9423.83 714.896   6
   6  -7   3 9192.85 884.599   5
  -6   7  -4 17786.9 987.881   3
   6  -7   4 18953.4 1305.64   5
   6  -7   4 17942.4 936.836   6
   6  -7   5 5130.18 694.960   5
   6  -7   5 5614.84 499.012   6
   6  -7   6 4012.00 640.974   5
   6  -7   6 4017.12 397.751   6
  -6   7  -6 3672.32 622.774   1
  -6   7  -7 4433.24 417.898   3
   6  -7   7 4782.09 347.046   6
   6  -7   7 5231.48 743.312   5
  -6   7  -7 4661.48 662.613   1
   6  -7   8 167.237 274.847   5
  -6   7  -8-217.101 124.211   3
  -6   7  -8-315.943 303.168   1
   6  -7   9 1212.91 437.147   5
  -6   7  -9 1037.54 361.014   1
   6  -7  10 569.972 348.166   5
  -6   7 -10 556.323 291.054   1
   6  -7  11 2570.09 664.118   5
  -6   7 -11 1880.52 509.610   1
   6  -7  12 443.091 325.154   5
  -6   6  16 652.575 415.914   6
   6  -6 -15-354.088 395.858   4
  -6   6  15 12.7520 263.162   6
  -6   6  14 61.1850 255.201   6
  -6   6  13 396.627 288.481   6
  -6   6  12 416.533 295.862   6
  -6   6  11 853.664 410.778   6
  -6   6  10 3619.78 650.088   6
  -6   6   9 681.626 385.900   6
  -6   6   8 6422.81 819.529   6
  -6   6   7 872.427 335.179   6
   6  -6  -6 740.321 312.493   6
  -6   6   6 493.734 288.523   6
   6  -6  -5 188.184 185.835   6
  -6   6   5 209.166 257.367   6
   6  -6  -4-242.219 193.454   6
   6  -6  -4 36.7634 63.7727   2
  -6   6   4-28.8111 201.494   6
   6  -6  -3 34680.6 1537.97   6
  -6   6   3 31580.3 1503.15   6
  -6   6   3 35868.9 1610.52   5
   6  -6  -2 7289.51 710.359   6
  -6   6   2 6365.66 659.258   6
  -6   6   2 6928.78 712.442   5
   6  -6  -1 90.4746 153.159   6
  -6   6   1 61.9444 218.171   6
  -6   6   1-29.4617 182.901   5
  -6   6   0 8258.16 713.594   6
   6  -6   0 9227.01 720.321   6
  -6   6   0 8481.68 781.250   5
   6  -6   1 40606.1 1466.88   6
   6  -6   1 37826.8 1665.58   5
  -6   6  -1 42265.0 1799.91   5
  -6   6  -2 931.481 317.318   5
   6  -6   2 737.812 313.190   5
   6  -6   2 826.781 220.402   6
  -6   6  -3 6573.31 541.260   6
   6  -6   3 6383.61 547.503   6
  -6   6  -3 6475.00 736.233   5
   6  -6   3 6914.31 788.006   5
   6  -6   4 13752.5 763.560   6
   6  -6   4 13854.0 1116.17   5
   6  -6   5 13263.9 1096.55   5
  -6   6  -5 13496.9 761.181   3
   6  -6   5 14178.6 693.984   6
   6  -6   6 8838.17 922.702   5
  -6   6  -6 9142.76 561.994   3
   6  -6   6 8534.96 428.295   6
  -6   6  -7 1730.26 212.955   3
   6  -6   7 1938.98 410.897   5
  -6   6  -7 1741.63 414.241   1
   6  -6   8 1648.54 466.550   5
  -6   6  -8 1756.88 418.355   1
   6  -6   9 8368.28 1021.81   5
  -6   6  -9 6425.34 769.084   1
   6  -6  10 926.165 432.683   5
  -6   6 -10 353.096 263.186   1
   6  -6  11 1959.73 648.851   5
  -6   6 -11 1935.57 480.402   1
   6  -6  12 3294.78 852.107   5
   6  -5 -16-1003.47 464.948   4
  -6   5  16 367.187 326.163   6
   6  -5 -15 366.106 361.895   4
  -6   5  15-0.59391 244.230   6
  -6   5  14 135.384 227.656   6
  -6   5  13 263.335 219.854   6
  -6   5  12 478.965 338.968   6
  -6   5  11 2885.35 557.879   6
  -6   5  10 1537.96 408.127   6
  -6   5   9-1.73930 254.208   6
  -6   5   8 1609.40 398.205   6
  -6   5   7 7349.74 787.542   6
   6  -5  -7 7348.49 795.352   6
   6  -5  -6 9193.79 838.391   6
  -6   5   6 6698.12 745.951   6
   6  -5  -5 3480.88 519.246   6
  -6   5   5 2961.71 505.139   6
  -6   5   4 16656.5 1079.17   6
   6  -5  -4 18258.0 1100.74   6
  -6   5   3 14471.8 958.926   6
   6  -5  -3 15499.8 990.933   6
  -6   5   3 14890.9 995.431   5
   6  -5  -2 3439.77 472.472   6
  -6   5   2 2973.91 453.738   6
  -6   5   2 3243.01 473.428   5
  -6   5   1 1660.95 378.605   5
   6  -5  -1 1027.65 268.914   6
   6  -5   0 11216.7 765.911   6
   6  -5   0 10987.8 884.728   5
  -6   5   0 11479.1 866.798   5
   6  -5   1 12516.5 784.032   6
  -6   5  -1 12440.7 951.428   5
   6  -5   1 11526.3 907.186   5
  -6   5  -2 6484.24 521.956   6
   6  -5   2 6485.96 547.560   6
  -6   5  -2 6586.70 685.612   5
   6  -5   2 6223.29 703.755   5
  -6   5  -3 21222.0 858.829   6
   6  -5   3 21426.8 895.890   6
  -6   5  -3 24158.0 1379.02   5
   6  -5   3 21958.9 1313.96   5
   6  -5   4 28465.1 1510.25   5
   6  -5   4 27755.0 915.486   6
   6  -5   5 6847.31 797.801   5
   6  -5   5 6655.22 377.985   6
  -6   5  -5 7013.68 484.021   3
   6  -5   6 246.371 284.539   5
  -6   5  -6 73.5313 85.1585   3
   6  -5   7-21.5118 227.523   5
  -6   5  -7-92.7071 189.803   1
   6  -5   8 188.387 256.655   5
  -6   5  -8 188.397 170.313   1
   6  -5   9 2766.76 648.956   5
  -6   5  -9 2695.73 517.198   1
   6  -5  10 2122.01 607.202   5
  -6   5 -10 1879.16 417.231   1
   6  -5  11-470.263 321.537   5
  -6   5 -11 337.013 202.440   1
   6  -5  12 898.281 547.740   5
   6  -4 -16 1371.31 539.647   4
  -6   4  16 1368.51 477.731   6
   6  -4 -15 568.126 353.315   4
  -6   4  15 287.568 266.790   6
   6  -4 -14-85.5764 365.749   4
  -6   4  14 352.373 320.454   6
  -6   4  13 895.174 362.151   6
  -6   4  12-17.2925 228.263   6
  -6   4  11 3528.60 641.446   6
  -6   4  10 8454.07 906.023   6
  -6   4   9 1395.95 383.571   6
   6  -4  -8 2507.56 471.862   6
  -6   4   8 2270.44 485.166   6
   6  -4  -7 1980.17 428.164   6
  -6   4   7 2212.62 441.521   6
  -6   4   6 4853.47 614.970   6
   6  -4  -6 6161.15 687.090   6
  -6   4   5 1127.51 294.919   6
   6  -4  -5 1085.84 298.898   6
  -6   4   4 2860.47 447.553   6
   6  -4  -4 3039.06 470.663   6
  -6   4   4 2965.43 435.443   5
  -6   4   3 695.428 270.634   6
   6  -4  -3 799.794 284.111   6
  -6   4   3 543.851 234.632   5
   6  -4  -2 11386.8 826.870   6
  -6   4   2 10869.5 812.071   5
   6  -4  -1 38125.0 1401.02   6
   6  -4  -1 36215.9 1480.82   5
  -6   4   1 33727.5 1392.65   5
   6  -4   0 55228.6 1600.10   6
  -6   4   0 55565.7 1574.18   6
   6  -4   0 55496.1 1841.36   5
  -6   4   0 59928.4 1986.24   5
   6  -4   1 30527.7 1118.64   6
  -6   4  -1 30672.1 1120.06   6
  -6   4  -1 33329.6 1488.48   5
   6  -4   1 30830.7 1433.78   5
   6  -4   2 3617.13 382.978   6
  -6   4  -2 3849.59 365.602   6
   6  -4   2 4009.80 536.976   5
  -6   4  -2 3987.60 541.885   5
   6  -4   3 1665.79 242.511   6
  -6   4  -3 1797.90 238.722   6
   6  -4   3 1598.36 356.130   5
  -6   4  -3 1924.52 403.511   5
   6  -4   4 6647.34 748.148   5
  -6   4  -4 6573.58 383.576   6
   6  -4   5 4996.49 709.051   5
  -6   4  -5 4456.70 329.775   3
  -6   4  -5 4301.63 325.799   3
  -6   4  -6 409.797 65.3762   3
   6  -4   6 290.320 232.715   5
  -6   4  -6 392.501 59.3760   3
   6  -4   7 1916.94 484.259   5
  -6   4  -7 1624.65 378.347   1
   6  -4   8-136.373 230.311   5
  -6   4  -8 5.65212 162.547   1
   6  -4   9 147.278 267.706   5
  -6   4  -9 281.054 178.620   1
   6  -4  10 259.680 313.927   5
  -6   4 -10 207.851 231.300   1
   6  -4  11 78.6739 308.960   5
   6  -4  12-240.814 312.317   5
   6  -3 -17 516.237 360.577   4
  -6   3  17 249.269 261.037   6
   6  -3 -16 453.586 374.341   4
  -6   3  16 731.961 370.666   6
   6  -3 -15 201.286 303.420   4
  -6   3  15-136.791 202.800   6
   6  -3 -14 293.274 292.327   4
  -6   3  14 872.940 403.452   6
  -6   3  13 616.659 150.700   2
  -6   3  13 460.355 355.351   6
  -6   3  12 7032.54 846.542   6
  -6   3  11 1913.13 478.112   6
  -6   3  10 248.659 249.653   6
   6  -3  -9 1955.05 424.527   6
  -6   3   9 2104.68 468.737   6
   6  -3  -8 7669.26 765.067   6
  -6   3   8 7600.42 774.163   6
   6  -3  -7 4933.91 581.065   6
  -6   3   7 4528.22 576.977   6
  -6   3   6 2252.83 421.931   6
   6  -3  -6 2763.85 472.777   6
   6  -3  -5 817.008 258.798   6
  -6   3   4 9922.53 716.275   5
   6  -3  -4 10459.3 785.134   6
  -6   3   4 9114.42 749.908   6
  -6   3   3 27358.7 1197.83   5
   6  -3  -3 27873.1 1228.36   6
  -6   3   2 5257.07 518.512   5
   6  -3  -2 5193.02 520.057   6
  -6   3   1 6530.79 649.823   5
   6  -3  -1 5729.05 528.267   6
  -6   3   0 2079.08 399.084   5
   6  -3   0 2441.85 345.888   6
   6  -3   0 2182.19 404.579   5
  -6   3   0 2020.36 300.419   6
   6  -3   1 138.035 226.356   5
  -6   3  -1 76.2541 163.908   5
   6  -3   1 81.0961 125.582   6
  -6   3  -1 117.198 110.297   6
   6  -3   2 7399.53 714.621   5
  -6   3  -2 8029.43 761.550   5
  -6   3  -2 7903.88 514.340   6
  -6   3  -3 294.024 125.931   3
  -6   3  -3 364.725 242.033   5
   6  -3   3 120.395 218.335   5
  -6   3  -3 308.587 119.761   6
   6  -3   4 1999.97 436.619   5
  -6   3  -4 1846.55 226.266   3
  -6   3  -4 2015.37 197.980   6
   6  -3   5 263.167 232.367   5
  -6   3  -5 357.941 91.0959   3
   6  -3   5 62.4039 127.063   4
   6  -3   6 162.363 220.576   5
   6  -3   7-299.866 302.593   5
  -6   3  -7-83.6136 226.927   1
   6  -3   8 885.477 372.035   5
  -6   3  -8 566.024 204.935   1
   6  -3   9-30.8574 314.908   5
  -6   3  -9 194.491 149.752   1
   6  -3  10-150.130 248.057   5
   6  -3  11 698.118 436.230   5
   6  -2 -17 343.326 394.203   4
  -6   2  17 452.023 277.640   6
   6  -2 -16-292.498 290.778   4
  -6   2  16 259.352 248.741   6
  -6   2  15 123.647 234.310   6
   6  -2 -15 74.2380 254.367   4
  -6   2  14 406.215 146.222   2
  -6   2  14 896.217 363.385   6
   6  -2 -14 138.131 229.913   4
  -6   2  13 727.436 183.096   2
   6  -2 -13 287.304 257.309   4
  -6   2  13 709.363 307.355   6
  -6   2  12 220.496 214.767   6
  -6   2  11 850.089 348.350   6
   6  -2 -10 6725.26 749.682   6
  -6   2  10 7274.46 787.154   6
  -6   2   9 2526.08 473.375   6
   6  -2  -9 2932.50 481.269   6
  -6   2   8 1309.76 349.556   6
   6  -2  -8 1674.11 317.091   6
   6  -2  -7 6930.08 689.353   6
  -6   2   7 6026.44 657.170   6
   6  -2  -6 556.553 194.315   6
   6  -2  -6 743.552 127.149   2
   6  -2  -5 1635.00 338.098   6
  -6   2   5 1858.83 305.795   5
  -6   2   4 37670.5 1311.10   5
   6  -2  -4 38307.2 1462.75   6
  -6   2   3 2593.46 349.233   5
   6  -2  -3 2771.36 419.942   6
  -6   2   2 775.428 233.237   5
   6  -2  -2 567.622 237.361   6
  -6   2   1 64830.5 1749.99   6
   6  -2  -1 61169.2 1662.75   6
  -6   2   1 67100.8 1869.43   5
  -6   2   0 28784.8 1272.79   5
   6  -2   0 27091.1 1225.31   5
  -6   2   0 29413.8 1118.52   6
  -6   2   0 27334.2 1093.29   3
  -6   2  -1 32.3696 95.2855   3
  -6   2  -1 95.2052 125.295   6
   6  -2   1 292.734 256.860   5
  -6   2  -1 10.7671 158.630   5
  -6   2  -2 2111.25 279.906   3
  -6   2  -2 2027.13 258.812   6
  -6   2  -2 2098.13 395.661   5
   6  -2   2 2299.88 454.673   5
  -6   2  -3 1612.01 222.595   3
  -6   2  -3 1984.83 415.123   5
   6  -2   3 1558.85 382.547   5
  -6   2  -3 1645.66 233.421   6
   6  -2   4 5855.30 713.221   5
   6  -2   4 5778.96 617.264   4
  -6   2  -4 5525.26 366.717   3
  -6   2  -4 5509.10 348.983   6
  -6   2  -5 60.7047 52.1220   3
  -6   2  -5 2.95232 33.2608   6
   6  -2   5-279.509 305.818   5
   6  -2   5-298.097 210.207   4
   6  -2   6 5365.08 756.905   5
   6  -2   7 286.571 276.445   5
  -6   2  -7 940.946 247.176   1
   6  -2   8 3345.74 672.635   5
  -6   2  -8 3038.07 423.779   1
   6  -2   9 8.21763 313.505   5
   6  -2  10-2.93554 241.813   5
   6  -2  11 240.875 274.005   5
  -6   1  19 268.590 267.420   5
  -6   1  18-605.184 340.536   5
   6  -1 -17 98.6222 257.777   4
  -6   1  17 22.5694 231.199   6
  -6   1  16 324.010 286.135   6
   6  -1 -16-431.926 328.446   4
  -6   1  15 308.666 196.377   2
  -6   1  15 631.873 295.617   6
   6  -1 -15-169.019 253.945   4
  -6   1  14 115.450 162.736   2
  -6   1  14 66.4486 239.843   6
   6  -1 -14 189.861 266.474   4
  -6   1  13 559.289 191.175   2
   6  -1 -13 462.489 275.425   4
  -6   1  13 99.8479 206.369   6
  -6   1  12 1557.36 269.006   2
  -6   1  12 1455.79 394.505   6
   6  -1 -12 1202.71 361.387   4
  -6   1  11 7730.27 805.411   3
  -6   1  11 7357.61 826.871   6
   6  -1 -10 4957.21 657.060   6
  -6   1  10 4499.33 614.506   6
  -6   1  10 5501.13 660.597   3
   6  -1  -9 7383.82 770.543   6
  -6   1   9 6334.71 694.633   6
  -6   1   9 7227.14 729.529   3
  -6   1   8 3177.81 567.804   6
   6  -1  -8 3253.23 502.484   6
  -6   1   7 2448.13 474.689   6
   6  -1  -7 1939.50 400.298   6
   6  -1  -7 1839.74 252.002   2
   6  -1  -6 3570.27 505.857   6
  -6   1   6 3366.52 392.759   5
   6  -1  -6 3205.05 321.500   2
   6  -1  -5 36053.6 1468.61   6
  -6   1   5 34101.7 1163.16   5
  -6   1   4 104.149 118.786   5
  -6   1   4 253.467 190.354   3
   6  -1  -4 3.92187 155.620   6
  -6   1   3 157.748 136.636   5
  -6   1   3 78.8815 147.161   3
   6  -1  -3-34.4860 141.749   5
  -6   1   2 28325.7 1193.45   3
  -6   1   2 26693.4 1121.98   5
  -6   1   1 362.596 211.955   5
  -6   1   1 197.442 167.055   3
  -6   1   0 4761.32 524.427   5
  -6   1   0 4613.61 464.735   3
  -6   1   0 4761.03 470.043   6
  -6   1  -1 508.022 170.897   3
  -6   1  -1 614.187 181.143   6
   6  -1   1 262.060 201.798   5
  -6   1  -1 487.071 216.663   5
  -6   1  -2 1442.81 248.042   3
  -6   1  -2 1735.21 357.863   5
   6  -1   2 1467.23 364.340   5
  -6   1  -2 1614.75 265.383   6
  -6   1  -3 9.89594 72.9601   3
   6  -1   3-258.096 263.143   5
  -6   1  -3 14.1688 106.316   6
  -6   1  -3-11.4934 192.079   5
   6  -1   3 1.23664 145.380   4
  -6   1  -4 1441.27 211.275   6
   6  -1   4 819.604 239.500   4
   6  -1   4 608.044 287.956   5
  -6   1  -4 1200.72 185.488   3
  -6   1  -5 3336.99 258.019   6
   6  -1   5 3553.90 623.018   5
   6  -1   5 4031.76 540.353   4
  -6   1  -5 3243.11 239.539   3
   6  -1   6 2594.48 582.031   5
   6  -1   7 2060.94 526.096   5
   6  -1   8-97.1650 224.229   5
   6  -1   9-436.492 321.863   5
   6  -1  10 172.922 308.342   5
   6  -1  11-87.4461 269.988   5
  -6   0  19 478.839 341.279   5
  -6   0  18-480.174 297.043   5
   6   0 -18 1083.28 525.856   4
   6   0 -17-51.7538 265.949   4
  -6   0  17 354.814 258.111   6
   6   0 -16-389.644 316.104   4
  -6   0  16-0.81206 248.513   6
   6   0 -15 669.489 356.581   4
  -6   0  15 806.972 253.122   2
  -6   0  15 1310.67 397.398   6
   6   0 -14 123.049 217.063   4
  -6   0  14 52.4963 177.657   2
  -6   0  14-145.957 286.814   6
  -6   0  13 10071.3 985.708   6
   6   0 -13 9977.90 1013.52   4
  -6   0  13 13458.4 837.102   2
  -6   0  12 226.986 211.229   6
   6   0 -12 660.374 300.274   4
  -6   0  12 802.808 238.960   2
   6   0 -11 5004.07 655.734   4
  -6   0  11 5204.54 700.411   6
  -6   0  10 1366.52 412.680   6
  -6   0  10 1923.69 418.484   3
  -6   0   9 58014.6 2098.21   3
  -6   0   9 61668.5 2233.46   6
  -6   0   8 36292.1 1607.98   3
  -6   0   8 36046.8 1651.83   6
  -6   0   7 8584.91 805.084   6
  -6   0   7 8484.68 568.891   5
  -6   0   7 8998.80 815.967   3
   6   0  -7 7535.62 507.405   2
  -6   0   6 3040.07 331.031   5
  -6   0   6 3766.08 509.699   6
   6   0  -6 3986.48 410.741   2
  -6   0   6 3990.30 519.503   3
  -6   0   5 61.6330 172.440   3
  -6   0   5-36.1575 219.324   6
  -6   0   5-117.163 129.773   5
  -6   0   4 85.6214 187.286   3
  -6   0   4 41.7275 108.539   5
  -6   0   4-83.4803 207.574   6
   6   0  -3 40316.0 1246.61   5
  -6   0   3 38105.3 1208.81   5
  -6   0   3 42334.3 1563.29   3
   6   0  -2 4347.81 458.134   5
  -6   0   2 4936.28 476.741   5
  -6   0   2 4756.87 517.502   3
  -6   0   1 461.068 172.664   5
  -6   0   1 322.603 151.606   3
   6   0   0 10788.8 790.115   5
  -6   0   0 10054.6 682.594   3
  -6   0   0 10487.0 774.305   5
  -6   0  -1 765.957 209.044   3
   6   0   1 775.490 269.447   5
  -6   0  -1 745.217 250.688   5
   6   0   1 640.584 171.515   4
  -6   0  -2-52.8900 126.831   6
  -6   0  -2 5.44303 101.810   3
   6   0   2-293.537 273.010   5
   6   0   2-22.4012 104.561   4
   6   0   3 136.410 96.2374   4
  -6   0  -3 276.259 148.885   6
   6   0   3-124.741 293.434   5
  -6   0  -3 223.360 113.789   3
   6   0   4 711.142 205.657   4
   6   0   4 548.508 294.283   5
  -6   0  -4 900.369 179.724   3
  -6   0  -4 627.091 140.334   6
   6   0   5 205.615 153.943   4
   6   0   5-82.3665 232.194   5
  -6   0  -5 468.017 145.151   6
  -6   0  -5 479.278 128.214   3
  -6   0  -6 1525.70 191.431   6
   6   0   6 2733.62 578.379   5
  -6   0  -6 1763.61 193.363   6
   6   0   7 676.679 333.923   5
  -6   0  -7 1001.52 187.878   1
   6   0   8 1799.84 531.398   5
   6   0   9 717.629 385.183   5
   6   0  10 361.312 323.887   5
  -6  -1  18 1376.34 436.675   5
   6   1 -18 1890.35 664.981   4
  -6  -1  17 590.337 265.953   5
   6   1 -17 448.419 355.560   4
  -6  -1  17 660.721 298.415   6
  -6  -1  16 439.194 309.612   6
  -6  -1  16-298.228 229.543   5
   6   1 -16 92.1453 241.747   4
  -6  -1  16-17.1711 164.315   2
  -6  -1  15 16.2922 234.819   6
   6   1 -15 222.140 323.296   4
  -6  -1  15-174.183 171.915   2
  -6  -1  14 2287.70 514.279   6
   6   1 -14 2277.30 524.528   4
  -6  -1  14 2151.15 398.415   2
  -6  -1  13 528.681 248.500   6
   6   1 -13 471.336 260.877   4
  -6  -1  13 342.109 204.118   2
   6   1 -12 775.452 332.458   4
  -6  -1  12 509.693 252.833   6
   6   1 -11 703.873 309.981   4
  -6  -1  11 777.380 357.314   6
   6   1 -10 401.976 224.879   4
  -6  -1  10 593.548 291.357   6
  -6  -1  10 10.7142 165.949   3
   6   1  -9 661.985 257.243   4
  -6  -1   9 711.889 320.933   6
  -6  -1   9 881.045 260.846   3
  -6  -1   8 15313.0 1081.63   6
  -6  -1   8 16223.7 1121.66   3
   6   1  -8 15285.0 864.766   2
  -6  -1   7 9508.12 843.033   6
  -6  -1   7 10442.6 862.817   3
   6   1  -7 9682.06 668.424   2
  -6  -1   7 8556.35 485.020   5
  -6  -1   6 14025.1 995.441   6
  -6  -1   6 12876.7 580.932   5
  -6  -1   6 15249.5 1005.57   3
   6   1  -6 14266.3 813.320   2
  -6  -1   5 138.926 101.092   5
  -6  -1   5 267.841 241.957   6
  -6  -1   5 101.666 156.581   3
  -6  -1   4 3966.75 532.265   6
  -6  -1   4 4013.40 361.043   5
   6   1  -4 4195.53 365.180   5
  -6  -1   4 3574.65 486.450   3
  -6  -1   3 1777.23 270.571   5
  -6  -1   3 2376.56 437.943   6
   6   1  -3 2204.22 296.770   5
  -6  -1   3 2409.95 420.630   3
   6   1  -2-141.037 157.508   5
  -6  -1   2 53.8561 114.150   5
  -6  -1   2-38.3563 176.556   6
  -6  -1   2-32.7827 119.380   3
  -6  -1   1 770.208 215.981   6
  -6  -1   1 945.064 268.857   3
  -6  -1   1 1121.84 265.424   5
   6   1   0 5751.30 592.285   5
  -6  -1   0 5757.45 555.697   3
   6   1   0 5359.10 376.590   4
   6   1   1 1292.44 320.996   5
   6   1   1 1672.97 242.046   4
  -6  -1  -1 1873.43 298.808   3
   6   1   2 989.417 202.228   4
  -6  -1  -2 1192.76 233.575   3
   6   1   2 789.478 253.362   5
  -6  -1  -3-3.94238 104.058   3
   6   1   3 33.8918 238.631   5
  -6  -1  -4-10.1782 88.9685   3
   6   1   4-178.900 249.592   5
  -6  -1  -5 576.847 164.668   6
   6   1   5 326.105 218.230   5
  -6  -1  -5 476.225 144.074   3
  -6  -1  -6 1700.80 242.465   6
   6   1   6 2707.51 585.730   5
  -6  -1  -6 1797.21 241.782   6
   6   1   7 199.750 274.875   5
   6   1   8 282.807 367.724   5
   6   1   9 504.484 329.142   5
   6   1  10 259.065 340.473   5
  -6  -2  18 1546.36 500.836   6
  -6  -2  17 2115.75 482.256   2
   6   2 -17 2288.66 650.923   4
  -6  -2  17 2453.39 490.010   5
  -6  -2  17 2798.08 611.183   6
  -6  -2  16 2454.00 454.682   2
   6   2 -16 2700.94 652.935   4
  -6  -2  16 3510.26 567.745   5
  -6  -2  16 3161.13 629.396   6
  -6  -2  15 2694.67 435.792   2
   6   2 -15 3152.22 631.587   4
  -6  -2  15 4145.49 583.967   5
  -6  -2  15 3447.73 616.185   6
  -6  -2  14 2260.18 355.280   2
  -6  -2  14 3836.33 514.679   5
   6   2 -14 3109.16 598.299   4
  -6  -2  14 3697.70 657.367   6
  -6  -2  13 10908.0 1086.62   6
  -6  -2  13 8509.61 732.398   2
   6   2 -13 9191.54 959.176   4
   6   2 -12 32155.6 1655.60   4
  -6  -2  12 37201.1 1877.74   6
   6   2 -11 11786.8 948.334   4
  -6  -2  11 13449.8 1113.52   6
   6   2 -10 26611.4 1307.18   4
  -6  -2  10 27568.2 1536.05   6
   6   2  -9 40910.1 1497.67   4
  -6  -2   9 43462.4 1866.51   3
  -6  -2   9 43051.7 1880.53   6
  -6  -2   8 8182.92 816.323   6
  -6  -2   8 9333.99 844.100   3
   6   2  -8 9163.96 723.727   2
  -6  -2   8 7887.04 389.834   5
  -6  -2   7 10664.6 909.439   6
   6   2  -7 10433.2 616.588   4
  -6  -2   7 12511.2 956.933   3
   6   2  -7 10980.9 757.477   2
  -6  -2   7 10187.7 403.634   5
  -6  -2   6 29738.7 1498.26   6
  -6  -2   6 29369.7 705.125   5
   6   2  -6 28793.9 898.575   4
  -6  -2   6 32530.3 1529.20   3
   6   2  -6 33487.0 1348.80   2
  -6  -2   5 2143.96 408.678   3
  -6  -2   5 1546.24 187.175   5
   6   2  -5 1814.19 193.670   4
  -6  -2   5 2306.87 454.938   6
  -6  -2   4 20977.6 1224.43   6
   6   2  -4 21106.2 773.898   5
   6   2  -4 20365.3 444.119   4
   6   2  -4 23488.3 1276.01   3
  -6  -2   4 23404.9 1248.06   3
  -6  -2   4 20813.2 751.889   5
   6   2  -3 16583.2 745.261   5
   6   2  -3 19976.6 1151.73   3
  -6  -2   3 19556.8 1143.61   3
   6   2  -2 3218.15 390.259   5
   6   2  -2 3024.25 476.359   3
  -6  -2   2 3505.67 478.745   3
   6   2  -1-220.284 249.519   3
  -6  -2   1-149.227 145.241   3
   6   2   0 1228.95 306.669   5
   6   2   0 1356.83 302.169   3
  -6  -2   0 922.277 232.159   3
   6   2   1 344.591 187.334   5
  -6  -2  -1 299.790 157.143   3
   6   2   1 282.191 199.973   3
   6   2   2 622.997 210.569   5
  -6  -2  -2 793.099 221.615   3
   6   2   2 623.813 211.320   3
   6   2   3 411.872 201.626   5
  -6  -2  -3 507.565 172.845   3
   6   2   4 970.622 351.473   5
  -6  -2  -4 723.399 201.839   3
   6   2   5 442.300 293.071   5
  -6  -2  -5 313.438 135.129   3
  -6  -2  -5 69.8360 92.0517   6
   6   2   6 4291.48 756.235   5
   6   2   7 230.964 231.565   5
   6   2   8 245.130 263.152   5
   6   2   9-52.0189 258.924   5
  -6  -3  18 1165.44 467.454   6
  -6  -3  17-61.4236 287.662   2
  -6  -3  17 1393.59 414.819   6
  -6  -3  16 639.496 273.212   5
  -6  -3  16 1070.04 417.939   6
  -6  -3  15 1831.82 360.823   5
  -6  -3  15 315.198 282.188   2
  -6  -3  15 1668.55 501.311   6
  -6  -3  14 2125.71 530.742   6
  -6  -3  14 1749.03 311.372   5
  -6  -3  14 1836.53 355.879   2
   6   3 -14 1596.74 420.913   4
   6   3 -13 247.375 181.104   4
  -6  -3  13 1009.54 417.811   6
  -6  -3  13 586.100 191.085   5
   6   3 -12 16622.4 1174.28   4
  -6  -3  12 19158.5 1374.15   6
  -6  -3  12 16582.2 765.112   5
   6   3 -11 22414.1 1258.74   4
  -6  -3  11 20902.8 738.114   5
  -6  -3  11 24129.9 1507.18   6
  -6  -3  10 26832.8 644.284   5
  -6  -3  10 24974.9 641.813   5
  -6  -3  10 30195.1 1665.87   6
   6   3 -10 30157.5 1345.73   4
  -6  -3   9 19518.2 1303.83   6
  -6  -3   8 3356.28 550.472   6
   6   3  -8 3629.21 499.445   2
   6   3  -8 3380.89 380.277   4
  -6  -3   7 7709.43 801.348   6
   6   3  -7 7641.46 495.385   4
   6   3  -7 8204.52 851.202   3
  -6  -3   7 8495.45 840.679   3
   6   3  -7 8190.24 723.845   2
  -6  -3   6 5751.80 693.441   6
   6   3  -6 5104.13 669.391   3
   6   3  -6 6365.44 659.052   2
  -6  -3   6 5854.90 690.614   3
  -6  -3   5 3113.61 484.783   3
   6   3  -5 3401.43 535.846   3
   6   3  -4 4425.57 353.676   5
  -6  -3   4 4849.57 601.355   3
   6   3  -4 5067.58 651.890   3
   6   3  -3 1841.04 272.984   5
  -6  -3   3 2356.02 444.564   3
   6   3  -3 2100.43 427.659   3
  -6  -3   2 1385.07 327.610   3
   6   3  -2 1106.48 328.316   3
  -6  -3   1 29.3923 137.832   3
   6   3  -1-31.5030 197.589   3
   6   3   0 1462.10 330.603   5
  -6  -3   0 1857.92 367.142   3
   6   3   0 1473.85 324.953   3
   6   3   1 107.060 197.121   5
  -6  -3  -1 294.620 158.726   3
   6   3   1 287.679 214.628   3
   6   3   2 132.766 249.847   5
  -6  -3  -2 366.508 172.720   3
   6   3   2 260.783 184.996   3
   6   3   3 15.0254 184.342   5
  -6  -3  -3 549.446 195.351   3
   6   3   3 349.808 187.959   3
   6   3   4 370.179 212.697   3
   6   3   4 682.722 296.617   5
  -6  -3  -4 75.1833 118.728   3
   6   3   5 251.200 347.822   5
   6   3   6-258.568 223.135   5
   6   3   7 436.117 316.456   5
   6   3   8 157.881 240.098   5
  -6  -4  18 1492.94 450.156   6
  -6  -4  18-971.265 361.130   2
  -6  -4  17 62.4593 244.021   6
  -6  -4  17-565.839 435.683   2
  -6  -4  16-572.247 334.013   6
  -6  -4  16-174.330 211.280   2
  -6  -4  15 713.340 319.383   2
  -6  -4  15 328.398 242.988   6
  -6  -4  14 1102.45 257.252   5
  -6  -4  14 1108.17 366.010   6
  -6  -4  13 148.318 117.095   5
  -6  -4  13 767.574 349.466   6
  -6  -4  12 2120.39 202.113   5
  -6  -4  12 2331.99 506.717   6
  -6  -4  11 1879.71 499.069   6
  -6  -4  10 2681.44 560.668   6
   6   4  -9 8559.08 902.738   3
  -6  -4   9 8884.15 915.699   6
   6   4  -8 418.265 318.847   3
   6   4  -8 1007.88 296.479   2
  -6  -4   8 370.685 228.972   6
   6   4  -7 598.154 344.670   3
   6   4  -7 1509.44 362.323   2
   6   4  -6 9274.33 938.737   3
   6   4  -5 5061.72 698.295   3
   6   4  -4 1982.64 237.013   5
   6   4  -4 1662.74 413.541   3
   6   4  -3 44.6490 92.1384   5
  -6  -4   3 87.1008 180.058   3
   6   4  -3-132.727 239.693   3
  -6  -4   2 935.914 312.326   3
   6   4  -2 556.160 301.807   3
   6   4  -1 2797.14 422.850   5
  -6  -4   1 3661.70 539.292   3
   6   4  -1 3591.62 545.404   3
   6   4   0 141.469 156.957   5
  -6  -4   0 339.649 178.353   3
   6   4   0 6.92315 237.068   3
   6   4   1-156.497 217.044   5
  -6  -4  -1-255.649 188.174   3
   6   4   1-448.027 282.563   3
   6   4   2 699.980 305.657   5
  -6  -4  -2 242.162 144.340   3
   6   4   2 457.383 235.419   3
   6   4   3-311.280 249.999   5
  -6  -4  -3 123.470 125.745   3
   6   4   3 230.772 176.833   3
   6   4   4-128.560 228.205   5
   6   4   4 706.207 225.708   3
   6   4   5 3909.04 727.455   5
   6   4   6 160.262 314.182   5
   6   4   7 317.866 351.134   5
   6   4   8-278.887 296.905   5
  -6  -5  18 674.807 367.073   2
  -6  -5  18 943.235 438.981   6
  -6  -5  17 948.460 383.887   2
  -6  -5  17 574.315 353.446   6
  -6  -5  16-353.612 297.805   6
  -6  -5  15-167.741 265.656   6
  -6  -5  14 1322.51 438.537   6
  -6  -5  13 3872.88 690.373   6
  -6  -5  12 2602.40 577.210   6
  -6  -5  11 5144.70 785.417   6
   6   5 -10-105.415 268.545   3
  -6  -5  10 546.829 312.478   6
   6   5  -9 4330.05 672.721   3
   6   5  -8 5275.81 743.370   3
   6   5  -7 6273.41 828.139   3
   6   5  -6 452.433 286.786   3
   6   5  -5 2064.83 512.032   3
   6   5  -5 1275.77 130.192   5
   6   5  -4 231.939 234.166   3
   6   5  -4 248.089 116.920   5
   6   5  -3 836.766 335.096   3
   6   5  -3 1307.64 240.326   5
   6   5  -2-94.2731 270.922   3
   6   5  -1 509.910 278.282   3
   6   5  -1 299.627 183.831   5
   6   5   0 156.926 228.212   3
   6   5   0 679.321 255.112   5
   6   5   1-1.89758 196.309   3
   6   5   1-356.387 238.289   5
   6   5   2 1009.89 332.876   3
   6   5   2 841.622 349.732   5
   6   5   3-6.19159 167.294   3
   6   5   3-276.305 290.975   5
   6   5   4-287.128 190.647   3
   6   5   4 202.471 233.802   5
   6   5   5 681.672 418.609   5
   6   5   6-479.173 320.869   5
   6   5   7 152.148 280.793   5
  -6  -6  18-620.739 357.580   6
  -6  -6  17 44.0091 246.306   6
  -6  -6  16 430.207 344.423   6
  -6  -6  15 1595.89 493.910   6
  -6  -6  14 1219.34 457.725   6
  -6  -6  13 5628.93 854.601   6
   6   6 -12 864.714 392.728   3
  -6  -6  12 537.057 281.223   6
   6   6 -11 13968.2 1284.57   3
  -6  -6  11 14960.0 1335.71   6
   6   6 -10 37863.7 2103.95   3
   6   6  -9-258.880 294.192   3
   6   6  -8-187.482 312.707   3
   6   6  -7 7735.25 917.337   3
   6   6  -6 257.711 302.740   3
   6   6  -5 26.9760 219.536   3
   6   6  -5 189.937 62.8416   5
   6   6  -4 3411.26 635.752   3
   6   6  -4 2836.38 305.082   5
   6   6  -3 186.423 255.247   3
   6   6  -2 120.017 236.705   3
   6   6  -2 33.7705 144.254   5
   6   6  -1 2655.86 564.710   3
   6   6  -1 2935.76 453.356   5
   6   6   0 99.0991 239.694   3
   6   6   0 199.262 160.954   5
   6   6   1 284.325 233.133   3
   6   6   1 222.349 196.656   5
   6   6   2 329.495 222.179   3
   6   6   2-113.662 249.733   5
   6   6   3 710.649 284.525   3
   6   6   3 890.965 367.665   5
   6   6   4 228.983 243.681   5
   6   6   5-285.747 269.136   5
   6   6   6-114.175 241.946   5
  -6  -7  18 966.052 480.994   6
  -6  -7  17 513.094 382.369   6
  -6  -7  16 392.297 330.524   6
  -6  -7  15 610.607 372.165   6
  -6  -7  14 953.660 401.465   6
   6   7 -13 1505.08 485.198   3
  -6  -7  13 1033.11 408.709   6
   6   7 -12 719.961 391.783   3
  -6  -7  12 1317.52 443.734   6
   6   7 -11 4473.63 768.466   3
   6   7 -10 6578.73 917.759   3
   6   7  -9 6716.46 967.227   3
   6   7  -8 2139.38 561.916   3
   6   7  -7 21.3679 220.219   3
   6   7  -6-283.653 364.476   3
   6   7  -5 617.974 375.313   3
   6   7  -5 499.414 88.7922   5
   6   7  -4 1864.10 522.963   3
   6   7  -4 2169.19 271.108   5
   6   7  -3 99.6390 280.529   3
   6   7  -2 74.3830 252.831   3
   6   7  -2-101.249 151.892   5
   6   7  -1 30.0025 246.150   3
   6   7  -1 248.256 220.891   5
   6   7   0 34.4595 215.878   3
   6   7   0-11.2773 200.741   5
   6   7   1-99.7092 204.076   3
   6   7   1 622.786 312.520   5
   6   7   2 163.483 208.800   3
   6   7   2 74.7078 199.173   5
   6   7   3-95.4104 220.913   3
   6   7   3-197.570 245.170   5
   6   7   4 35.0924 213.491   5
   6   7   5-485.171 320.599   5
  -6  -8  18 535.921 422.746   6
  -6  -8  17 219.102 317.868   6
  -6  -8  16 268.337 340.916   6
  -6  -8  15 2.16087 259.415   6
   6   8 -14 674.311 456.923   3
  -6  -8  14 237.002 263.922   6
   6   8 -13 8.95547 222.573   3
  -6  -8  13 48.4808 252.038   6
   6   8 -12 608.870 395.083   3
  -6  -8  12 211.830 322.581   6
   6   8 -11-310.215 315.785   3
   6   8 -10-115.462 258.642   3
   6   8  -9 141.233 304.741   3
   6   8  -8 2813.14 654.412   3
   6   8  -7 2172.19 582.929   3
   6   8  -6 679.120 406.758   3
   6   8  -5 277.921 320.499   3
   6   8  -4 672.487 154.959   5
   6   8  -4 969.275 408.682   3
   6   8  -3 1504.21 487.626   3
   6   8  -2 2063.41 388.528   5
   6   8  -2 1734.09 525.181   3
   6   8  -1 1928.62 414.173   5
   6   8  -1 2194.37 605.249   3
   6   8   0 552.042 282.740   5
   6   8   0 433.723 296.873   3
   6   8   1 533.822 283.751   5
   6   8   1-39.3481 255.803   3
   6   8   2 28.7644 190.353   5
   6   8   2 20.1293 216.173   3
   6   8   3 166.504 239.499   5
   6   8   4 403.261 451.213   5
  -6  -9  17-223.004 281.155   6
  -6  -9  16 428.453 470.959   6
  -6  -9  15 348.232 404.035   6
   6   9 -14 805.964 509.925   3
  -6  -9  14 1717.15 595.739   6
  -6  -9  13 3044.71 747.813   6
   6   9 -13 2101.92 666.155   3
   6   9 -12 3424.66 798.384   3
   6   9 -11 5017.99 965.563   3
   6   9 -10 57.5840 281.759   3
   6   9  -9 989.413 469.538   3
   6   9  -8 361.200 338.374   3
   6   9  -7 97.0320 336.594   3
   6   9  -6 201.156 373.923   3
   6   9  -5 1226.24 509.471   3
   6   9  -4 846.490 430.391   3
   6   9  -3 400.333 329.072   3
   6   9  -2 829.390 430.958   3
   6   9  -1 564.485 353.043   3
   6   9   0 70.6227 232.621   3
   6   9   1 87.2006 214.511   3
  -6 -10  14 1004.75 594.586   6
   6  10 -13 295.761 409.100   3
   6  10 -12 4217.41 929.684   3
   6  10 -11 4485.34 948.510   3
   6  10 -10 5602.25 1064.48   3
   6  10  -9 1892.32 630.908   3
   6  10  -8 315.971 379.532   3
   6  10  -7 534.934 399.993   3
   6  10  -6 60.0693 241.492   3
   6  10  -5-166.004 250.865   3
   6  10  -4 450.040 340.586   3
   6  10  -3 0.18667 326.504   3
   6  10  -2 403.098 440.735   3
   6  10  -1 35.2920 221.603   3
   6  10   0 0.18736 236.471   3
   6  10   1 0.18682 208.779   3
  -7  16   2 993.176 436.821   1
  -7  16   1 179.953 329.551   1
  -7  16   0 316.317 415.855   1
   7 -16   4 652.755 400.491   2
   7 -16   5 541.148 409.467   2
  -7  15   4 507.490 439.903   1
  -7  15   3 103.035 327.188   1
  -7  15   2-9.16106 228.521   1
  -7  15   1 282.517 330.116   3
  -7  15   1 226.760 366.572   1
  -7  15   0-319.040 302.347   3
  -7  15   0-109.461 313.534   1
  -7  15  -1-207.217 290.949   3
  -7  15  -1-816.350 418.443   1
   7 -15   2 1729.92 561.675   2
  -7  15  -2 1417.42 557.434   3
  -7  15  -2 1199.37 516.352   1
  -7  15  -3 117.473 301.245   3
  -7  15  -3 668.977 421.168   1
   7 -15   3 404.484 343.761   2
  -7  15  -4-186.418 300.006   3
   7 -15   4-467.308 371.557   2
  -7  15  -4-312.972 454.343   1
  -7  15  -5-245.796 340.761   3
   7 -15   5-90.5189 275.539   2
  -7  15  -6 941.117 464.483   3
   7 -15   6 999.282 439.121   2
  -7  15  -7-226.822 267.056   3
  -7  15  -8 273.871 323.295   3
  -7  14   5 884.271 514.070   3
  -7  14   5 700.948 387.617   1
  -7  14   4 4878.20 935.855   3
  -7  14   4 3426.03 810.253   1
  -7  14   3 3122.60 762.400   3
  -7  14   3 1756.91 594.862   1
  -7  14   2-8.17745 290.581   3
  -7  14   2 255.842 352.146   1
  -7  14   1 237.408 272.475   3
  -7  14   1 405.636 368.157   1
  -7  14   0-139.002 333.222   3
  -7  14   0-174.691 285.103   1
   7 -14   1 1120.92 423.033   2
  -7  14  -1 776.472 417.194   3
  -7  14  -1 412.023 347.103   1
  -7  14  -2-496.946 392.047   3
   7 -14   2 618.519 333.808   2
  -7  14  -2-600.892 367.525   1
  -7  14  -3-677.880 388.482   3
   7 -14   3-64.5157 207.420   2
  -7  14  -3 73.8576 305.888   1
  -7  14  -4-40.3619 277.169   3
  -7  14  -4-18.2564 256.047   1
   7 -14   4-1.21887 210.841   2
  -7  14  -5-524.434 335.051   3
  -7  14  -5 345.642 277.123   1
   7 -14   5 2.12211 224.045   2
  -7  14  -6-246.009 303.542   3
   7 -14   6 248.434 240.088   2
  -7  14  -6-342.247 287.433   1
  -7  14  -7-128.720 301.682   3
   7 -14   7 41.7341 256.160   2
  -7  14  -8 105.284 242.540   3
   7 -14   8-204.925 340.576   2
  -7  13   8-317.998 350.730   3
  -7  13   7 3690.59 860.856   3
  -7  13   6-102.310 307.807   3
  -7  13   6 269.270 263.585   1
  -7  13   5-324.883 264.734   3
  -7  13   5 837.675 349.579   1
  -7  13   4 702.974 435.521   3
  -7  13   4 543.368 320.926   1
  -7  13   3 935.911 434.031   3
  -7  13   3 623.676 382.969   1
  -7  13   2 3192.65 744.972   3
  -7  13   2 2299.29 614.237   1
  -7  13   1-15.1877 279.720   3
  -7  13   1 93.5197 311.491   1
  -7  13   0 120.782 240.701   3
   7 -13   0 807.387 333.217   2
  -7  13   0 433.037 385.456   1
  -7  13  -1 365.324 276.124   3
   7 -13   1 47.9572 218.215   2
  -7  13  -1-113.271 292.268   1
  -7  13  -2 155.375 280.420   3
  -7  13  -2 378.063 328.516   1
   7 -13   2 214.529 206.181   2
  -7  13  -3 1145.77 407.751   3
   7 -13   3 352.472 229.810   2
  -7  13  -3 380.662 299.912   1
  -7  13  -4-331.045 347.165   3
   7 -13   4 150.807 247.938   2
  -7  13  -4-190.389 282.220   1
  -7  13  -5 1352.41 449.639   3
  -7  13  -5 1869.19 562.913   1
   7 -13   5 1639.18 506.696   2
  -7  13  -6-308.327 308.990   3
  -7  13  -6-57.3877 255.611   1
   7 -13   6 41.8179 247.425   2
  -7  13  -7 1536.64 469.797   3
  -7  13  -7 1983.62 605.429   1
  -7  13  -8 871.376 347.266   3
  -7  13  -8 758.585 454.841   1
  -7  12  10-60.5866 262.748   3
  -7  12   9 391.079 492.099   3
  -7  12   8 443.797 411.201   3
  -7  12   7 749.075 485.411   3
  -7  12   7 1642.51 499.654   1
  -7  12   6 1729.32 584.356   3
  -7  12   5 9472.86 1215.03   3
  -7  12   4 3468.76 784.172   3
  -7  12   3 378.267 290.652   3
  -7  12   2 552.440 434.925   3
  -7  12   1 2.20714 241.686   3
   7 -12  -1 40.6887 167.234   2
  -7  12   1-206.868 254.462   1
  -7  12   0 8700.79 1090.92   3
   7 -12   0 8425.41 819.915   2
  -7  12   0 9841.52 1118.86   1
  -7  12  -1 1847.73 500.325   3
  -7  12  -1 2211.76 579.112   1
   7 -12   1 1535.99 344.017   2
  -7  12  -2 2235.33 523.525   3
  -7  12  -2 2205.35 537.127   1
   7 -12   2 1890.03 435.071   2
  -7  12  -3 559.711 264.332   3
   7 -12   3 536.065 289.048   2
  -7  12  -3 383.026 325.917   1
  -7  12  -4 4189.89 704.030   3
  -7  12  -4 4882.72 823.285   1
  -7  12  -5 11006.1 1102.48   3
  -7  12  -5 12700.5 1348.36   1
  -7  12  -6 1033.44 330.247   3
  -7  12  -6 1619.89 563.703   1
  -7  12  -7 729.239 271.112   3
  -7  12  -7 336.341 325.843   1
   7 -12   8 797.322 421.432   5
  -7  12  -8 939.893 350.408   3
  -7  12  -8 1105.28 484.903   1
   7 -12   9 840.572 478.843   5
  -7  12  -9 486.660 404.567   1
   7 -12  10 475.103 371.321   5
  -7  12 -10 554.832 397.621   1
   7 -12  11-208.920 292.445   5
  -7  11  12 274.824 465.003   3
  -7  11  11 170.953 288.235   3
  -7  11  10 810.374 473.961   3
  -7  11   9-413.307 371.852   3
  -7  11   8 1869.60 587.580   3
  -7  11   7 107.168 286.789   3
  -7  11   6 1242.27 467.798   3
  -7  11   5 1739.88 539.692   3
  -7  11   4 7104.07 952.850   3
  -7  11   3 6043.87 878.644   3
   7 -11  -2 1366.68 374.161   2
  -7  11   2 569.977 355.731   3
  -7  11   1 91.8970 264.743   3
   7 -11  -1-30.4224 216.331   2
  -7  11   0 0.41321 230.133   3
   7 -11   0-75.9922 191.094   2
  -7  11  -1 301.052 284.829   3
   7 -11   1 493.723 270.761   2
  -7  11  -2 2445.39 538.626   3
  -7  11  -3-122.475 242.268   3
  -7  11  -3 200.245 292.915   1
  -7  11  -4 1069.86 334.471   3
  -7  11  -4 1500.45 504.833   1
  -7  11  -5 6094.23 887.183   1
  -7  11  -5 6212.51 776.433   3
  -7  11  -6 2843.79 645.907   1
  -7  11  -6 2238.27 473.325   3
   7 -11   6 2118.12 603.471   5
  -7  11  -7 1307.80 491.785   1
  -7  11  -7 537.576 258.494   3
   7 -11   7 470.688 356.679   5
  -7  11  -8 1023.89 415.848   1
  -7  11  -8 932.097 288.274   3
   7 -11   8 1560.46 539.763   5
  -7  11  -9-475.215 403.499   1
   7 -11   9 707.876 422.303   5
  -7  11 -10 370.877 259.220   1
   7 -11  10 4.03229 242.708   5
  -7  11 -11-427.832 330.827   1
   7 -11  11-45.1511 266.146   5
  -7  10  14-138.794 217.792   3
  -7  10  13 330.961 430.402   3
  -7  10  12 634.984 473.955   3
  -7  10  11 2007.93 668.977   3
  -7  10  11 2447.50 656.194   6
  -7  10  10 2078.32 605.674   3
  -7  10  10 2193.15 602.800   6
  -7  10   9 11076.9 1267.99   3
  -7  10   9 10831.7 1265.63   6
  -7  10   8 8075.52 1075.63   3
  -7  10   8 8355.36 1096.73   6
  -7  10   7 348.144 364.294   6
  -7  10   6 20629.9 1589.39   6
  -7  10   5 14713.0 1326.89   6
  -7  10   4 956.187 377.492   3
  -7  10   4 1381.58 479.770   6
  -7  10   3 6929.55 872.848   3
  -7  10   3 7098.74 912.690   6
  -7  10   2 634.738 327.906   6
  -7  10   2 644.791 331.239   3
   7 -10  -2 548.143 232.127   2
  -7  10   1 470.549 271.545   3
   7 -10  -1 623.837 224.530   2
  -7  10   0 1984.37 480.386   3
  -7  10  -1 608.785 298.594   3
[truncated: 174,590 more chars]
