# Supplementary material for: The disordered structure of sparsentan: energy calculations for com­peting chain con­for­mations
Source: Acta Crystallogr C Struct Chem. 2025 Aug 26;81(Pt 9):530–8. doi: 10.1107/S2053229625007181 (PMC12406262; doi:10.1107/S2053229625007181)
Supplement: Supplementary file 2 [file c-81-00530-Isup2.hkl]

data_I                                                                          
_shelx_title ' s92_a.res in P-1'                                                
_shelx_refln_list_code          4                                               
_shelx_F_calc_maximum      177.78                                               
_exptl_crystal_F_000       632.00                                               
_reflns_d_resolution_high  0.7800                                               
                                                                                
loop_                                                                           
 _space_group_symop_operation_xyz                                               
 'x, y, z'                                                                      
 '-x, -y, -z'                                                                   
                                                                                
_cell_length_a    11.3363                                                       
_cell_length_b    11.8815                                                       
_cell_length_c    14.0763                                                       
_cell_angle_alpha  98.113                                                       
_cell_angle_beta  112.679                                                       
_cell_angle_gamma 110.711                                                       
                                                                                
_shelx_F_squared_multiplier     1.000                                           
                                                                                
loop_                                                                           
 _refln_index_h                                                                 
 _refln_index_k                                                                 
 _refln_index_l                                                                 
 _refln_F_squared_calc                                                          
 _refln_F_squared_meas                                                          
 _refln_F_squared_sigma                                                         
 _refln_observed_status                                                         
   1   0   0         62.54         69.51         4.10 o                         
   2   0   0       7961.70       8270.88        45.97 o                         
   3   0   0        990.51        831.65        15.65 o                         
   4   0   0         41.47         36.95         3.77 o                         
   5   0   0         12.50         13.49         3.43 o                         
   6   0   0        373.04        351.08        14.49 o                         
   7   0   0        555.94        525.30        16.68 o                         
   8   0   0        720.09        774.43        18.12 o                         
   9   0   0          8.80          9.42         2.92 o                         
  10   0   0        112.15        118.89        14.17 o                         
  11   0   0          5.81          0.74         4.52 o                         
 -12   1   0          4.78          0.93         5.99 o                         
 -11   1   0          5.25          5.57         4.71 o                         
 -10   1   0        109.23        104.39         9.69 o                         
  -9   1   0         62.01         61.09         7.31 o                         
  -8   1   0        535.90        556.13        17.79 o                         
  -7   1   0        352.06        358.45        15.84 o                         
  -6   1   0        142.13        158.59         9.42 o                         
  -5   1   0        492.54        470.23        14.44 o                         
  -4   1   0       1526.29       1566.09        20.61 o                         
  -3   1   0       1304.79       1297.76        18.27 o                         
  -2   1   0      10688.29      10137.08       165.90 o                         
  -1   1   0       1442.53       1496.73        24.59 o                         
   0   1   0       1558.35       1119.71        19.15 o                         
   1   1   0        264.08        242.16        11.09 o                         
   2   1   0        143.62        106.23         3.89 o                         
   3   1   0         83.80         73.01         4.10 o                         
   4   1   0         21.13         20.55         2.51 o                         
   5   1   0          1.94          3.10         2.26 o                         
   6   1   0        190.28        186.93         9.29 o                         
   7   1   0         52.45         45.89         4.58 o                         
   8   1   0         12.64          9.66         2.63 o                         
   9   1   0        185.06        184.33        16.39 o                         
  10   1   0        161.27        184.97        17.58 o                         
  11   1   0         68.22         61.84        12.85 o                         
 -12   2   0          0.67          4.31         6.03 o                         
 -11   2   0          2.55          9.23         6.01 o                         
 -10   2   0         43.82         35.10         6.12 o                         
  -9   2   0          0.04          0.21         3.27 o                         
  -8   2   0        224.48        222.75        11.38 o                         
  -7   2   0          7.08         12.27         4.06 o                         
  -6   2   0        800.44        952.36        19.77 o                         
  -5   2   0        105.95        110.10         7.29 o                         
  -4   2   0        157.59        164.91         7.11 o                         
  -3   2   0        476.25        503.78        10.48 o                         
  -2   2   0         27.02         48.48         3.99 o                         
  -1   2   0       1723.03       1555.90       209.82 o                         
   0   2   0        580.16        514.56        14.83 o                         
   1   2   0       4148.28       4093.37        40.00 o                         
   2   2   0        571.72        615.29        10.82 o                         
   3   2   0        603.88        559.78        14.87 o                         
   4   2   0        471.78        449.85        14.69 o                         
   5   2   0        183.96        178.12        12.48 o                         
   6   2   0         37.04         38.87         5.31 o                         
   7   2   0        156.47        150.91        13.34 o                         
   8   2   0        299.67        335.49        17.53 o                         
   9   2   0         34.84         44.94         9.40 o                         
  10   2   0        224.09        272.19        21.93 o                         
  11   2   0          0.06          6.13         5.40 o                         
 -12   3   0         75.84         62.37        11.30 o                         
 -11   3   0          8.03         10.03         5.68 o                         
 -10   3   0        324.63        321.87        17.25 o                         
  -9   3   0        283.02        271.00        15.08 o                         
  -8   3   0         62.34         53.17         5.63 o                         
  -7   3   0          4.04          1.73         5.38 o                         
  -6   3   0         83.92         73.64         5.97 o                         
  -5   3   0        175.70        179.30         9.24 o                         
  -4   3   0        376.19        399.09        12.59 o                         
  -3   3   0       1582.86       1671.18        23.60 o                         
  -2   3   0       6478.06       7152.64        46.72 o                         
  -1   3   0       2819.46       2856.70        25.65 o                         
   0   3   0       1993.21       1800.10        48.71 o                         
   1   3   0        282.83        278.76         9.62 o                         
   2   3   0        159.67        142.60        10.11 o                         
   3   3   0        259.10        268.73        11.37 o                         
   4   3   0          0.01          0.50         3.20 o                         
   5   3   0        561.56        605.25        24.61 o                         
   6   3   0         55.14         53.82         6.60 o                         
   7   3   0        351.59        370.17        17.77 o                         
   8   3   0        560.37        618.55        30.17 o                         
   9   3   0         36.15         36.32         8.46 o                         
  10   3   0         69.16         83.41        13.27 o                         
 -13   4   0          1.49        -11.76        11.76 o                         
 -12   4   0        110.12         94.44        13.54 o                         
 -11   4   0          1.24         -2.92         4.63 o                         
 -10   4   0        229.46        209.39        14.02 o                         
  -9   4   0        183.83        179.62        15.37 o                         
  -8   4   0        410.53        391.67        14.89 o                         
  -7   4   0          4.61          3.56         3.19 o                         
  -6   4   0       1763.37       1911.64        30.86 o                         
  -5   4   0          0.13          5.48         4.46 o                         
  -4   4   0        276.58        295.11        11.69 o                         
  -3   4   0         62.02         72.46         5.97 o                         
  -2   4   0        986.33        862.98        15.18 o                         
  -1   4   0      11118.75      11701.70       102.23 o                         
   0   4   0       1962.33       1877.74        20.19 o                         
   1   4   0         18.55         23.94         4.13 o                         
   2   4   0        187.68        179.17        12.46 o                         
   3   4   0          0.74          1.84         2.22 o                         
   4   4   0          0.04          0.54         4.26 o                         
   5   4   0        170.10        155.55        10.88 o                         
   6   4   0          6.64          5.89         3.55 o                         
   7   4   0        126.55        135.83        14.06 o                         
   8   4   0         40.15         51.70        12.01 o                         
   9   4   0         84.72         78.95        12.50 o                         
 -13   5   0         13.18         13.15         8.79 o                         
 -12   5   0         72.88         57.78        10.65 o                         
 -11   5   0         62.78         44.39         9.12 o                         
 -10   5   0          0.44          2.16         4.54 o                         
  -9   5   0         31.10         15.88         4.17 o                         
  -8   5   0         43.79         41.96         5.90 o                         
  -7   5   0        214.87        216.17        13.03 o                         
  -6   5   0        338.04        378.67        16.23 o                         
  -5   5   0        196.86        234.68        14.44 o                         
  -4   5   0         94.69         89.56         7.36 o                         
  -3   5   0       3212.13       3318.61        40.59 o                         
  -2   5   0        635.45        638.28        19.42 o                         
  -1   5   0       3024.49       3168.99        32.40 o                         
   0   5   0        344.33        343.51        37.71 o                         
   1   5   0        645.89        708.50        29.76 o                         
   2   5   0          1.79          2.02         2.99 o                         
   3   5   0        175.31        190.05         7.81 o                         
   4   5   0         23.39         28.12         5.69 o                         
   5   5   0        134.28        151.42        11.17 o                         
   6   5   0         28.11         13.59         8.79 o                         
   7   5   0          3.28          7.05         7.25 o                         
   8   5   0         11.22         13.43         8.36 o                         
   9   5   0         17.97         13.46         7.59 o                         
 -13   6   0          5.59          5.55         5.23 o                         
 -12   6   0         27.67         39.06         9.43 o                         
 -11   6   0         86.38        107.40        13.95 o                         
 -10   6   0        420.29        446.64        20.70 o                         
  -9   6   0       1382.59       1418.42        35.08 o                         
  -8   6   0          5.92          1.57         3.54 o                         
  -7   6   0         34.33         46.42         5.89 o                         
  -6   6   0        276.34        292.59        14.33 o                         
  -5   6   0        632.79        598.98        24.75 o                         
  -4   6   0        265.51        344.18        18.03 o                         
  -3   6   0        302.97        315.93        12.78 o                         
  -2   6   0       3190.49       3039.93       115.71 o                         
  -1   6   0        585.39        551.10        15.23 o                         
   0   6   0        855.59        918.77        23.78 o                         
   1   6   0        418.92        422.97        16.44 o                         
   2   6   0         31.88         29.50         5.03 o                         
   3   6   0        335.48        358.28        16.16 o                         
   4   6   0          3.35          0.63         4.04 o                         
   5   6   0         35.14         32.07         5.46 o                         
   6   6   0          3.45          5.35         4.50 o                         
   7   6   0          0.78          2.93         7.54 o                         
   8   6   0         27.06         16.01         7.18 o                         
 -13   7   0         25.01         36.41         9.58 o                         
 -12   7   0         43.89         45.57         9.71 o                         
 -11   7   0          0.08         -6.48         6.48 o                         
 -10   7   0         20.14         18.52        10.50 o                         
  -9   7   0        656.70        697.76        25.84 o                         
  -8   7   0         98.19         86.31        10.86 o                         
  -7   7   0        481.65        477.43        32.79 o                         
  -6   7   0         43.21         45.29         6.63 o                         
  -5   7   0         21.23         14.68         5.01 o                         
  -4   7   0          1.44         -2.16         3.39 o                         
  -3   7   0         35.96         32.87         5.65 o                         
  -2   7   0         53.89         36.31         5.95 o                         
  -1   7   0         96.05         94.07         7.02 o                         
   0   7   0        597.48        600.80        20.85 o                         
   1   7   0        139.27        150.87         9.28 o                         
   2   7   0         12.71         12.75         3.69 o                         
   3   7   0          2.76          8.67         5.18 o                         
   4   7   0         11.69          9.98         4.46 o                         
   5   7   0        113.49        116.92        10.54 o                         
   6   7   0          2.67          0.36         4.95 o                         
   7   7   0        172.95        169.81        18.38 o                         
 -13   8   0         11.67         -6.03         7.51 o                         
 -12   8   0          0.76         -0.63         6.56 o                         
 -11   8   0         57.84         68.46        15.25 o                         
 -10   8   0         59.08         42.26        11.39 o                         
  -9   8   0        363.28        328.68        30.25 o                         
  -8   8   0         11.08         14.10         5.38 o                         
  -7   8   0          5.96         -0.04         4.33 o                         
  -6   8   0        189.17        175.03        12.57 o                         
  -5   8   0        627.93        642.68        27.88 o                         
  -4   8   0         16.70         17.21         5.05 o                         
  -3   8   0         32.66         41.91         7.02 o                         
  -2   8   0        158.84        165.13        12.00 o                         
  -1   8   0         88.80         87.02         7.74 o                         
   0   8   0         52.68         59.41         9.15 o                         
   1   8   0        175.68        157.62        22.34 o                         
   2   8   0         14.46         16.70         6.45 o                         
   3   8   0        207.57        216.66        17.42 o                         
   4   8   0         24.95          8.98         3.92 o                         
   5   8   0        101.79         84.99        12.47 o                         
   6   8   0          7.11         16.64         6.89 o                         
 -13   9   0          8.65          9.64         9.01 o                         
 -12   9   0         38.40         51.36        14.37 o                         
 -11   9   0          5.75          5.03         6.95 o                         
 -10   9   0          0.37         -8.46         8.46 o                         
  -9   9   0         43.35         58.99        13.68 o                         
  -8   9   0        375.67        303.72        29.48 o                         
  -7   9   0        185.16        182.05        23.29 o                         
  -6   9   0        493.13        447.50        36.16 o                         
  -5   9   0        273.65        254.75        16.66 o                         
  -4   9   0         79.73         76.53         7.47 o                         
  -3   9   0         93.27         78.85        10.76 o                         
  -2   9   0         43.20         32.80        11.08 o                         
  -1   9   0        885.15        923.48        34.70 o                         
   0   9   0        152.71        125.29        21.25 o                         
   1   9   0        439.47        464.96        40.94 o                         
   2   9   0          0.27         10.11         7.86 o                         
   3   9   0         62.26         52.73        16.21 o                         
   4   9   0          0.90          1.02         5.42 o                         
   5   9   0          6.48          8.65         7.23 o                         
   6   9   0          8.77          2.38         7.83 o                         
 -12  10   0          1.61         -5.07         7.87 o                         
 -11  10   0         68.94         59.92        15.46 o                         
 -10  10   0         72.49         82.13        17.79 o                         
  -9  10   0        477.92        423.58        37.41 o                         
  -8  10   0        541.16        543.77        30.45 o                         
  -7  10   0         43.90         66.80        16.17 o                         
  -6  10   0          0.29          1.92         5.20 o                         
  -5  10   0          0.23          1.76         5.35 o                         
  -4  10   0          1.53          4.58         6.10 o                         
  -3  10   0         86.22         78.79        11.70 o                         
  -2  10   0        363.82        378.41        26.07 o                         
  -1  10   0         85.69         78.80        17.89 o                         
   0  10   0         13.62         -2.27         8.35 o                         
   1  10   0         13.83         19.40        12.05 o                         
   2  10   0          0.04        -11.28        11.28 o                         
   3  10   0         32.35         52.52        17.07 o                         
   4  10   0          1.94         -2.03         5.55 o                         
   5  10   0          5.89          8.31        12.19 o                         
 -12  11   0          8.98         17.27        10.73 o                         
 -11  11   0         22.60         14.76         8.95 o                         
 -10  11   0         28.43         29.11         8.29 o                         
  -9  11   0          7.67         12.11        11.03 o                         
  -8  11   0         17.40         15.82         7.01 o                         
  -7  11   0          0.37         -1.39         4.95 o                         
  -6  11   0         16.58          4.31         4.52 o                         
  -5  11   0          1.71         12.15         5.66 o                         
  -4  11   0        154.69        180.89        18.09 o                         
  -3  11   0         49.75         47.03        10.30 o                         
  -2  11   0          3.16         -0.02         7.63 o                         
  -1  11   0         91.23         87.09        19.86 o                         
   0  11   0        161.73        161.11        27.95 o                         
   1  11   0          4.26         -0.73         9.11 o                         
   2  11   0          9.21         25.24        13.07 o                         
   3  11   0         13.30         36.88        16.94 o                         
 -12  12   0          8.37          8.48         8.75 o                         
 -11  12   0        109.82        105.67        22.50 o                         
 -10  12   0        158.19        131.58        23.77 o                         
  -9  12   0         12.04         14.14         6.06 o                         
  -8  12   0        150.83        147.67        16.06 o                         
  -7  12   0        302.95        299.81        19.05 o                         
  -6  12   0         14.95         14.02         6.11 o                         
  -5  12   0         10.60          6.38         6.65 o                         
  -4  12   0          0.33         -2.84         8.34 o                         
  -3  12   0         85.87         80.38        19.11 o                         
  -2  12   0          0.16          1.92        10.26 o                         
  -1  12   0         47.14         38.48        16.09 o                         
   0  12   0          0.48          0.58         8.49 o                         
   1  12   0         17.80         28.96        13.28 o                         
   2  12   0          4.58         18.12        13.47 o                         
 -11  13   0         71.33         82.50        21.26 o                         
 -10  13   0         71.16         76.54        12.64 o                         
  -9  13   0        179.79        189.66        26.47 o                         
  -8  13   0        102.54         93.94        11.76 o                         
  -7  13   0         16.02         13.98         5.86 o                         
  -6  13   0          5.17          3.01        10.46 o                         
  -5  13   0         41.82         27.10         8.96 o                         
  -4  13   0        146.44        165.55        19.62 o                         
  -3  13   0          2.18         -9.76        10.83 o                         
  -2  13   0         43.55         26.33        12.98 o                         
  -1  13   0        115.89        133.65        28.18 o                         
   0  13   0          7.48          4.17         7.92 o                         
 -10  14   0         10.24         30.23        10.67 o                         
  -9  14   0        118.81        122.68        14.24 o                         
  -8  14   0         28.96         41.12         9.06 o                         
  -7  14   0          3.36         -5.33         7.29 o                         
  -6  14   0          2.54         -6.92         7.52 o                         
  -5  14   0          1.97          5.98         7.55 o                         
  -4  14   0         22.89          5.65         7.69 o                         
  -3  14   0         13.46          0.22         8.23 o                         
  -2  14   0         25.81         38.71        18.13 o                         
  -7  15   0          2.20         -7.28         7.33 o                         
  -6  15   0          0.01         -6.46         8.51 o                         
  -5  15   0          2.00         -7.55         7.55 o                         
   4 -15   1          0.19         -5.31        10.02 o                         
   5 -15   1         14.46         15.13         9.20 o                         
   6 -15   1          0.25         -1.48         5.94 o                         
   7 -15   1          0.10        -10.25        10.25 o                         
   1 -14   1          0.03         -1.38         8.47 o                         
   2 -14   1         17.88         13.46        11.84 o                         
   3 -14   1         50.30         78.56        23.03 o                         
   4 -14   1          6.23         -1.84         6.24 o                         
   5 -14   1          6.35          4.58         6.15 o                         
   6 -14   1          3.59         -3.23         6.71 o                         
   7 -14   1         10.84         25.10         7.60 o                         
   8 -14   1        144.11        153.09        15.74 o                         
   9 -14   1         24.01         33.07         8.14 o                         
  -1 -13   1          0.21          7.17        11.12 o                         
   0 -13   1          0.67          6.19        10.05 o                         
   1 -13   1        153.81        149.25        29.58 o                         
   2 -13   1         83.33         74.61        19.95 o                         
   3 -13   1          3.84         -3.69         9.80 o                         
   4 -13   1          7.30          6.16         6.33 o                         
   5 -13   1          8.68         11.34         9.90 o                         
   6 -13   1         87.94         88.74        11.36 o                         
   7 -13   1          9.28          3.34         4.97 o                         
   8 -13   1        143.07        155.56        14.68 o                         
   9 -13   1        114.85        126.43        13.58 o                         
  10 -13   1          0.01         -1.21         6.98 o                         
  11 -13   1         81.62        120.70        25.08 o                         
  -2 -12   1          1.02          0.01         8.11 o                         
  -1 -12   1         19.62         40.77        16.76 o                         
   0 -12   1          3.99         22.09        11.78 o                         
   1 -12   1         66.74         66.98        21.12 o                         
   2 -12   1         45.73         36.16        13.08 o                         
   3 -12   1        108.10         74.64        18.59 o                         
   4 -12   1         11.04          3.84         5.92 o                         
   5 -12   1          0.65          8.11         6.54 o                         
   6 -12   1          0.12         -2.29         4.81 o                         
   7 -12   1         55.39         60.15         8.57 o                         
   8 -12   1         25.60         25.95         9.92 o                         
   9 -12   1         65.38         86.80        20.35 o                         
  10 -12   1        143.02        158.51        26.35 o                         
  11 -12   1        140.56        145.50        25.88 o                         
  -4 -11   1          0.53          0.31         9.66 o                         
  -3 -11   1          6.68          3.99         9.01 o                         
  -2 -11   1         15.39         19.20        13.41 o                         
  -1 -11   1         33.86         42.67        15.26 o                         
   0 -11   1        190.91        208.93        29.93 o                         
   1 -11   1         10.18         15.76        10.68 o                         
   2 -11   1         12.78          2.85         5.98 o                         
   3 -11   1         16.66         12.73         5.94 o                         
   4 -11   1         67.94         45.83        17.57 o                         
   5 -11   1        389.37        423.24        21.10 o                         
   6 -11   1          5.20          0.15         4.32 o                         
   7 -11   1         14.83         13.46         6.61 o                         
   8 -11   1         39.94         27.66        11.37 o                         
   9 -11   1          7.04         18.17        11.45 o                         
  10 -11   1          0.58         -7.05         9.52 o                         
  11 -11   1          6.65          6.65         6.69 o                         
  12 -11   1         49.22         42.25        10.07 o                         
  -5 -10   1         24.06          1.26         8.37 o                         
  -4 -10   1          0.84         -6.81         6.81 o                         
  -3 -10   1         87.39         53.94        17.81 o                         
  -2 -10   1          6.15        -10.70        10.70 o                         
  -1 -10   1          2.79          6.33         8.56 o                         
   0 -10   1          3.82         16.12        10.37 o                         
   1 -10   1        141.38        122.45        20.92 o                         
   2 -10   1        126.19        150.60        15.13 o                         
   3 -10   1        150.36        156.10        12.85 o                         
   4 -10   1        117.53        102.87        10.37 o                         
   5 -10   1         41.81         45.44         7.35 o                         
   6 -10   1         21.44         15.33         6.08 o                         
   7 -10   1          5.48         20.49        10.05 o                         
   8 -10   1         28.12         46.38        14.24 o                         
   9 -10   1        340.40        315.42        22.44 o                         
  10 -10   1         93.10         80.55        17.01 o                         
  11 -10   1          5.10         11.18         9.64 o                         
  12 -10   1          2.23          1.88         7.08 o                         
  -6  -9   1         20.08         19.00        11.88 o                         
  -5  -9   1         23.72         18.83         6.82 o                         
  -4  -9   1         11.98          6.83        14.90 o                         
  -3  -9   1          3.22          4.25         4.23 o                         
  -2  -9   1          1.44         -0.78         3.91 o                         
  -1  -9   1        184.23        183.39        25.89 o                         
   0  -9   1        340.21        322.94        33.07 o                         
   1  -9   1       1446.79       1439.40        67.17 o                         
   2  -9   1        139.53        123.17        13.30 o                         
   3  -9   1         22.87         17.76         4.41 o                         
   4  -9   1         65.84         60.32         5.98 o                         
   5  -9   1        349.15        353.60        17.15 o                         
   6  -9   1        112.08        119.70        13.12 o                         
   7  -9   1        120.19        113.80        12.87 o                         
   8  -9   1        207.40        214.75        24.25 o                         
   9  -9   1        395.89        408.21        33.31 o                         
  10  -9   1          2.78         -4.83         7.61 o                         
  11  -9   1          6.16         15.04         8.49 o                         
  12  -9   1         41.57         49.14        13.09 o                         
  -7  -8   1          3.97         -5.41         9.42 o                         
  -6  -8   1         51.57         68.03        11.51 o                         
  -5  -8   1          1.16          3.72         3.86 o                         
  -4  -8   1         10.06         -1.24         8.63 o                         
  -3  -8   1        198.63        199.60        17.18 o                         
  -2  -8   1          1.64          4.52         4.95 o                         
  -1  -8   1        294.27        277.92        19.09 o                         
   0  -8   1         15.77         15.17         4.01 o                         
   1  -8   1         18.54         20.05         3.95 o                         
   2  -8   1          8.41          9.22         4.38 o                         
   3  -8   1        609.79        641.30        16.85 o                         
   4  -8   1         70.88         66.47         6.51 o                         
   5  -8   1        911.69        955.53        28.26 o                         
   6  -8   1        436.02        436.04        18.92 o                         
   7  -8   1        510.21        518.71        24.91 o                         
   8  -8   1         74.36         62.19         9.25 o                         
   9  -8   1        178.88        202.28        17.42 o                         
  10  -8   1         15.49         12.58         8.48 o                         
  11  -8   1         51.87         59.37        10.99 o                         
  12  -8   1          1.79         -3.76         5.41 o                         
  13  -8   1          8.97         11.92        12.59 o                         
  -8  -7   1         97.35        103.22        24.75 o                         
  -7  -7   1         90.82         72.92        12.06 o                         
  -6  -7   1          8.21          4.88         5.53 o                         
  -5  -7   1        442.38        441.50        19.69 o                         
  -4  -7   1         51.05         36.91         5.60 o                         
  -3  -7   1         95.19        106.67        11.98 o                         
  -2  -7   1         23.37         21.17         4.47 o                         
  -1  -7   1        229.62        209.99        11.04 o                         
   0  -7   1        725.10        738.44        22.85 o                         
   1  -7   1       1568.54       1648.60        33.79 o                         
   2  -7   1        826.18        863.91        26.59 o                         
   3  -7   1        308.48        300.04        12.92 o                         
   4  -7   1         11.35         10.38         3.95 o                         
   5  -7   1         15.36         16.40         3.55 o                         
   6  -7   1        302.02        305.15        14.98 o                         
   7  -7   1         34.67         26.90         5.40 o                         
   8  -7   1         44.80         44.27         6.58 o                         
   9  -7   1        181.20        179.57        12.81 o                         
  10  -7   1          0.35         -1.80         3.75 o                         
  11  -7   1          2.02          2.01         4.52 o                         
  12  -7   1         27.47         28.80         8.09 o                         
  13  -7   1          3.21         14.97        12.99 o                         
  -9  -6   1          1.51          5.77         8.25 o                         
  -8  -6   1        183.30        205.03        19.24 o                         
  -7  -6   1        103.70         99.85        12.80 o                         
  -6  -6   1         87.77         95.37        11.90 o                         
  -5  -6   1          0.20          2.34         4.62 o                         
  -4  -6   1         43.69         36.82         7.08 o                         
  -3  -6   1        247.83        245.57        13.70 o                         
  -2  -6   1         29.23         19.73         4.53 o                         
  -1  -6   1         11.84          6.36         3.01 o                         
   0  -6   1        554.08        556.38        20.20 o                         
   1  -6   1        903.63        901.83        42.46 o                         
   2  -6   1       1298.56       1342.23        38.48 o                         
   3  -6   1        127.59        146.45        11.87 o                         
   4  -6   1        664.79        794.20        26.74 o                         
   5  -6   1         64.95         81.88         7.81 o                         
   6  -6   1       1249.82       1361.75        38.24 o                         
   7  -6   1        104.40         93.13         8.98 o                         
   8  -6   1        181.44        161.82        11.34 o                         
   9  -6   1        446.41        452.44        19.34 o                         
  10  -6   1        613.51        612.84        23.51 o                         
  11  -6   1        140.44        136.96        15.27 o                         
  12  -6   1         53.83         63.08        10.78 o                         
  13  -6   1         26.32          3.44         8.46 o                         
  -9  -5   1          1.88          2.55         4.78 o                         
  -8  -5   1          2.20          8.16         5.64 o                         
  -7  -5   1         35.13         28.75         6.95 o                         
  -6  -5   1         11.32         12.90         5.16 o                         
  -5  -5   1        240.97        244.49        18.25 o                         
  -4  -5   1          3.41          1.69         4.15 o                         
  -3  -5   1        220.39        232.20        16.18 o                         
  -2  -5   1        221.02        221.91        11.80 o                         
  -1  -5   1         79.86         68.89         8.34 o                         
   0  -5   1        506.29        570.05        17.51 o                         
   1  -5   1        338.84        343.01        12.70 o                         
   2  -5   1       1153.65       1053.12        16.97 o                         
   3  -5   1       1297.76       1509.45        34.72 o                         
   4  -5   1        763.65        833.11        20.47 o                         
   5  -5   1         13.16         18.31         3.74 o                         
   6  -5   1        358.59        411.50        16.97 o                         
   7  -5   1          1.13          1.02         3.82 o                         
   8  -5   1         24.39         30.50         6.13 o                         
   9  -5   1          3.07          1.28         3.18 o                         
  10  -5   1        117.82        148.44        11.70 o                         
  11  -5   1          0.33         -0.04        12.70 o                         
  12  -5   1          1.20         -2.77         4.50 o                         
 -10  -4   1          9.08         10.42         6.01 o                         
  -9  -4   1          1.82          1.06         5.18 o                         
  -8  -4   1          2.42          1.64         4.72 o                         
  -7  -4   1        165.22        173.04        15.61 o                         
  -6  -4   1        110.47        111.29         9.56 o                         
  -5  -4   1         90.44         92.96        10.51 o                         
  -4  -4   1         26.09         35.13         5.08 o                         
  -3  -4   1         61.06         69.41         8.77 o                         
  -2  -4   1       1415.02       1507.24        34.52 o                         
  -1  -4   1       1060.25       1064.00        22.29 o                         
   0  -4   1       6033.87       5922.42        90.14 o                         
   1  -4   1        544.85        629.94        13.23 o                         
   2  -4   1          5.44          7.88         3.34 o                         
   3  -4   1       2408.42       2468.92        27.20 o                         
   4  -4   1        134.23         95.00         6.86 o                         
   5  -4   1        660.64        710.67        26.59 o                         
   6  -4   1        991.17       1053.58        21.24 o                         
   7  -4   1        436.39        433.92        17.70 o                         
   8  -4   1        105.55        117.78        13.26 o                         
   9  -4   1         98.50         88.79         8.68 o                         
  10  -4   1        171.80        173.38        12.43 o                         
  11  -4   1         26.34         41.74        10.31 o                         
  12  -4   1         34.26         59.50        11.05 o                         
 -10  -3   1         56.42         59.58        10.97 o                         
  -9  -3   1        220.04        216.28        18.76 o                         
  -8  -3   1        411.92        432.37        24.78 o                         
  -7  -3   1         94.11         89.52         8.96 o                         
  -6  -3   1          0.01          0.15         3.80 o                         
  -5  -3   1        341.82        346.61        18.69 o                         
  -4  -3   1        112.76        110.03         7.74 o                         
  -3  -3   1        552.27        532.99        14.95 o                         
  -2  -3   1         44.53         40.96         9.70 o                         
  -1  -3   1       2790.84       2479.11        52.71 o                         
   0  -3   1      31606.44      29883.38       470.58 o                         
   1  -3   1         93.23         93.32         5.71 o                         
   2  -3   1       3266.07       2996.54        25.59 o                         
   3  -3   1       1426.99       1435.98        29.67 o                         
   4  -3   1       7904.32       8713.95       154.33 o                         
   5  -3   1        540.87        555.44        15.20 o                         
   6  -3   1          0.10          3.40         2.37 o                         
   7  -3   1         51.15         58.80         7.16 o                         
   8  -3   1        392.16        404.34        21.37 o                         
   9  -3   1         27.68         34.38         5.68 o                         
  10  -3   1        316.70        300.61        16.17 o                         
  11  -3   1         67.25         81.74        11.94 o                         
  12  -3   1         33.21         36.52        14.79 o                         
 -11  -2   1          3.02         -0.79         6.76 o                         
 -10  -2   1         77.44         79.98        11.76 o                         
  -9  -2   1         74.41         55.35         9.61 o                         
  -8  -2   1        228.83        248.78        18.29 o                         
  -7  -2   1         20.86         24.18         4.77 o                         
  -6  -2   1          2.56         -4.23         4.23 o                         
  -5  -2   1        271.01        279.56        12.59 o                         
  -4  -2   1         11.56          7.11         3.18 o                         
  -3  -2   1        253.91        259.23         9.95 o                         
  -2  -2   1       1368.43       1252.42        25.00 o                         
  -1  -2   1        675.70        568.56        21.82 o                         
   0  -2   1       1895.13       1761.05        19.55 o                         
   1  -2   1       3058.73       3044.90        20.51 o                         
   2  -2   1       1281.81       1288.49        31.39 o                         
   3  -2   1        564.64        577.60        11.91 o                         
   4  -2   1         65.29         67.52         4.57 o                         
   5  -2   1          1.37          2.40         3.09 o                         
   6  -2   1          0.81          2.71         2.23 o                         
   7  -2   1          0.46          5.72         3.08 o                         
   8  -2   1          0.30         -2.07         8.21 o                         
   9  -2   1        110.00        121.40        10.01 o                         
  10  -2   1         42.42         25.31         4.77 o                         
  11  -2   1          4.14          0.74         3.96 o                         
  12  -2   1          9.76         25.94        13.10 o                         
 -11  -1   1          5.15          6.37         5.16 o                         
 -10  -1   1         26.66         39.22         8.35 o                         
  -9  -1   1        340.22        353.33        15.56 o                         
  -8  -1   1        158.07        144.26         8.02 o                         
  -7  -1   1        139.87        128.20         6.58 o                         
  -6  -1   1         27.47         31.76         4.79 o                         
  -5  -1   1        455.43        437.95        12.69 o                         
  -4  -1   1        191.53        183.52         7.76 o                         
  -3  -1   1         70.92         61.34         4.39 o                         
  -2  -1   1       8458.98       8296.54        46.89 o                         
  -1  -1   1       1626.03       1420.92        27.22 o                         
   0  -1   1        114.44        111.06         8.17 o                         
   1  -1   1       3549.51       3775.90        44.39 o                         
   2  -1   1       7971.68       8767.49       114.76 o                         
   3  -1   1          0.04          4.19         2.86 o                         
   4  -1   1        217.14        215.65         7.70 o                         
   5  -1   1         23.29         18.74         3.40 o                         
   6  -1   1         16.07         16.09         3.20 o                         
   7  -1   1        626.85        672.61        21.98 o                         
   8  -1   1        168.71        155.22        10.70 o                         
   9  -1   1         53.24         66.32         6.47 o                         
  10  -1   1         38.23          9.97        13.69 o                         
  11  -1   1          7.01         10.73         5.66 o                         
 -12   0   1         17.76          8.47         6.16 o                         
 -11   0   1          1.31          8.87         5.27 o                         
 -10   0   1         13.68         11.44         4.75 o                         
  -9   0   1         99.06        100.36         9.45 o                         
  -8   0   1        141.10        144.63         9.31 o                         
  -7   0   1        323.22        338.15        13.07 o                         
  -6   0   1          8.12         13.04         3.83 o                         
  -5   0   1        712.52        710.51        15.68 o                         
  -4   0   1       2238.59       2289.02        38.68 o                         
  -3   0   1       2651.89       2593.76        41.26 o                         
  -2   0   1         39.49         45.33         2.95 o                         
  -1   0   1       1636.90       1632.53        23.92 o                         
   1   0   1       8017.51       8768.32        46.95 o                         
   2   0   1      13657.74      14736.87       279.26 o                         
   3   0   1         12.33         14.32         3.14 o                         
   4   0   1        160.49        168.89         7.22 o                         
   5   0   1        596.71        562.18        16.11 o                         
   6   0   1         22.97         24.23         3.62 o                         
   7   0   1        826.37        859.83        20.55 o                         
   8   0   1       1106.43       1091.42        23.72 o                         
   9   0   1        272.88        262.83        12.43 o                         
  10   0   1         26.48         36.00        11.59 o                         
  11   0   1         16.09         32.72         8.73 o                         
 -12   1   1          1.59         -5.03         5.03 o                         
 -11   1   1         14.11          2.80         8.87 o                         
 -10   1   1          1.01          5.76         4.49 o                         
  -9   1   1         30.41         35.14         5.92 o                         
  -8   1   1        525.47        502.11        17.11 o                         
  -7   1   1       1306.56       1360.66        29.94 o                         
  -6   1   1          5.47          9.10         4.42 o                         
  -5   1   1         35.63         40.68         4.34 o                         
  -4   1   1          0.14          3.88         2.77 o                         
  -3   1   1       2255.44       2530.34        27.75 o                         
  -2   1   1      13720.38      11984.39        65.76 o                         
  -1   1   1       2089.39       2097.39        30.86 o                         
   0   1   1       5100.15       5166.92       111.30 o                         
   1   1   1       1418.61       1305.38        18.82 o                         
   2   1   1          3.76         -0.48         1.89 o                         
   3   1   1        140.30        154.75         6.03 o                         
   4   1   1        171.70        169.85         7.90 o                         
   5   1   1        348.37        352.81        15.17 o                         
   6   1   1         61.45         56.02         5.46 o                         
   7   1   1        340.98        315.87        12.07 o                         
   8   1   1         27.64         22.30         4.56 o                         
   9   1   1        228.17        234.87        17.96 o                         
  10   1   1          6.57         13.59         5.88 o                         
  11   1   1         24.63         20.34        11.70 o                         
 -13   2   1          0.29         -5.53        12.78 o                         
 -12   2   1         10.60         10.62         7.32 o                         
 -11   2   1          3.41          2.45         4.91 o                         
 -10   2   1         13.42          5.74         5.21 o                         
  -9   2   1         65.97         64.86         8.02 o                         
  -8   2   1         47.95         47.93         5.50 o                         
  -7   2   1          6.36          8.86         3.47 o                         
  -6   2   1       2080.67       2183.94        52.33 o                         
  -5   2   1        106.25         98.50         6.25 o                         
  -4   2   1       1698.48       1750.21        39.56 o                         
  -3   2   1       2116.81       2161.59        28.17 o                         
  -2   2   1         63.13         53.13         5.60 o                         
  -1   2   1        252.91        254.88        10.43 o                         
   0   2   1      10173.84      10676.48        95.14 o                         
   1   2   1          5.03         12.70         4.34 o                         
   2   2   1         56.19         68.17         4.97 o                         
   3   2   1          4.77          5.46         2.94 o                         
   4   2   1         29.47         30.94         7.65 o                         
   5   2   1        328.96        338.17        14.19 o                         
   6   2   1         12.20         10.40         3.47 o                         
   7   2   1          5.42          6.46         5.26 o                         
   8   2   1          7.87          7.06         3.62 o                         
   9   2   1         76.89         65.03        11.49 o                         
  10   2   1          9.25          6.35         4.86 o                         
 -13   3   1          4.79          6.28         4.95 o                         
 -12   3   1         55.32         51.29        12.63 o                         
 -11   3   1         24.03         16.57         6.07 o                         
 -10   3   1        280.71        309.13        21.41 o                         
  -9   3   1        917.47        895.13        28.58 o                         
  -8   3   1        204.00        195.94        12.53 o                         
  -7   3   1        894.66        867.51        29.34 o                         
  -6   3   1        181.79        204.61        13.81 o                         
  -5   3   1        418.87        427.10        14.35 o                         
  -4   3   1        626.08        704.09        15.16 o                         
  -3   3   1       2013.84       2119.31        27.78 o                         
  -2   3   1       3463.44       3423.00        90.26 o                         
  -1   3   1          6.47          5.58         2.90 o                         
   0   3   1         70.94         60.51         7.36 o                         
   1   3   1       1201.14       1046.13        17.50 o                         
   2   3   1         10.07          2.01         3.25 o                         
   3   3   1        611.32        574.29        17.86 o                         
   4   3   1          2.59          0.41         4.56 o                         
   5   3   1        307.02        327.73        14.89 o                         
   6   3   1         14.20          7.85         3.61 o                         
   7   3   1        165.01        161.70        11.90 o                         
   8   3   1         52.87         42.47         8.97 o                         
   9   3   1         27.55         31.13         8.29 o                         
  10   3   1         11.47         17.35         7.87 o                         
 -13   4   1          6.09          6.58         5.68 o                         
 -12   4   1         26.31         27.63         8.63 o                         
 -11   4   1         24.30         10.16         5.35 o                         
 -10   4   1        286.98        286.22        20.35 o                         
  -9   4   1        180.86        172.58        11.98 o                         
  -8   4   1       1782.40       1891.75        33.08 o                         
  -7   4   1        172.96        177.92        11.76 o                         
  -6   4   1       1136.04       1221.74        36.00 o                         
  -5   4   1        285.85        314.46        13.19 o                         
  -4   4   1        236.08        269.25        11.58 o                         
  -3   4   1       1581.36       1647.55        32.74 o                         
  -2   4   1          2.84         -2.13         4.09 o                         
  -1   4   1       1252.97       1217.64        17.84 o                         
   0   4   1       2008.17       1896.15        26.81 o                         
   1   4   1        424.73        401.00        12.73 o                         
   2   4   1        161.79        169.79         8.78 o                         
   3   4   1        184.04        169.01         8.52 o                         
   4   4   1         28.25         45.57         6.17 o                         
   5   4   1        407.66        428.55        18.06 o                         
   6   4   1          4.81         -4.27         4.27 o                         
   7   4   1        119.12        119.88        13.30 o                         
   8   4   1          3.10         11.99         8.44 o                         
   9   4   1          9.74          1.90         5.48 o                         
 -13   5   1         39.02         38.13         9.64 o                         
 -12   5   1         66.47         64.73        11.57 o                         
 -11   5   1          0.14         -0.88         5.00 o                         
 -10   5   1        140.59        132.18        11.49 o                         
  -9   5   1        776.14        799.56        26.21 o                         
  -8   5   1        168.84        172.15        10.53 o                         
  -7   5   1          0.21          0.77         3.50 o                         
  -6   5   1         46.99         44.17        10.66 o                         
  -5   5   1        103.10         95.19        11.66 o                         
  -4   5   1        478.43        436.67        19.36 o                         
  -3   5   1       1368.07       1428.80        64.15 o                         
  -2   5   1        873.23        816.51        36.33 o                         
  -1   5   1        353.22        300.13        10.33 o                         
   0   5   1         15.52         19.79         5.81 o                         
   1   5   1        102.71         96.00         7.23 o                         
   2   5   1        192.33        163.00         9.85 o                         
   3   5   1          6.92          6.48         2.16 o                         
   4   5   1        346.46        332.43        19.33 o                         
   5   5   1        126.96        110.35        10.03 o                         
   6   5   1          5.28         -5.45         5.97 o                         
   7   5   1         41.50         51.93         9.97 o                         
   8   5   1         38.50         27.92         7.91 o                         
 -13   6   1          2.33         -3.34        15.99 o                         
 -12   6   1          0.16          2.47         6.54 o                         
 -11   6   1         29.60         35.43         8.65 o                         
 -10   6   1        134.38        137.95        15.47 o                         
  -9   6   1        943.41       1019.92        34.43 o                         
  -8   6   1         79.08         78.07        10.19 o                         
  -7   6   1        220.73        217.70        13.17 o                         
  -6   6   1          3.01          1.45         3.48 o                         
  -5   6   1        123.40        123.78         9.52 o                         
  -4   6   1         17.07         13.22         5.04 o                         
  -3   6   1        550.03        510.03        18.87 o                         
  -2   6   1       2748.73       3004.82        56.26 o                         
  -1   6   1        442.70        441.94        16.07 o                         
   0   6   1         74.86         69.10         6.27 o                         
   1   6   1          4.87          7.69         4.54 o                         
   2   6   1         91.86         73.39         8.57 o                         
   3   6   1        361.19        346.42        11.87 o                         
   4   6   1        137.49        122.59         9.66 o                         
   5   6   1        176.68        178.78        12.20 o                         
   6   6   1          8.35          8.44         5.06 o                         
   7   6   1          9.73          7.04         5.42 o                         
   8   6   1          0.92          3.99         5.70 o                         
 -13   7   1         12.42         15.52         8.69 o                         
 -12   7   1          0.64          9.98         8.15 o                         
 -11   7   1        135.79        163.50        22.80 o                         
 -10   7   1        116.92        106.68        17.89 o                         
  -9   7   1        623.81        655.89        49.95 o                         
  -8   7   1        985.85       1039.78        71.22 o                         
  -7   7   1        569.74        601.19        31.79 o                         
  -6   7   1         53.38         61.15         7.66 o                         
  -5   7   1          0.03          1.15         3.29 o                         
  -4   7   1        173.76        162.53        11.07 o                         
  -3   7   1         34.80         26.67         6.41 o                         
  -2   7   1          4.09          2.60         3.15 o                         
  -1   7   1        100.00         90.23         7.01 o                         
   0   7   1         73.53         70.19         6.65 o                         
   1   7   1         68.45         67.97        12.86 o                         
   2   7   1        368.97        356.41        19.22 o                         
   3   7   1        107.51        103.79         7.66 o                         
   4   7   1         35.43         27.76         5.07 o                         
   5   7   1          1.08          3.65         5.12 o                         
   6   7   1          3.03          6.25        12.16 o                         
   7   7   1         24.48         36.78         9.98 o                         
 -13   8   1         17.76         33.75        12.43 o                         
 -12   8   1          9.45         13.33         9.57 o                         
 -11   8   1          0.06         -5.97         8.71 o                         
 -10   8   1        104.52         94.35        16.62 o                         
  -9   8   1        198.28        191.00        23.00 o                         
  -8   8   1        163.39        130.22        19.01 o                         
  -7   8   1         15.54         13.22         4.93 o                         
  -6   8   1         70.35         72.35         8.81 o                         
  -5   8   1          9.43         14.94         4.32 o                         
  -4   8   1         91.46        112.69        12.77 o                         
  -3   8   1          8.48          5.34         3.72 o                         
  -2   8   1         37.28         39.30         5.24 o                         
  -1   8   1         26.98         26.86         5.04 o                         
   0   8   1        177.31        191.16        15.75 o                         
   1   8   1          7.94          6.07         7.41 o                         
   2   8   1          7.75          5.65         7.86 o                         
   3   8   1         22.07         16.68         8.85 o                         
   4   8   1         61.37         58.20        10.65 o                         
   5   8   1         28.03         33.35         8.75 o                         
   6   8   1          2.06          7.82         9.65 o                         
 -13   9   1          7.21          7.59         8.35 o                         
 -12   9   1         61.87         68.31        16.35 o                         
 -11   9   1         28.12         19.30         9.45 o                         
 -10   9   1         24.48         29.88        11.10 o                         
  -9   9   1        120.39        102.58        18.66 o                         
  -8   9   1        171.08        169.94        23.55 o                         
  -7   9   1         19.97         10.82         8.63 o                         
  -6   9   1          0.42          0.53         5.82 o                         
  -5   9   1        202.01        211.27        26.53 o                         
  -4   9   1        386.15        370.45        24.33 o                         
  -3   9   1         14.73         12.28         5.74 o                         
  -2   9   1         46.41         41.08         6.42 o                         
  -1   9   1        383.26        403.04        22.70 o                         
   0   9   1        134.32        106.89        20.80 o                         
   1   9   1        256.31        237.90        29.55 o                         
   2   9   1          2.61          9.13         9.51 o                         
   3   9   1         86.41        127.67        23.76 o                         
   4   9   1         11.80          6.62        13.55 o                         
   5   9   1          0.18          2.69         7.56 o                         
 -13  10   1          0.56         12.03         9.82 o                         
 -12  10   1         24.06         18.92         9.25 o                         
 -11  10   1          2.72         13.42         9.81 o                         
 -10  10   1          5.41          9.75         8.36 o                         
  -9  10   1        730.42        743.86        49.91 o                         
  -8  10   1        334.74        286.69        30.90 o                         
  -7  10   1         21.22         18.66         5.82 o                         
  -6  10   1        119.35         98.33        11.56 o                         
  -5  10   1          1.16         -5.05         5.61 o                         
  -4  10   1         21.51         20.99         7.28 o                         
  -3  10   1         28.57         20.90         7.66 o                         
  -2  10   1         59.99         48.18         9.57 o                         
  -1  10   1        319.43        329.21        35.29 o                         
   0  10   1         68.70         47.23        14.23 o                         
   1  10   1          1.64         11.89        11.07 o                         
   2  10   1          2.37          4.94         8.97 o                         
   3  10   1          0.06         -3.49         9.65 o                         
   4  10   1          0.11         -4.21        15.95 o                         
 -12  11   1         18.62         14.33        11.34 o                         
 -11  11   1          8.87          5.68         8.96 o                         
 -10  11   1          2.21         -8.16         8.16 o                         
  -9  11   1        380.08        381.73        27.41 o                         
  -8  11   1         14.50         19.85         6.19 o                         
  -7  11   1          6.06          0.83         5.64 o                         
  -6  11   1        109.83         97.10        12.81 o                         
  -5  11   1         95.67         90.29        17.13 o                         
  -4  11   1        116.86        116.67        15.04 o                         
  -3  11   1         49.76         42.38         9.48 o                         
  -2  11   1          6.98         -9.81        11.31 o                         
  -1  11   1          5.83         17.53         9.56 o                         
   0  11   1         23.14         16.89        11.51 o                         
   1  11   1          8.11          4.39        10.94 o                         
   2  11   1         48.78         55.17        18.70 o                         
   3  11   1          4.50         15.65        13.78 o                         
 -12  12   1         38.09         44.00        11.68 o                         
 -11  12   1        187.01        198.79        21.36 o                         
 -10  12   1        136.78        109.94        14.42 o                         
  -9  12   1         37.30         45.84         9.13 o                         
  -8  12   1          7.23          9.79         6.35 o                         
  -7  12   1          0.06         -1.34         4.07 o                         
  -6  12   1         97.21        106.24        15.82 o                         
  -5  12   1        104.37         95.56        14.59 o                         
  -4  12   1          3.62          2.83         5.79 o                         
  -3  12   1         32.12         23.08         7.41 o                         
  -2  12   1         20.99         22.66        13.23 o                         
  -1  12   1         11.72         25.76        13.89 o                         
   0  12   1          0.81        -14.64        14.64 o                         
   1  12   1         24.43         16.60        14.72 o                         
 -11  13   1        133.62        115.47        25.86 o                         
 -10  13   1        170.75        169.99        23.40 o                         
  -9  13   1        210.30        218.91        37.01 o                         
  -8  13   1          2.93          2.25         9.25 o                         
  -7  13   1         14.41          1.22         7.01 o                         
  -6  13   1         42.93         34.15        11.51 o                         
  -5  13   1          8.26         -7.37         7.37 o                         
  -4  13   1         19.78          9.97         6.10 o                         
  -3  13   1         32.72         39.18        15.57 o                         
  -2  13   1         24.14          4.60         9.39 o                         
  -1  13   1         82.64         69.71        22.05 o                         
   0  13   1          1.53         -6.77         8.43 o                         
 -10  14   1         42.56         30.97        17.01 o                         
  -9  14   1        123.58        154.28        22.03 o                         
  -8  14   1          2.59         12.75        11.25 o                         
  -7  14   1          4.72         10.40         7.37 o                         
  -6  14   1         14.13         19.45         9.70 o                         
  -5  14   1          0.20         -8.30         8.30 o                         
  -4  14   1         31.12         28.76        10.92 o                         
  -3  14   1         40.67         51.54        20.64 o                         
  -2  14   1         46.00         46.09        19.01 o                         
   4 -15   2          5.73         10.11        11.56 o                         
   5 -15   2          0.10         -9.54         9.54 o                         
   6 -15   2         66.94         70.92        23.07 o                         
   7 -15   2         30.33         48.61        10.57 o                         
   1 -14   2          1.20         18.53        14.07 o                         
   2 -14   2          2.72         11.08        10.63 o                         
   3 -14   2         17.75         35.49        16.18 o                         
   4 -14   2         50.15         70.18        14.44 o                         
   5 -14   2          2.64          0.18        15.89 o                         
   6 -14   2          3.98          8.58         6.86 o                         
   7 -14   2          0.19         -4.27        12.61 o                         
   8 -14   2          4.88          6.37         5.82 o                         
   9 -14   2        121.53        130.35        14.75 o                         
  -1 -13   2          1.26          4.29        12.62 o                         
   0 -13   2          0.70          8.47        10.71 o                         
   1 -13   2        110.64        148.49        29.16 o                         
   2 -13   2        111.97        128.02        26.90 o                         
   3 -13   2          2.02         -1.27         6.92 o                         
   4 -13   2         38.84         34.67        10.11 o                         
   5 -13   2         44.00         47.93         9.06 o                         
   6 -13   2         93.99         99.46        11.87 o                         
   7 -13   2         12.30          8.06         4.99 o                         
   8 -13   2        110.47         81.16        11.39 o                         
   9 -13   2        213.00        242.46        19.10 o                         
  10 -13   2          0.15          2.97         8.92 o                         
  -3 -12   2          2.95          5.01        10.04 o                         
  -2 -12   2          0.09         -3.50        10.70 o                         
  -1 -12   2         11.36         35.71        15.20 o                         
   0 -12   2         24.10         36.85        15.83 o                         
   1 -12   2        153.55        186.96        30.94 o                         
   2 -12   2         69.43         45.01        15.88 o                         
   3 -12   2          0.48          4.51         6.30 o                         
   4 -12   2         49.04         50.36        10.47 o                         
   5 -12   2          3.20          2.99         5.52 o                         
   6 -12   2         32.12         26.07         6.35 o                         
   7 -12   2         70.75         70.45         9.56 o                         
   8 -12   2         40.23         38.32        11.11 o                         
   9 -12   2        148.66        164.65        26.88 o                         
  10 -12   2         10.13          3.59         8.59 o                         
  11 -12   2         72.41         57.88        16.91 o                         
  -4 -11   2          0.31          2.58        10.13 o                         
  -3 -11   2          0.00          1.52         7.65 o                         
  -2 -11   2          2.70         12.66        10.46 o                         
  -1 -11   2          4.52         11.81        10.15 o                         
   0 -11   2        191.79        195.29        29.28 o                         
   1 -11   2          1.21          1.98        10.58 o                         
   2 -11   2         90.58         98.23        13.77 o                         
   3 -11   2         78.58         85.93        13.02 o                         
   4 -11   2         11.35          2.81         4.69 o                         
   5 -11   2          2.20         -0.68         5.31 o                         
   6 -11   2          1.31         -7.70         7.70 o                         
   7 -11   2         72.55         82.33        18.13 o                         
   8 -11   2          1.22          7.35         8.55 o                         
   9 -11   2         14.18         21.04        10.56 o                         
  10 -11   2          0.35          0.33         7.30 o                         
  11 -11   2          4.42          7.95         6.58 o                         
  -5 -10   2          0.22         14.89        10.48 o                         
  -4 -10   2          2.56          3.63        21.57 o                         
  -3 -10   2          9.51         -6.90         9.22 o                         
  -2 -10   2         13.38         17.09        12.12 o                         
  -1 -10   2        261.33        254.96        31.71 o                         
   0 -10   2          2.91         12.44        10.41 o                         
   1 -10   2         32.28         20.53         9.48 o                         
   2 -10   2          3.95         -2.87         3.75 o                         
   3 -10   2         93.37         99.22         9.04 o                         
   4 -10   2         28.54         23.09         5.97 o                         
   5 -10   2         63.65         64.58         8.50 o                         
   6 -10   2        196.04        183.42        24.91 o                         
   7 -10   2          4.04         13.86         9.28 o                         
   8 -10   2        102.22         84.22        17.36 o                         
   9 -10   2         46.37         58.27        14.30 o                         
  10 -10   2        148.86        138.74        22.10 o                         
  11 -10   2         12.80         19.87         6.74 o                         
  12 -10   2         59.30         57.51        15.14 o                         
  -6  -9   2         25.18         27.92        14.51 o                         
  -5  -9   2          0.73         -5.58         5.58 o                         
  -4  -9   2          5.19         -0.70         3.78 o                         
  -3  -9   2        121.40        154.16        25.91 o                         
  -2  -9   2         57.44         52.69        15.47 o                         
  -1  -9   2         16.03         19.64        12.62 o                         
   0  -9   2          0.35          3.24         7.07 o                         
   1  -9   2        988.37       1012.22        35.52 o                         
   2  -9   2        119.20        131.74         9.69 o                         
   3  -9   2         48.77         39.15         4.91 o                         
   4  -9   2        104.70        115.29         7.93 o                         
   5  -9   2         40.64         32.58         9.40 o                         
   6  -9   2        184.17        182.66        16.04 o                         
   7  -9   2          6.59          0.36         7.44 o                         
   8  -9   2        181.25        183.62        16.00 o                         
   9  -9   2         82.48         88.49        15.84 o                         
  10  -9   2         36.28         28.21         7.88 o                         
  11  -9   2         10.78         11.23         9.03 o                         
  12  -9   2          0.73          3.17         8.43 o                         
  -7  -8   2         20.18         15.03        10.64 o                         
  -6  -8   2         54.42         65.97        10.51 o                         
  -5  -8   2          0.12          0.48         3.99 o                         
  -4  -8   2         37.64         22.65         6.21 o                         
  -3  -8   2          5.03         10.02         4.89 o                         
  -2  -8   2        114.11        101.45        12.24 o                         
  -1  -8   2        208.58        213.18        13.35 o                         
   0  -8   2         94.36        110.24        10.11 o                         
   1  -8   2        603.16        632.20        19.21 o                         
   2  -8   2          6.91          5.39         3.21 o                         
   3  -8   2          8.93         10.35         3.18 o                         
   4  -8   2        203.58        237.14        12.22 o                         
   5  -8   2         34.66         25.61         5.25 o                         
   6  -8   2        486.43        528.45        25.32 o                         
   7  -8   2        100.51         98.25         8.03 o                         
   8  -8   2        143.40        156.88        11.83 o                         
   9  -8   2          3.27         -1.96         3.44 o                         
  10  -8   2          8.86          2.74         6.09 o                         
  11  -8   2          3.77          4.66        11.31 o                         
  12  -8   2          0.31         -4.22         9.98 o                         
  -8  -7   2         31.95         25.32        13.71 o                         
  -7  -7   2          2.57         16.56         5.66 o                         
  -6  -7   2          1.73         -1.19         4.38 o                         
  -5  -7   2        147.64        149.50        11.19 o                         
  -4  -7   2         46.31         34.69         7.56 o                         
  -3  -7   2        531.82        591.15        27.43 o                         
  -2  -7   2          6.01          5.86         4.64 o                         
  -1  -7   2        207.29        215.75        11.14 o                         
   0  -7   2       2624.98       2782.50        41.52 o                         
   1  -7   2        208.83        188.87         9.07 o                         
   2  -7   2          3.52          4.48         3.77 o                         
   3  -7   2        907.14        956.71        21.93 o                         
   4  -7   2       1011.20       1034.90        26.34 o                         
   5  -7   2         28.90         23.27         4.39 o                         
   6  -7   2        174.16        175.62        10.18 o                         
   7  -7   2        126.55        128.83        10.13 o                         
   8  -7   2         24.66         17.72         9.75 o                         
   9  -7   2         92.33         74.66         8.26 o                         
  10  -7   2          5.29          6.01         3.99 o                         
  11  -7   2        151.06        161.12        16.15 o                         
  12  -7   2          0.04          3.28         9.93 o                         
  -9  -6   2        118.30        109.81        24.40 o                         
  -8  -6   2        126.16        127.21        14.50 o                         
  -7  -6   2        153.01        167.40        15.36 o                         
  -6  -6   2          1.08          2.24         4.15 o                         
  -5  -6   2        366.90        391.22        34.68 o                         
  -4  -6   2          4.18         -1.13         3.34 o                         
  -3  -6   2        170.25        171.34        10.21 o                         
  -2  -6   2         84.02         84.38         6.93 o                         
  -1  -6   2       1468.25       1409.91        26.64 o                         
   0  -6   2       2260.84       2493.15        38.60 o                         
   1  -6   2         56.94         43.18         5.68 o                         
   2  -6   2       2190.11       2164.96        41.41 o                         
   3  -6   2          1.40         -0.16         5.88 o                         
   4  -6   2       1301.52       1384.39        29.05 o                         
   5  -6   2         65.37         66.37         7.17 o                         
   6  -6   2         23.16         27.96         5.28 o                         
   7  -6   2        244.87        253.79        17.00 o                         
   8  -6   2         44.31         41.60         7.40 o                         
   9  -6   2        360.64        354.55        16.85 o                         
  10  -6   2        335.73        332.97        21.58 o                         
  11  -6   2        221.30        243.66        19.66 o                         
  12  -6   2         45.32         36.75        17.26 o                         
 -10  -5   2         11.45          2.59         8.19 o                         
  -9  -5   2          0.02          1.56         4.44 o                         
  -8  -5   2          3.76          1.51         4.54 o                         
  -7  -5   2         26.16         25.27         6.25 o                         
  -6  -5   2          4.54         -3.17         9.12 o                         
  -5  -5   2         16.64         12.11         4.01 o                         
  -4  -5   2          0.51         -1.71         2.89 o                         
  -3  -5   2         28.06         25.92         6.36 o                         
  -2  -5   2       1578.94       1650.44        27.26 o                         
  -1  -5   2       1054.05       1050.99        27.57 o                         
   0  -5   2       1028.65       1032.58        22.70 o                         
   1  -5   2       2475.50       2444.18        26.26 o                         
   2  -5   2        363.72        341.43        12.70 o                         
   3  -5   2       2954.23       2957.51        36.65 o                         
   4  -5   2       1482.30       1490.68        49.45 o                         
   5  -5   2        151.02        136.50         7.65 o                         
   6  -5   2        205.01        217.59        10.09 o                         
   7  -5   2         50.26         47.81         7.23 o                         
   8  -5   2        315.91        304.97        18.62 o                         
   9  -5   2        115.72        122.72        20.76 o                         
  10  -5   2        140.49        121.00        10.21 o                         
  11  -5   2          8.55         10.59         5.80 o                         
  12  -5   2          0.01          1.93         9.92 o                         
 -10  -4   2          0.01          1.13         4.45 o                         
  -9  -4   2          1.59          2.43         6.40 o                         
  -8  -4   2        202.49        209.64        17.46 o                         
  -7  -4   2         30.13         30.33         6.68 o                         
  -6  -4   2         19.95         25.00         7.31 o                         
  -5  -4   2       1066.64       1107.53        26.12 o                         
  -4  -4   2        314.71        307.46        13.86 o                         
  -3  -4   2        779.79        755.60        37.05 o                         
  -2  -4   2         48.64         38.35        13.55 o                         
  -1  -4   2       4432.77       4504.27        43.51 o                         
   0  -4   2         18.27         14.91         2.69 o                         
   1  -4   2       1181.25       1117.16        19.87 o                         
   2  -4   2       1181.21       1084.76        19.41 o                         
   3  -4   2        105.49        118.47         6.05 o                         
   4  -4   2        445.49        505.18        14.16 o                         
   5  -4   2          1.59         -2.37         2.76 o                         
   6  -4   2        126.21        128.96         7.32 o                         
   7  -4   2        515.33        514.65        15.50 o                         
   8  -4   2        403.15        374.99        21.00 o                         
   9  -4   2        167.05        148.54        13.93 o                         
  10  -4   2         47.90         53.16         7.11 o                         
  11  -4   2          6.39          1.42         8.87 o                         
  12  -4   2         62.90         87.64        22.17 o                         
 -11  -3   2        113.85        102.76        22.42 o                         
 -10  -3   2          0.43          1.33        11.01 o                         
  -9  -3   2         98.19        110.66        13.62 o                         
  -8  -3   2        193.17        211.81        17.16 o                         
  -7  -3   2        204.23        219.05        17.48 o                         
  -6  -3   2         44.87         42.47         7.81 o                         
  -5  -3   2        625.12        634.90        18.75 o                         
  -4  -3   2        525.09        518.06        15.53 o                         
  -3  -3   2        271.54        244.48         9.43 o                         
  -2  -3   2        132.42        112.12        13.04 o                         
  -1  -3   2      12469.17      12564.61        88.00 o                         
   0  -3   2       1131.19       1033.58        13.06 o                         
   1  -3   2       1461.18       1516.82        17.48 o                         
   2  -3   2        333.13        318.05         8.48 o                         
   3  -3   2        132.15        115.17         6.10 o                         
   4  -3   2        761.40        824.94        16.30 o                         
   5  -3   2        320.40        333.74        11.37 o                         
   6  -3   2        257.67        263.10        12.33 o                         
   7  -3   2        537.29        531.29        15.70 o                         
   8  -3   2        560.07        579.66        25.08 o                         
   9  -3   2        552.18        570.79        26.62 o                         
  10  -3   2         37.33         45.64         6.55 o                         
  11  -3   2         63.35         62.92        10.07 o                         
  12  -3   2        173.46        226.06        34.62 o                         
 -11  -2   2          9.73          7.34         6.03 o                         
 -10  -2   2         15.70         18.57         6.84 o                         
  -9  -2   2         52.79         47.90        14.95 o                         
  -8  -2   2        421.67        447.36        23.23 o                         
  -7  -2   2        148.93        159.61        14.15 o                         
  -6  -2   2        120.29        109.60         8.60 o                         
  -5  -2   2         13.10         14.11         3.28 o                         
  -4  -2   2        199.04        210.77         9.52 o                         
  -3  -2   2        582.36        549.87        12.83 o                         
  -2  -2   2         35.28         33.37         3.01 o                         
  -1  -2   2       4070.42       3850.22       138.39 o                         
   0  -2   2       3760.28       3658.31        36.80 o                         
   1  -2   2        172.59        202.14        12.56 o                         
   2  -2   2       1973.39       1935.15        18.93 o                         
   3  -2   2       3267.47       3589.09        67.61 o                         
   4  -2   2       1244.23       1344.61        24.98 o                         
   5  -2   2        848.46        905.27        17.10 o                         
   6  -2   2         61.29         70.82         5.40 o                         
   7  -2   2        656.14        684.07        17.81 o                         
   8  -2   2         19.36         19.27         7.66 o                         
   9  -2   2        383.92        431.65        17.96 o                         
  10  -2   2          5.48         -0.01         3.82 o                         
  11  -2   2          3.06          6.94         9.47 o                         
 -12  -1   2          0.01         -4.68         5.53 o                         
 -11  -1   2          8.50          7.76         9.53 o                         
 -10  -1   2          9.59          5.62         4.53 o                         
  -9  -1   2        188.64        189.89         9.64 o                         
  -8  -1   2         64.99         60.97         4.75 o                         
  -7  -1   2        249.99        249.90        18.06 o                         
  -6  -1   2          3.32         -1.06         2.27 o                         
  -5  -1   2          0.58          0.45         2.38 o                         
  -4  -1   2         11.25         17.17         2.94 o                         
  -3  -1   2        137.26        108.34         4.71 o                         
  -2  -1   2         15.76         13.98         5.59 o                         
  -1  -1   2       3001.18       2746.34        20.33 o                         
   0  -1   2          2.83          8.34         1.74 o                         
   1  -1   2       3291.01       3190.15        47.27 o                         
   2  -1   2         40.02         75.06         9.70 o                         
   3  -1   2          4.16          6.98         1.87 o                         
   4  -1   2         42.20         48.66         4.12 o                         
   5  -1   2         95.46         80.23         5.21 o                         
   6  -1   2         48.49         52.45         4.97 o                         
   7  -1   2        633.92        690.18        19.09 o                         
   8  -1   2          1.15         -0.53         2.40 o                         
   9  -1   2        177.09        198.11        11.05 o                         
  10  -1   2         32.14         32.97         8.24 o                         
  11  -1   2          4.46        -11.14        11.14 o                         
 -12   0   2          0.67          0.46         4.74 o                         
 -11   0   2          8.09          4.49         4.43 o                         
 -10   0   2         30.35         30.12         7.45 o                         
  -9   0   2        786.52        806.24        26.27 o                         
  -8   0   2          0.27         -1.87         3.01 o                         
  -7   0   2        859.85        908.70        24.41 o                         
  -6   0   2        162.78        157.67         9.38 o                         
  -5   0   2        261.76        290.21         9.83 o                         
  -4   0   2         13.65          9.80         2.71 o                         
  -3   0   2       4949.57       4922.78        50.40 o                         
  -2   0   2          8.61         16.81         3.71 o                         
  -1   0   2       2260.22       2141.98        22.04 o                         
   0   0   2        354.37        344.39        13.85 o                         
   1   0   2        438.39        364.96        11.36 o                         
   2   0   2       2575.10       2431.38        16.93 o                         
   3   0   2        444.69        421.91        10.37 o                         
   4   0   2         95.55         81.50         5.76 o                         
   5   0   2        171.28        174.99         7.21 o                         
   6   0   2          0.07         -1.80         2.07 o                         
   7   0   2        371.57        373.83        15.51 o                         
   8   0   2         16.06         13.93         3.16 o                         
   9   0   2         54.13         63.18         9.68 o                         
  10   0   2          1.06         -3.92         4.52 o                         
  11   0   2         30.35         16.79        10.28 o                         
 -12   1   2          4.50         -1.25         5.35 o                         
 -11   1   2         15.65         24.61         9.37 o                         
 -10   1   2         10.63          7.97         4.97 o                         
  -9   1   2         15.59         11.70         4.35 o                         
  -8   1   2        430.61        451.35        16.03 o                         
  -7   1   2       1173.46       1236.39        28.44 o                         
  -6   1   2        931.23        929.29        27.64 o                         
  -5   1   2        584.49        675.27        15.12 o                         
  -4   1   2       4567.58       4920.40        79.63 o                         
  -3   1   2        722.21        724.45        14.41 o                         
  -2   1   2       6440.86       7203.37        75.21 o                         
  -1   1   2         66.22         69.40         5.29 o                         
   0   1   2       6853.98       7063.15        62.09 o                         
   1   1   2       2848.71       2931.29        29.88 o                         
   2   1   2         28.62         35.27         3.08 o                         
   3   1   2         55.49         50.53         4.14 o                         
   4   1   2        518.74        559.57        14.33 o                         
   5   1   2        159.69        160.01         7.66 o                         
   6   1   2         45.53         34.45         4.41 o                         
   7   1   2        482.05        506.91        19.13 o                         
   8   1   2          0.00         -2.42         2.74 o                         
   9   1   2        113.86        115.00        13.84 o                         
  10   1   2          2.16         -2.27         9.64 o                         
 -13   2   2          1.97          1.50         4.88 o                         
 -12   2   2          4.84          0.51         7.37 o                         
 -11   2   2          0.37          5.36         5.42 o                         
 -10   2   2          4.61         11.28         5.89 o                         
  -9   2   2          0.81          2.72         3.17 o                         
  -8   2   2        288.38        277.21        12.80 o                         
  -7   2   2         85.49         91.74         6.32 o                         
  -6   2   2         17.33         22.81         5.60 o                         
  -5   2   2       1133.58       1302.95        21.14 o                         
  -4   2   2       1125.91        943.01        19.47 o                         
  -3   2   2       3434.85       3552.77        51.91 o                         
  -2   2   2       6326.02       6444.99        75.75 o                         
  -1   2   2        132.56         87.00         6.78 o                         
   0   2   2       1368.47       1250.96        22.00 o                         
   1   2   2         15.54         40.88         7.23 o                         
   2   2   2        276.82        281.54         9.44 o                         
   3   2   2         14.61         19.25         5.73 o                         
   4   2   2        119.00        122.11         7.97 o                         
   5   2   2        616.97        622.91        19.32 o                         
   6   2   2         27.64         23.05         4.17 o                         
   7   2   2         97.38        100.71         9.04 o                         
   8   2   2         33.76         29.11         5.57 o                         
   9   2   2          2.05          1.02         4.97 o                         
  10   2   2          4.10          7.55        10.74 o                         
 -13   3   2          5.05          0.28         4.86 o                         
 -12   3   2         20.84         20.88         7.55 o                         
 -11   3   2          9.30          9.05         6.56 o                         
 -10   3   2        629.85        647.87        30.42 o                         
  -9   3   2         33.80         40.17         5.58 o                         
  -8   3   2        350.23        339.86        14.00 o                         
  -7   3   2         53.70         47.49         5.27 o                         
  -6   3   2        206.61        176.06        12.37 o                         
  -5   3   2         93.86         74.52         6.67 o                         
  -4   3   2        304.85        243.15        10.87 o                         
  -3   3   2        496.16        473.18        24.02 o                         
  -2   3   2       1281.45       1259.73        32.11 o                         
  -1   3   2        656.93        655.97        15.79 o                         
   0   3   2         77.64         57.84         4.47 o                         
   1   3   2         85.15         94.20         5.35 o                         
   2   3   2         62.54         61.90         5.22 o                         
   3   3   2        887.50        881.03        19.23 o                         
   4   3   2        176.25        171.71        10.26 o                         
   5   3   2        182.90        182.24        11.32 o                         
   6   3   2          9.79          9.00         3.79 o                         
   7   3   2         52.80         56.38         7.41 o                         
   8   3   2          5.16          8.16         5.54 o                         
   9   3   2         17.37         11.20         6.16 o                         
 -13   4   2          2.06         -2.41        12.45 o                         
 -12   4   2          4.36         14.29         6.66 o                         
 -11   4   2          7.50          9.61         5.61 o                         
 -10   4   2         27.03         23.40         8.37 o                         
  -9   4   2        593.09        633.22        23.46 o                         
  -8   4   2         51.83         51.24         6.17 o                         
  -7   4   2        589.04        564.55        19.67 o                         
  -6   4   2        306.66        375.17        19.53 o                         
  -5   4   2        125.33        142.24        11.36 o                         
  -4   4   2        280.61        254.80        14.27 o                         
  -3   4   2       1865.70       1809.06        81.83 o                         
  -2   4   2         47.77         45.50         6.90 o                         
  -1   4   2        118.64        106.93         7.02 o                         
   0   4   2        409.84        502.75        19.09 o                         
   1   4   2        111.84        115.29         6.72 o                         
   2   4   2        226.09        206.18        11.93 o                         
   3   4   2         25.76         23.34         3.92 o                         
   4   4   2         16.44         21.17         4.53 o                         
   5   4   2         93.68         93.00         8.91 o                         
   6   4   2         14.55         13.77         4.02 o                         
   7   4   2         11.19         16.79         6.66 o                         
   8   4   2          5.35          0.20         7.90 o                         
   9   4   2          3.82          8.84         5.99 o                         
 -13   5   2         68.03         60.71        11.80 o                         
 -12   5   2         28.98         28.59         8.19 o                         
 -11   5   2        278.33        293.51        22.23 o                         
 -10   5   2        130.95        152.04        15.42 o                         
  -9   5   2         69.29         67.60         9.83 o                         
  -8   5   2        123.46        118.12        10.32 o                         
  -7   5   2         23.96         16.84         3.75 o                         
  -6   5   2         88.73        108.55         9.06 o                         
  -5   5   2        192.80        239.73        15.48 o                         
  -4   5   2        133.05        142.93        17.21 o                         
  -3   5   2        973.60       1080.25        42.68 o                         
  -2   5   2        126.10        130.56         9.39 o                         
  -1   5   2        699.41        804.30        20.92 o                         
   0   5   2        114.17        117.35        11.19 o                         
   1   5   2          0.48         -0.30         3.62 o                         
   2   5   2         98.61         84.48         8.95 o                         
   3   5   2          0.02         -0.70         2.74 o                         
   4   5   2         88.57         74.65         6.23 o                         
   5   5   2         44.90         42.50         5.02 o                         
   6   5   2         29.82         31.25         8.12 o                         
   7   5   2         29.98         31.83         8.53 o                         
   8   5   2          1.38          2.26         4.45 o                         
 -13   6   2         16.60          8.84         8.67 o                         
 -12   6   2        171.58        167.34        23.99 o                         
 -11   6   2          4.72         -4.16         8.49 o                         
 -10   6   2          0.07         -3.20         7.76 o                         
  -9   6   2        315.71        305.58        20.46 o                         
  -8   6   2        120.93        125.24        15.12 o                         
  -7   6   2        102.17        118.15         9.83 o                         
  -6   6   2        192.73        231.02        13.47 o                         
  -5   6   2        151.90        162.59        11.00 o                         
  -4   6   2        646.44        642.66        42.83 o                         
  -3   6   2        355.73        391.77        28.21 o                         
  -2   6   2          0.83         -1.93         3.63 o                         
  -1   6   2       1249.40       1247.51        24.23 o                         
   0   6   2         35.10         40.72         7.85 o                         
   1   6   2        133.18        122.19         9.97 o                         
   2   6   2          8.42         11.25         3.18 o                         
   3   6   2        251.53        262.58        10.66 o                         
   4   6   2         57.25         57.10         6.79 o                         
   5   6   2        101.54         98.89         8.98 o                         
   6   6   2          1.36          4.07         7.46 o                         
   7   6   2         14.43         16.30         6.98 o                         
 -13   7   2         10.82         14.72         9.37 o                         
 -12   7   2          2.19          0.34         6.16 o                         
 -11   7   2          1.30         -4.44         6.50 o                         
 -10   7   2         27.29          9.23         7.85 o                         
  -9   7   2       1736.38       1722.01        68.83 o                         
  -8   7   2        351.95        349.81        34.54 o                         
  -7   7   2        166.94        159.66        12.21 o                         
  -6   7   2         40.39         33.69         6.28 o                         
  -5   7   2        535.88        480.41        23.11 o                         
  -4   7   2         81.75         96.58         9.29 o                         
  -3   7   2          9.33          9.54         5.54 o                         
  -2   7   2        605.04        559.33        16.18 o                         
  -1   7   2        213.76        212.28        10.58 o                         
   0   7   2         64.67         55.61         9.71 o                         
   1   7   2        208.46        238.55        17.78 o                         
   2   7   2        268.57        245.50        26.84 o                         
   3   7   2        135.09        140.84        11.74 o                         
   4   7   2          2.48         -2.67         3.16 o                         
   5   7   2          4.40          4.94         5.09 o                         
   6   7   2         10.10          3.97         4.85 o                         
 -13   8   2         10.93         12.84         8.22 o                         
 -12   8   2         67.07         70.24        16.83 o                         
 -11   8   2          4.59        -12.89        12.89 o                         
 -10   8   2        112.70         87.81        16.67 o                         
  -9   8   2         86.44         73.62        14.95 o                         
  -8   8   2         12.31         14.49         9.62 o                         
  -7   8   2         36.64         19.94         9.80 o                         
  -6   8   2        155.73        154.25        10.63 o                         
  -5   8   2        426.71        432.08        15.39 o                         
  -4   8   2        162.03        167.22        15.70 o                         
  -3   8   2         66.69         86.06         9.33 o                         
  -2   8   2         79.99         73.60         7.51 o                         
  -1   8   2        110.21         95.20        11.06 o                         
   0   8   2        160.45        169.82        15.18 o                         
   1   8   2         23.17          0.74         8.91 o                         
   2   8   2         67.41         71.00        17.55 o                         
   3   8   2          0.97          7.13         4.02 o                         
   4   8   2          0.90          0.57        10.07 o                         
   5   8   2          2.77         -6.35         6.35 o                         
   6   8   2          1.24          0.83         4.81 o                         
 -13   9   2         14.97          1.93         7.88 o                         
 -12   9   2         76.05         84.16        18.78 o                         
 -11   9   2        106.19        104.29        19.59 o                         
 -10   9   2         34.05         27.95        10.97 o                         
  -9   9   2         66.70         53.30        14.05 o                         
  -8   9   2         92.73         92.54        17.95 o                         
  -7   9   2          1.28          7.58         9.35 o                         
  -6   9   2        120.62        107.29        13.70 o                         
  -5   9   2        297.75        306.39        31.92 o                         
  -4   9   2         14.36          9.27         6.34 o                         
  -3   9   2          3.41         -6.40         6.40 o                         
  -2   9   2          0.41         -3.69         3.69 o                         
  -1   9   2          2.30         -2.70         9.10 o                         
   0   9   2        302.67        318.66        32.85 o                         
   1   9   2        213.87        212.39        28.36 o                         
   2   9   2          6.46         19.01        10.53 o                         
   3   9   2          4.26         -7.03         7.83 o                         
   4   9   2          1.62          6.69         5.12 o                         
   5   9   2         29.70         30.49         9.49 o                         
 -13  10   2          3.19         -3.00         7.89 o                         
 -12  10   2          5.83         -7.26         8.67 o                         
 -11  10   2        101.28         96.83        18.96 o                         
 -10  10   2          8.69        -11.60        11.60 o                         
  -9  10   2        313.08        314.60        33.78 o                         
  -8  10   2          6.35          4.64         7.31 o                         
  -7  10   2         17.34         20.25         5.54 o                         
  -6  10   2        121.09        113.06        22.05 o                         
  -5  10   2         65.77         96.18        19.18 o                         
  -4  10   2          1.10         -6.49         6.49 o                         
  -3  10   2          3.35         -7.53         7.53 o                         
  -2  10   2          5.63         -2.03         3.98 o                         
  -1  10   2        210.49        195.19        27.88 o                         
   0  10   2          0.63         -9.90         9.90 o                         
   1  10   2         13.85         24.70        12.56 o                         
   2  10   2          0.40          0.01         8.90 o                         
   3  10   2         10.00         11.44        10.27 o                         
   4  10   2         16.43         10.98        11.01 o                         
 -12  11   2         10.82          2.37         7.69 o                         
 -11  11   2         82.13         84.20        18.32 o                         
 -10  11   2         53.51         41.57        14.35 o                         
  -9  11   2        210.87        227.73        15.44 o                         
  -8  11   2          0.06         -5.18         5.18 o                         
  -7  11   2          8.52         33.57        13.41 o                         
  -6  11   2         93.85         91.73        19.02 o                         
  -5  11   2         31.93         28.15         8.34 o                         
  -4  11   2          2.64         -3.39         5.79 o                         
  -3  11   2        131.63        137.09        15.60 o                         
  -2  11   2         77.85         89.17        20.92 o                         
  -1  11   2         28.63         15.73         9.71 o                         
   0  11   2         73.59         89.99        21.61 o                         
   1  11   2          2.14          9.61        12.95 o                         
   2  11   2         82.98         79.51        22.02 o                         
 -12  12   2          0.00          7.59        10.46 o                         
 -11  12   2        449.23        525.35        34.63 o                         
 -10  12   2          0.00         -2.11         4.10 o                         
  -9  12   2          2.82          6.43         6.82 o                         
  -8  12   2          0.04         10.72         7.04 o                         
  -7  12   2          7.54         18.59        14.64 o                         
  -6  12   2          4.81         12.53         7.73 o                         
  -5  12   2          8.19          6.35         5.87 o                         
  -4  12   2         50.67         44.57        10.87 o                         
  -3  12   2         32.06         27.99         8.10 o                         
  -2  12   2          3.21          9.80        10.18 o                         
  -1  12   2         25.63         37.36        14.92 o                         
   0  12   2         58.99         27.04        13.79 o                         
   1  12   2          0.56          1.21         9.00 o                         
 -11  13   2        170.48        178.71        31.51 o                         
 -10  13   2        100.56         90.25        23.44 o                         
  -9  13   2          0.49         16.89         7.65 o                         
  -8  13   2        117.22        143.47        19.77 o                         
  -7  13   2         76.68         92.01        15.95 o                         
  -6  13   2        104.11        111.95        17.04 o                         
  -5  13   2          7.91          0.59         8.54 o                         
  -4  13   2         33.57         46.61        12.82 o                         
  -3  13   2         40.74         18.10        12.72 o                         
  -2  13   2          9.76          5.57        10.14 o                         
  -1  13   2         18.95         13.91        14.95 o                         
  -9  14   2         56.36         70.21        15.59 o                         
  -8  14   2          8.80         17.47        12.83 o                         
  -7  14   2          1.13          3.74         7.54 o                         
  -6  14   2         17.71         22.97         9.08 o                         
  -5  14   2         27.50         29.51        15.59 o                         
  -4  14   2         18.58         26.83        15.28 o                         
  -3  14   2         76.66         89.84        24.51 o                         
   3 -15   3          5.27          1.29         9.75 o                         
   4 -15   3          1.39         19.23        13.01 o                         
   5 -15   3         16.50         27.88        11.64 o                         
   6 -15   3          9.77          0.27         6.72 o                         
   0 -14   3         35.34         34.73        16.28 o                         
   1 -14   3          0.06          8.76         9.84 o                         
   2 -14   3         27.10         32.84        14.66 o                         
   3 -14   3          7.36         29.81        14.82 o                         
   4 -14   3         93.99        102.81        21.21 o                         
   5 -14   3         14.19          2.33         6.17 o                         
   6 -14   3         14.27         25.94         7.94 o                         
   7 -14   3          6.60         -5.73         6.80 o                         
   8 -14   3          1.42          9.64         6.81 o                         
   9 -14   3         10.43          7.09         5.72 o                         
  -2 -13   3          0.90         -7.61         8.89 o                         
  -1 -13   3          0.17         14.70        12.01 o                         
   0 -13   3         24.70         31.63        14.45 o                         
   1 -13   3         42.73         41.25        17.04 o                         
   2 -13   3        139.64        134.41        26.47 o                         
   3 -13   3         41.42         30.18        13.42 o                         
   4 -13   3         61.21         67.71        13.65 o                         
   5 -13   3         10.11         -0.56         4.33 o                         
   6 -13   3         17.24         15.02         6.23 o                         
   7 -13   3         25.24         18.64         7.67 o                         
   8 -13   3         82.58         61.25        10.09 o                         
   9 -13   3         75.85         55.84        12.36 o                         
  10 -13   3          1.33         -1.90         7.46 o                         
  -3 -12   3          3.43          3.85         9.92 o                         
  -2 -12   3          0.52         -9.20         9.20 o                         
  -1 -12   3         11.53         20.67        15.33 o                         
   0 -12   3          4.21        -11.01        11.33 o                         
   1 -12   3        332.09        374.13        41.00 o                         
   2 -12   3         80.12         74.56        19.82 o                         
   3 -12   3          3.16         -2.94         9.26 o                         
   4 -12   3         17.38         25.31         6.87 o                         
   5 -12   3          3.16         -5.26         5.26 o                         
   6 -12   3         76.89         74.97         9.93 o                         
   7 -12   3         32.28         16.80         5.63 o                         
   8 -12   3         49.57         38.60         9.95 o                         
   9 -12   3         70.69         74.46        13.52 o                         
  10 -12   3          2.73          9.10         7.71 o                         
  11 -12   3         22.05         31.26        13.03 o                         
  -4 -11   3          1.09          1.02         9.90 o                         
  -3 -11   3          4.29        -12.50        12.50 o                         
  -2 -11   3          0.55          3.46         8.97 o                         
  -1 -11   3          2.63         -2.62         5.16 o                         
   0 -11   3        206.82        218.08        18.29 o                         
   1 -11   3          3.04         -0.41         3.41 o                         
   2 -11   3        147.33        158.85        13.37 o                         
   3 -11   3          5.90          2.77         4.96 o                         
   4 -11   3         25.45         29.58         6.87 o                         
   5 -11   3         67.19         54.85         8.59 o                         
   6 -11   3        127.47        127.52        12.33 o                         
   7 -11   3          1.83          0.79         6.28 o                         
   8 -11   3          0.62          2.99         7.40 o                         
   9 -11   3         46.39         72.15        17.20 o                         
  10 -11   3         19.19         25.21        11.22 o                         
  11 -11   3         40.65         42.03        13.13 o                         
  -6 -10   3          1.36          0.01        10.99 o                         
  -5 -10   3         16.32         22.73        15.40 o                         
  -4 -10   3          0.24         -3.22         3.22 o                         
  -3 -10   3          0.95          4.42         7.70 o                         
  -2 -10   3         12.13         11.37        10.08 o                         
  -1 -10   3        150.34        176.62        26.45 o                         
   0 -10   3        179.21        175.07        15.47 o                         
   1 -10   3        358.92        359.25        26.56 o                         
   2 -10   3         16.18         17.13         4.37 o                         
   3 -10   3          2.18         -1.53         3.66 o                         
   4 -10   3        354.53        351.32        18.74 o                         
   5 -10   3         11.82          8.12         4.54 o                         
   6 -10   3         90.19        106.46        13.89 o                         
   7 -10   3         29.97         25.27        10.52 o                         
   8 -10   3         85.97         73.62        16.66 o                         
   9 -10   3         98.09         95.89        18.25 o                         
  10 -10   3         19.96          1.41         6.09 o                         
  11 -10   3         39.60         51.11        11.08 o                         
  -7  -9   3         17.48         14.30        13.64 o                         
  -6  -9   3          5.06         13.47        11.08 o                         
  -5  -9   3          2.29          0.91         3.31 o                         
  -4  -9   3         11.08          1.04         9.38 o                         
  -3  -9   3        338.74        365.79        38.54 o                         
  -2  -9   3          9.30          0.44         8.04 o                         
  -1  -9   3       1284.34       1348.54        65.66 o                         
   0  -9   3          6.08         -0.47         4.03 o                         
   1  -9   3        798.15        798.82        30.64 o                         
   2  -9   3         10.71          6.68         5.82 o                         
   3  -9   3          6.80          6.68         3.25 o                         
   4  -9   3        584.63        590.37        17.54 o                         
   5  -9   3         45.37         48.05         6.95 o                         
   6  -9   3        396.65        388.14        22.46 o                         
   7  -9   3        122.46        133.01        12.01 o                         
   8  -9   3         12.15         14.96         8.02 o                         
   9  -9   3         89.19         88.01         9.87 o                         
  10  -9   3         49.76         60.22        10.66 o                         
  11  -9   3          6.56          9.30        11.77 o                         
  12  -9   3          3.29         -2.18         9.34 o                         
  -8  -8   3          0.02          6.30         9.48 o                         
  -7  -8   3         12.44         26.46        13.62 o                         
  -6  -8   3         39.14         50.63        16.41 o                         
  -5  -8   3         81.78         83.92        18.71 o                         
  -4  -8   3         56.14         58.71        15.86 o                         
  -3  -8   3          1.06         14.77        11.13 o                         
  -2  -8   3        272.12        280.29        20.04 o                         
  -1  -8   3        698.11        720.23        24.92 o                         
   0  -8   3         36.40         40.74         5.93 o                         
   1  -8   3        640.21        601.74        16.53 o                         
   2  -8   3        629.65        602.67        18.87 o                         
   3  -8   3          7.66          1.98         2.78 o                         
   4  -8   3          9.28          1.29         3.02 o                         
   5  -8   3        123.49        125.90        10.43 o                         
   6  -8   3         35.87         20.85         4.49 o                         
   7  -8   3        115.74        144.72        11.25 o                         
   8  -8   3         35.81         30.12         5.51 o                         
   9  -8   3         61.10         70.39         8.02 o                         
  10  -8   3         28.50         29.14         6.90 o                         
  11  -8   3         37.29         31.67        14.07 o                         
  12  -8   3          0.76         -9.50        11.04 o                         
  -8  -7   3          5.03         -8.36         9.09 o                         
  -7  -7   3          6.38          5.35         4.51 o                         
  -6  -7   3          0.02          3.35         9.44 o                         
  -5  -7   3         12.48         12.85         4.74 o                         
  -4  -7   3         10.28         18.98         7.63 o                         
  -3  -7   3         78.97         78.48        11.98 o                         
  -2  -7   3          1.51          4.62         3.32 o                         
  -1  -7   3       1582.94       1693.66        36.48 o                         
   0  -7   3         34.60         35.10         4.59 o                         
   1  -7   3          9.47          8.22         2.80 o                         
   2  -7   3        149.42        133.56         7.10 o                         
   3  -7   3          7.28          1.76         3.44 o                         
   4  -7   3         12.42          7.62         3.52 o                         
   5  -7   3         22.74         27.86         4.78 o                         
   6  -7   3        328.33        304.12        14.82 o                         
   7  -7   3        282.03        286.39        18.58 o                         
   8  -7   3         35.70         33.09         5.61 o                         
   9  -7   3        583.61        600.53        21.64 o                         
  10  -7   3          9.89          5.55         5.99 o                         
  11  -7   3         98.63        143.98        28.05 o                         
  12  -7   3         23.65         11.68        12.30 o                         
  -9  -6   3        100.21        115.89        25.00 o                         
  -8  -6   3         21.13         22.75         8.89 o                         
  -7  -6   3         14.56         10.65         8.98 o                         
  -6  -6   3          0.30          6.27         8.59 o                         
  -5  -6   3        230.68        222.13        14.21 o                         
  -4  -6   3         18.10         29.43         5.69 o                         
  -3  -6   3        495.05        525.15        17.74 o                         
  -2  -6   3         67.55         74.00         6.72 o                         
  -1  -6   3       3459.86       3722.51        48.76 o                         
   0  -6   3        119.96        108.31         7.80 o                         
   1  -6   3        561.85        591.38        46.80 o                         
   2  -6   3       2281.80       2318.36        34.69 o                         
   3  -6   3        119.07        116.58         8.65 o                         
   4  -6   3       1772.99       2003.96        51.14 o                         
   5  -6   3         66.73         53.95         9.58 o                         
   6  -6   3        227.21        220.73        10.55 o                         
   7  -6   3        378.17        411.56        20.99 o                         
   8  -6   3         34.81         27.16         6.95 o                         
   9  -6   3        545.97        604.99        27.07 o                         
  10  -6   3         10.51         11.60         5.19 o                         
  11  -6   3        123.14        169.21        29.98 o                         
  12  -6   3        220.77        253.51        38.86 o                         
 -10  -5   3          9.56          4.73         8.33 o                         
  -9  -5   3          1.41         -0.82         5.40 o                         
  -8  -5   3         11.51          6.76         4.71 o                         
  -7  -5   3        157.61        157.18        23.90 o                         
  -6  -5   3         35.72         39.53         7.93 o                         
  -5  -5   3         16.64         20.33         4.02 o                         
  -4  -5   3        142.44        164.75         9.31 o                         
  -3  -5   3         41.89         22.60         4.68 o                         
  -2  -5   3        187.60        190.71        10.75 o                         
  -1  -5   3        248.38        298.04         9.79 o                         
   0  -5   3         13.63         16.49         3.50 o                         
   1  -5   3        332.46        368.31        12.78 o                         
   2  -5   3          4.48          3.36         2.93 o                         
   3  -5   3        316.00        326.93        11.05 o                         
   4  -5   3        122.28        109.47         6.68 o                         
   5  -5   3        209.09        221.03         9.27 o                         
   6  -5   3        699.93        738.01        17.53 o                         
   7  -5   3        424.76        399.90        14.75 o                         
   8  -5   3         51.79         47.03         6.99 o                         
   9  -5   3        167.59        190.35        15.52 o                         
  10  -5   3         27.63         22.28        11.72 o                         
  11  -5   3          0.05         16.03        11.65 o                         
  12  -5   3         41.40         47.62        19.22 o                         
 -10  -4   3         10.32         17.69         7.09 o                         
  -9  -4   3         33.97         33.97         7.50 o                         
  -8  -4   3         60.47         60.83         9.06 o                         
  -7  -4   3         23.77         44.21        13.00 o                         
  -6  -4   3          1.06          0.68         2.61 o                         
  -5  -4   3          0.90          6.77         5.87 o                         
  -4  -4   3         64.63         54.54         5.32 o                         
  -3  -4   3        187.81        180.57        19.66 o                         
  -2  -4   3        357.07        385.80        17.78 o                         
  -1  -4   3         67.42         61.07         4.33 o                         
   0  -4   3       1169.99       1098.68        43.94 o                         
   1  -4   3       1449.91       1550.45        23.33 o                         
   2  -4   3        460.71        450.33        10.24 o                         
   3  -4   3        256.31        295.72         9.23 o                         
   4  -4   3        189.54        154.18         7.35 o                         
   5  -4   3         30.98         38.66         3.88 o                         
   6  -4   3         50.04         58.63         4.83 o                         
   7  -4   3        532.38        523.18        22.10 o                         
   8  -4   3          1.52          5.10         3.90 o                         
   9  -4   3         28.38         33.07         6.83 o                         
  10  -4   3          1.96          0.56         7.59 o                         
  11  -4   3          0.02         -5.86         9.16 o                         
 -11  -3   3         70.83         72.44        18.97 o                         
 -10  -3   3         27.57         25.92         7.23 o                         
  -9  -3   3         10.63          8.84         4.77 o                         
  -8  -3   3         81.96         81.75         9.80 o                         
  -7  -3   3        264.86        273.48        30.09 o                         
  -6  -3   3         69.82         68.36         6.88 o                         
  -5  -3   3       1001.37       1084.46        43.43 o                         
  -4  -3   3        104.35        113.57         6.77 o                         
  -3  -3   3       1288.00       1195.78        67.43 o                         
  -2  -3   3       1876.28       1755.36        22.55 o                         
  -1  -3   3         41.95         36.30         3.14 o                         
   0  -3   3       2057.11       1931.17        17.59 o                         
   1  -3   3        357.42        302.82         7.45 o                         
   2  -3   3        276.75        263.82         7.49 o                         
   3  -3   3        139.40        135.76         7.74 o                         
   4  -3   3         46.17         51.77         5.09 o                         
   5  -3   3         24.37         27.29         5.24 o                         
   6  -3   3          6.12          9.38         2.58 o                         
   7  -3   3         38.80         30.42         4.12 o                         
   8  -3   3          2.32          2.12         2.95 o                         
   9  -3   3          2.54          4.75         3.11 o                         
  10  -3   3         13.67          1.94         6.77 o                         
  11  -3   3         55.85         53.25        18.86 o                         
 -12  -2   3          0.35         -0.38         6.83 o                         
 -11  -2   3          7.01          5.98         5.02 o                         
 -10  -2   3        110.07        109.04        13.23 o                         
  -9  -2   3         11.12          1.44         6.35 o                         
  -8  -2   3        785.54        823.59        30.72 o                         
  -7  -2   3        483.59        476.98        24.56 o                         
  -6  -2   3        578.09        613.36        37.94 o                         
  -5  -2   3        233.04        276.60        13.77 o                         
  -4  -2   3        102.52        118.96        13.11 o                         
  -3  -2   3       1584.43       1549.32        46.01 o                         
  -2  -2   3         41.30         58.94         5.72 o                         
  -1  -2   3         72.39         45.24         4.13 o                         
   0  -2   3       1735.44       1647.03        14.79 o                         
   1  -2   3       1068.98       1177.83        11.97 o                         
   2  -2   3        467.30        468.58        11.41 o                         
   3  -2   3        538.85        676.78        12.88 o                         
   4  -2   3       2410.99       2646.23        50.00 o                         
   5  -2   3          1.42          1.11         1.71 o                         
   6  -2   3         56.08         56.15         4.71 o                         
   7  -2   3        411.42        388.39        14.17 o                         
   8  -2   3         62.11         57.43         5.52 o                         
   9  -2   3          0.48         -2.85         2.85 o                         
  10  -2   3          0.01         -0.03         9.95 o                         
  11  -2   3         85.80         71.30        20.37 o                         
 -12  -1   3          0.35         -2.71         5.94 o                         
 -11  -1   3         13.20          2.40         4.71 o                         
 -10  -1   3         62.95         56.56         9.98 o                         
  -9  -1   3        112.57        119.50        10.18 o                         
  -8  -1   3        169.94        162.26         9.75 o                         
  -7  -1   3          7.46          6.02         3.15 o                         
  -6  -1   3         89.88         71.79         5.62 o                         
  -5  -1   3          1.13          3.22         2.38 o                         
  -4  -1   3       1835.80       2007.58        28.92 o                         
  -3  -1   3        520.46        434.66        11.57 o                         
  -2  -1   3       1921.76       1730.14        17.87 o                         
  -1  -1   3       1081.88        986.99        14.66 o                         
   0  -1   3       3360.83       3295.22        25.76 o                         
   1  -1   3       2024.21       2280.50        24.45 o                         
   2  -1   3        837.46        845.81        22.59 o                         
   3  -1   3         59.93         86.11         4.44 o                         
   4  -1   3         11.45         15.25         1.95 o                         
   5  -1   3        334.58        322.01         9.28 o                         
   6  -1   3          4.71         -0.66         1.76 o                         
   7  -1   3        355.97        360.38        12.72 o                         
   8  -1   3          2.52         -1.07         2.74 o                         
   9  -1   3         17.20         12.36         4.15 o                         
  10  -1   3          0.95          3.10         8.39 o                         
  11  -1   3          0.78          6.63         8.17 o                         
 -12   0   3          0.81          2.72         4.62 o                         
 -11   0   3         56.58         62.83        10.68 o                         
 -10   0   3        185.95        186.62        13.32 o                         
  -9   0   3         73.12         61.38         7.27 o                         
  -8   0   3          5.66          2.70         2.79 o                         
  -7   0   3        611.75        602.28        19.65 o                         
  -6   0   3       1206.12       1353.71        36.35 o                         
  -5   0   3          5.23          3.20         2.84 o                         
  -4   0   3        718.67        696.51        22.49 o                         
  -3   0   3       2512.63       2405.10        26.20 o                         
  -2   0   3       8488.94       8551.20       116.43 o                         
  -1   0   3       2092.24       2016.64        36.81 o                         
   0   0   3      24984.99      20954.21       235.09 o                         
   1   0   3       1080.87       1060.23        20.14 o                         
   2   0   3       4746.21       4820.50        30.60 o                         
   3   0   3        102.72         94.30         6.03 o                         
   4   0   3        434.16        419.42        12.87 o                         
   5   0   3         25.65         21.54         3.04 o                         
   6   0   3          6.58          5.53         2.37 o                         
   7   0   3        128.78        139.91         9.72 o                         
   8   0   3          1.07          2.44         2.13 o                         
   9   0   3          0.13          3.53         5.67 o                         
  10   0   3          7.67          2.66         8.88 o                         
 -13   1   3          0.01          0.17         9.57 o                         
 -12   1   3          0.01          0.61         4.86 o                         
 -11   1   3         33.23         35.35         8.54 o                         
 -10   1   3         25.07         22.06         6.57 o                         
  -9   1   3         88.60         96.49         9.18 o                         
  -8   1   3        140.85        139.86         9.00 o                         
  -7   1   3         33.53         35.92         5.29 o                         
  -6   1   3          5.56          2.30         2.75 o                         
  -5   1   3       2252.14       2207.08        32.78 o                         
  -4   1   3         63.69         62.43         5.58 o                         
  -3   1   3        598.46        626.45        25.50 o                         
  -2   1   3       1015.09       1114.14        22.36 o                         
  -1   1   3        118.70        104.48         6.60 o                         
   0   1   3        353.24        370.39        10.30 o                         
   1   1   3         68.26         77.31         4.52 o                         
   2   1   3       1170.24       1131.38        15.38 o                         
   3   1   3         51.36         51.51         4.93 o                         
   4   1   3        939.30        995.08        17.72 o                         
   5   1   3         41.45         39.16         6.45 o                         
   6   1   3          0.83          0.25         3.21 o                         
   7   1   3          2.41          7.67         3.37 o                         
   8   1   3         14.27         21.33         4.63 o                         
   9   1   3         26.71         30.66         7.62 o                         
  10   1   3          7.59         17.54        13.02 o                         
 -13   2   3          6.42          4.85         6.06 o                         
 -12   2   3          0.60         -6.87         6.87 o                         
 -11   2   3          0.83         -2.45         8.52 o                         
 -10   2   3          2.37          4.01         5.19 o                         
  -9   2   3          0.02          0.97         4.48 o                         
  -8   2   3          0.37          1.11         2.94 o                         
  -7   2   3         11.99         14.42         3.99 o                         
  -6   2   3        106.86         89.89         9.04 o                         
  -5   2   3       5458.57       6199.09       108.84 o                         
  -4   2   3          4.23          8.90         4.36 o                         
  -3   2   3       1599.18       1592.48        42.67 o                         
  -2   2   3          6.45         15.12         5.19 o                         
  -1   2   3        441.06        387.44        13.57 o                         
   0   2   3        521.90        432.81        13.79 o                         
   1   2   3        754.89        721.47        15.09 o                         
   2   2   3         32.93         43.90         4.30 o                         
   3   2   3        449.10        464.24        14.37 o                         
   4   2   3        180.54        172.69         9.50 o                         
   5   2   3        330.21        359.62        14.57 o                         
   6   2   3         23.89         15.60         4.42 o                         
   7   2   3        204.70        229.01        13.55 o                         
   8   2   3         37.52         46.64         8.94 o                         
   9   2   3          1.31          1.75         5.34 o                         
 -13   3   3          1.21         -1.59         5.25 o                         
 -12   3   3        102.78        106.02        14.32 o                         
 -11   3   3          3.43         -2.29         4.92 o                         
 -10   3   3        218.88        226.52        18.28 o                         
  -9   3   3        213.54        210.57        10.56 o                         
  -8   3   3        115.94        130.57        10.52 o                         
  -7   3   3       1112.73       1232.73        28.58 o                         
  -6   3   3        823.24        933.25        28.99 o                         
  -5   3   3        192.19        259.58        14.67 o                         
  -4   3   3        126.11        126.57        14.46 o                         
  -3   3   3        180.78        181.54        16.26 o                         
  -2   3   3        362.41        339.92        15.03 o                         
  -1   3   3        173.66        158.93        10.32 o                         
   0   3   3          8.63         25.75         6.74 o                         
   1   3   3         87.11         72.73         5.72 o                         
   2   3   3          0.02          0.08         1.69 o                         
   3   3   3        402.61        406.41        12.56 o                         
   4   3   3          3.28          3.40         2.64 o                         
   5   3   3        244.92        261.73        15.49 o                         
   6   3   3         11.84         10.09         4.64 o                         
   7   3   3         71.62         80.91        10.95 o                         
   8   3   3          1.93          3.70         5.09 o                         
   9   3   3          0.44          7.57         9.51 o                         
 -13   4   3          2.03         -8.55         8.70 o                         
 -12   4   3        231.43        255.79        29.90 o                         
 -11   4   3         24.38         37.75        11.70 o                         
 -10   4   3         19.52         10.94         8.19 o                         
  -9   4   3        276.98        273.48        15.51 o                         
  -8   4   3        101.61         90.55         8.89 o                         
  -7   4   3        174.93        186.31        12.12 o                         
  -6   4   3         25.69         22.59         5.06 o                         
  -5   4   3        129.57        136.23        11.47 o                         
  -4   4   3        420.36        434.00        11.09 o                         
  -3   4   3         95.50         90.07        13.05 o                         
  -2   4   3          6.51         11.94         5.29 o                         
  -1   4   3        177.96        186.59        12.30 o                         
   0   4   3        238.08        235.73        13.77 o                         
   1   4   3         13.04         27.50         4.38 o                         
   2   4   3        302.23        293.54         9.00 o                         
   3   4   3          2.52          0.24         1.61 o                         
   4   4   3         27.29         24.45         4.72 o                         
   5   4   3         83.97        101.35         9.42 o                         
   6   4   3          0.01          1.99         4.81 o                         
   7   4   3          0.92          5.25         4.49 o                         
   8   4   3          9.86         10.59         8.20 o                         
 -14   5   3          6.29         -8.72         8.72 o                         
 -13   5   3          0.03        -10.05        10.05 o                         
 -12   5   3          2.41          2.63         8.07 o                         
 -11   5   3         97.66         94.84        17.95 o                         
 -10   5   3          1.02         -4.70         7.39 o                         
  -9   5   3        214.58        233.30        17.83 o                         
  -8   5   3        221.10        251.00        14.95 o                         
  -7   5   3        570.26        661.23        22.80 o                         
  -6   5   3        484.25        504.51        19.11 o                         
  -5   5   3        625.12        649.05        35.86 o                         
  -4   5   3        144.93        152.17        17.84 o                         
  -3   5   3         81.29         84.42        13.20 o                         
  -2   5   3       1101.53       1061.10        29.91 o                         
  -1   5   3        243.14        225.33        10.54 o                         
   0   5   3         13.15         15.00         5.37 o                         
   1   5   3        159.83        170.52        13.09 o                         
   2   5   3          0.62         -0.18         2.31 o                         
   3   5   3        311.93        301.29        10.56 o                         
   4   5   3          7.55          4.46         4.37 o                         
   5   5   3          1.79         -2.11         2.26 o                         
   6   5   3          3.96         -3.53         4.88 o                         
   7   5   3          9.71          0.86         4.22 o                         
 -14   6   3         29.52         46.26        15.66 o                         
 -13   6   3         30.01         23.54        11.57 o                         
 -12   6   3        198.50        206.28        27.75 o                         
 -11   6   3        267.59        269.65        30.32 o                         
 -10   6   3        134.27        141.12        20.54 o                         
  -9   6   3        422.27        380.89        32.86 o                         
  -8   6   3        149.36        163.00        15.11 o                         
  -7   6   3         14.54         14.36         4.15 o                         
  -6   6   3       1032.00       1151.02        39.22 o                         
  -5   6   3        236.73        227.00         9.80 o                         
  -4   6   3        350.64        423.17        30.69 o                         
  -3   6   3         18.17         11.75         4.74 o                         
  -2   6   3        101.99        112.44         6.93 o                         
  -1   6   3         22.07         17.22         4.96 o                         
   0   6   3        270.49        318.86        19.08 o                         
   1   6   3         24.70         19.72         5.14 o                         
   2   6   3         26.42         21.63         5.83 o                         
   3   6   3         40.67         41.92         6.02 o                         
   4   6   3         87.51         81.66         8.25 o                         
   5   6   3        104.45        112.53        13.57 o                         
   6   6   3         14.26         26.57         7.57 o                         
   7   6   3          3.77         10.11         8.97 o                         
 -14   7   3        255.08        281.92        35.60 o                         
 -13   7   3         13.31         17.89        10.35 o                         
 -12   7   3         10.94          9.28         8.86 o                         
 -11   7   3         65.41         51.69        14.44 o                         
 -10   7   3          2.72          5.91         6.60 o                         
  -9   7   3        478.33        450.96        37.38 o                         
  -8   7   3        500.39        537.93        39.25 o                         
  -7   7   3        448.29        443.06        26.60 o                         
  -6   7   3        417.99        401.86        18.22 o                         
  -5   7   3        944.00       1003.30        47.75 o                         
  -4   7   3         36.43         51.45         8.99 o                         
  -3   7   3        116.93        126.08         9.28 o                         
  -2   7   3          0.14         -1.62         2.89 o                         
  -1   7   3        295.54        342.70        12.89 o                         
   0   7   3          0.85          1.23         4.36 o                         
   1   7   3         36.91         29.52        10.48 o                         
   2   7   3         10.56          3.24         7.41 o                         
   3   7   3        176.12        171.95        13.76 o                         
   4   7   3          3.49         -6.06         6.06 o                         
   5   7   3         34.55         23.92         7.84 o                         
   6   7   3          0.57         -4.84         5.52 o                         
 -14   8   3         15.36         16.15        10.19 o                         
 -13   8   3          8.31         16.22        10.00 o                         
 -12   8   3         49.40         69.43        17.39 o                         
 -11   8   3         59.72         47.86        12.80 o                         
 -10   8   3         59.97         47.68        13.73 o                         
  -9   8   3          5.03          7.53         7.41 o                         
  -8   8   3        148.86        143.97        21.78 o                         
  -7   8   3         30.18         35.19         6.09 o                         
  -6   8   3          0.38         -1.76         3.24 o                         
  -5   8   3        371.27        334.36        30.79 o                         
  -4   8   3        309.14        348.26        31.87 o                         
  -3   8   3         29.32         16.69         4.07 o                         
  -2   8   3         25.09         27.03         5.05 o                         
  -1   8   3        425.75        412.24        22.05 o                         
   0   8   3        135.43        131.69        20.52 o                         
   1   8   3         52.92         72.80        16.48 o                         
   2   8   3        170.07        184.22        25.04 o                         
   3   8   3         88.82        101.42        11.08 o                         
   4   8   3          6.02          5.82         5.75 o                         
   5   8   3          7.52          3.77         6.18 o                         
 -13   9   3         23.71         32.78        13.33 o                         
 -12   9   3         75.31         73.42        17.38 o                         
 -11   9   3        274.50        267.38        31.82 o                         
 -10   9   3         52.90         58.89        14.93 o                         
  -9   9   3         61.71         47.05        13.95 o                         
  -8   9   3        245.07        232.05        28.51 o                         
  -7   9   3         37.95         32.53         5.94 o                         
  -6   9   3        266.88        249.37        29.13 o                         
  -5   9   3         16.35         14.17        11.39 o                         
  -4   9   3        356.03        341.20        22.63 o                         
  -3   9   3         33.56         17.91         9.99 o                         
  -2   9   3        300.58        332.17        16.98 o                         
  -1   9   3         49.97         45.76         8.16 o                         
   0   9   3         37.68         36.17        13.25 o                         
   1   9   3         18.97         37.71        14.59 o                         
   2   9   3        120.02        117.26        13.13 o                         
   3   9   3         30.84         47.93        15.79 o                         
   4   9   3          0.09          1.01         4.87 o                         
 -13  10   3          8.47         -3.49         8.28 o                         
 -12  10   3         21.68         36.46        13.94 o                         
 -11  10   3        161.14        158.94        25.91 o                         
 -10  10   3         27.17         14.88         9.00 o                         
  -9  10   3         36.20         47.98        15.56 o                         
  -8  10   3        139.79        157.91        24.87 o                         
  -7  10   3        240.95        236.17        21.25 o                         
  -6  10   3        200.89        184.92        27.07 o                         
  -5  10   3         13.23         12.42        11.82 o                         
  -4  10   3        178.33        193.16        18.10 o                         
  -3  10   3          0.41         -9.46         9.46 o                         
  -2  10   3          1.40          6.37         4.13 o                         
  -1  10   3         12.44          8.83         9.12 o                         
   0  10   3          0.04          4.26         8.18 o                         
   1  10   3          0.02         -8.44         9.28 o                         
   2  10   3         32.97         43.79        15.57 o                         
   3  10   3          9.12          8.64        10.48 o                         
 -13  11   3          3.16         -9.59        11.01 o                         
 -12  11   3         67.43         57.60        17.94 o                         
 -11  11   3         42.97         23.31        10.37 o                         
 -10  11   3         16.88         11.52        11.11 o                         
  -9  11   3         41.15         40.41         7.58 o                         
  -8  11   3         65.54         73.42        13.08 o                         
  -7  11   3        158.76        203.52        29.59 o                         
  -6  11   3          7.43         13.99        10.14 o                         
  -5  11   3         13.75         19.08         7.45 o                         
  -4  11   3         31.99         41.99         9.47 o                         
  -3  11   3        131.78        129.98        15.26 o                         
  -2  11   3         78.32         78.40        20.20 o                         
  -1  11   3         10.00          2.07         8.22 o                         
   0  11   3         26.37         31.77        14.91 o                         
   1  11   3          0.81         -6.51         8.88 o                         
   2  11   3         11.07         19.01        15.42 o                         
 -12  12   3         32.53         21.05        12.59 o                         
 -11  12   3        136.62        153.25        27.78 o                         
 -10  12   3         11.39         28.32         9.92 o                         
  -9  12   3        108.30        147.48        27.79 o                         
  -8  12   3         14.15         25.80        11.69 o                         
  -7  12   3          7.08         12.73         9.78 o                         
  -6  12   3          1.31         12.25         6.56 o                         
  -5  12   3          2.43         -5.94         5.94 o                         
  -4  12   3        129.68        129.98        16.64 o                         
  -3  12   3         24.30         30.50        14.62 o                         
  -2  12   3         35.54         28.41        15.18 o                         
  -1  12   3         14.66         22.33        15.66 o                         
   0  12   3          5.69          2.75         8.52 o                         
 -11  13   3         59.74         63.78        20.50 o                         
 -10  13   3         77.44         96.19        25.42 o                         
  -9  13   3          2.68         -7.21        10.03 o                         
  -8  13   3        158.65        185.99        32.57 o                         
  -7  13   3         32.61         25.92         9.67 o                         
  -6  13   3        219.55        225.95        23.50 o                         
  -5  13   3          2.73         -0.54         7.78 o                         
  -4  13   3        139.30        167.77        19.49 o                         
  -3  13   3          1.18          6.89         8.36 o                         
  -2  13   3         26.33         22.46        15.31 o                         
  -9  14   3         92.89        108.67        19.00 o                         
  -8  14   3         12.93          4.76        15.90 o                         
  -7  14   3         84.77         82.86        22.99 o                         
  -6  14   3         85.22         77.74        15.34 o                         
  -5  14   3          0.03         -1.81         6.09 o                         
  -4  14   3         19.20          7.14        11.57 o                         
   3 -15   4         39.66         47.25        17.92 o                         
   4 -15   4          6.70          9.82        11.61 o                         
   5 -15   4         85.05         90.67        16.97 o                         
   6 -15   4          8.33          1.29         5.17 o                         
   0 -14   4         32.35         32.54        17.12 o                         
   1 -14   4         85.57        120.07        27.13 o                         
   2 -14   4          5.48          8.54        10.42 o                         
   3 -14   4         16.72         -6.59         7.74 o                         
   4 -14   4          9.04         10.58         7.98 o                         
   5 -14   4         29.50         21.78         9.88 o                         
   6 -14   4         55.16         44.93         9.25 o                         
   7 -14   4         14.18         -0.61         4.72 o                         
   8 -14   4         52.62         56.03        10.18 o                         
  -2 -13   4         19.91         11.95        11.34 o                         
  -1 -13   4         35.91         37.38        16.90 o                         
   0 -13   4         19.93         26.38        14.97 o                         
   1 -13   4         65.06         45.54        17.35 o                         
   2 -13   4         37.40         39.22        16.10 o                         
   3 -13   4         86.64         98.96        22.82 o                         
   4 -13   4        119.07        139.98        14.94 o                         
   5 -13   4         30.29         28.26         7.06 o                         
   6 -13   4         10.88         15.75         6.17 o                         
   7 -13   4          1.83         -3.28         5.52 o                         
   8 -13   4         17.27         29.48         7.52 o                         
   9 -13   4         97.91         91.10        15.23 o                         
  -3 -12   4          4.08         13.05        13.55 o                         
  -2 -12   4          3.68          0.22         8.04 o                         
  -1 -12   4        131.97        179.42        30.94 o                         
   0 -12   4          4.29          8.29         9.26 o                         
   1 -12   4        435.31        394.27        50.22 o                         
   2 -12   4          4.55         25.32        13.01 o                         
   3 -12   4         99.51         95.25        11.79 o                         
   4 -12   4         20.65         19.24         6.39 o                         
   5 -12   4         11.11          2.34         6.31 o                         
   6 -12   4         45.14         57.22         9.28 o                         
   7 -12   4        174.69        151.83        18.02 o                         
   8 -12   4          7.02          9.07         7.79 o                         
   9 -12   4        209.74        198.87        21.02 o                         
  10 -12   4         24.95         29.80        10.01 o                         
  -5 -11   4         11.69         11.62        13.35 o                         
  -4 -11   4          0.01          7.71        10.03 o                         
  -3 -11   4         19.47         27.74        15.57 o                         
  -2 -11   4          1.24          2.18         9.23 o                         
  -1 -11   4        378.08        402.63        23.75 o                         
   0 -11   4          1.50         10.94         4.98 o                         
   1 -11   4          5.14          8.13         8.73 o                         
   2 -11   4        129.34        153.74        13.04 o                         
   3 -11   4         18.79          8.23         5.38 o                         
   4 -11   4         68.00         59.04         9.68 o                         
   5 -11   4          7.20          4.95         4.82 o                         
   6 -11   4         12.15          5.69         5.84 o                         
   7 -11   4         40.45         41.57         9.39 o                         
   8 -11   4          0.32         -4.21        10.05 o                         
   9 -11   4        110.24        106.52        19.30 o                         
  10 -11   4          1.63         -6.48         6.98 o                         
  11 -11   4          0.05          1.14         7.53 o                         
  -6 -10   4          0.53         15.15        11.46 o                         
  -5 -10   4         51.62         59.00        20.51 o                         
  -4 -10   4          0.74         -5.60         9.97 o                         
  -3 -10   4         33.19         44.97        15.55 o                         
  -2 -10   4         11.00         10.17         3.91 o                         
  -1 -10   4         80.01         90.96        10.87 o                         
   0 -10   4         96.79         84.05        10.61 o                         
   1 -10   4         59.71         54.86         9.27 o                         
   2 -10   4          0.56         -1.56         3.32 o                         
   3 -10   4         54.95         46.45         6.10 o                         
   4 -10   4         59.55         59.49         8.34 o                         
   5 -10   4         46.99         44.85         9.35 o                         
   6 -10   4         45.71         46.50         7.48 o                         
   7 -10   4         81.87         83.14         9.64 o                         
   8 -10   4         46.18         42.28         7.28 o                         
   9 -10   4        265.25        240.03        21.81 o                         
  10 -10   4         48.26         48.89        10.88 o                         
  11 -10   4         32.76         20.83        15.13 o                         
  -7  -9   4          0.14          1.26         8.67 o                         
  -6  -9   4         14.73         28.49        14.49 o                         
  -5  -9   4         21.70         10.12         3.78 o                         
  -4  -9   4          7.44          6.59         3.15 o                         
  -3  -9   4        108.36        120.86        23.04 o                         
  -2  -9   4         17.01         25.60         5.73 o                         
  -1  -9   4       1662.72       1747.29        56.26 o                         
   0  -9   4        172.39        153.25        13.31 o                         
   1  -9   4        348.20        349.22        16.84 o                         
   2  -9   4         49.43         52.42         5.60 o                         
   3  -9   4        422.39        404.14        14.51 o                         
   4  -9   4         14.11         15.19         4.11 o                         
   5  -9   4        410.81        414.27        19.34 o                         
   6  -9   4        661.70        656.44        21.88 o                         
   7  -9   4        601.40        611.47        23.63 o                         
   8  -9   4         83.09         86.10         9.26 o                         
   9  -9   4        150.84        140.85        15.68 o                         
  10  -9   4          1.37          4.27         5.75 o                         
  11  -9   4          2.95        -10.89        12.59 o                         
  -8  -8   4          2.25         16.11        14.05 o                         
  -7  -8   4          2.12          4.78        10.04 o                         
  -6  -8   4         35.78         24.71         5.00 o                         
  -5  -8   4          2.01          2.06         3.11 o                         
  -4  -8   4         78.31         70.02         9.41 o                         
  -3  -8   4        943.20       1037.66        58.87 o                         
  -2  -8   4        232.16        228.52        12.31 o                         
  -1  -8   4        297.52        318.16        14.74 o                         
   0  -8   4         49.88         51.12         8.49 o                         
   1  -8   4          4.97         -3.11         3.12 o                         
   2  -8   4         45.56         47.62         4.64 o                         
   3  -8   4         93.97         96.12         7.76 o                         
   4  -8   4        181.42        156.78         9.03 o                         
   5  -8   4         50.93         52.96         6.18 o                         
   6  -8   4        184.55        177.62        12.20 o                         
   7  -8   4        640.80        594.71        21.94 o                         
   8  -8   4         49.63         43.77         6.43 o                         
   9  -8   4         17.66         10.73         5.03 o                         
  10  -8   4         62.74         55.88         9.90 o                         
  11  -8   4         41.90         45.55        18.29 o                         
  -9  -7   4         22.78         23.79        14.48 o                         
  -8  -7   4         25.71         19.91        13.20 o                         
  -7  -7   4        111.46        110.66        10.71 o                         
  -6  -7   4         75.11         71.10         8.10 o                         
  -5  -7   4        237.49        229.59        18.17 o                         
  -4  -7   4          1.93          0.96         2.76 o                         
  -3  -7   4         85.81         83.56        11.21 o                         
  -2  -7   4        500.15        532.05        14.23 o                         
  -1  -7   4        113.08        102.78         6.36 o                         
   0  -7   4         23.06         23.28         3.49 o                         
   1  -7   4         47.56         31.73         4.10 o                         
   2  -7   4        200.97        194.44         8.97 o                         
   3  -7   4          5.63          6.38         2.96 o                         
   4  -7   4         30.54         47.24         5.63 o                         
   5  -7   4         36.34         32.25         5.63 o                         
   6  -7   4        614.92        610.91        20.34 o                         
   7  -7   4        129.67        124.16         9.64 o                         
   8  -7   4        472.39        457.00        18.09 o                         
   9  -7   4         76.52         78.78        19.42 o                         
  10  -7   4          0.57          9.25        10.38 o                         
  11  -7   4        111.69         98.25        24.37 o                         
  -9  -6   4          6.42          4.68         8.41 o                         
  -8  -6   4         67.62         82.22        20.08 o                         
  -7  -6   4         12.90         10.89         5.08 o                         
  -6  -6   4         98.56         99.70         9.68 o                         
  -5  -6   4         12.08         12.76         3.48 o                         
  -4  -6   4         71.86         74.21         6.72 o                         
  -3  -6   4        633.86        641.16        14.63 o                         
  -2  -6   4       1115.91       1055.79        25.85 o                         
  -1  -6   4          3.86          3.40         2.93 o                         
   0  -6   4          1.60         -1.94         2.39 o                         
   1  -6   4        336.95        303.46        13.06 o                         
   2  -6   4         30.58         30.52         4.13 o                         
   3  -6   4          1.46          4.27         2.96 o                         
   4  -6   4       3527.43       3616.38        53.32 o                         
   5  -6   4         15.71         17.93         3.99 o                         
   6  -6   4        443.46        464.73        21.25 o                         
   7  -6   4        508.13        502.82        21.90 o                         
   8  -6   4        132.39        116.95         8.37 o                         
   9  -6   4         62.01         59.69        15.05 o                         
  10  -6   4         12.34         19.61        13.66 o                         
  11  -6   4        276.29        308.94        41.23 o                         
 -10  -5   4          0.11          9.38        11.47 o                         
  -9  -5   4          2.13         -0.54         5.35 o                         
  -8  -5   4         68.40         81.53        18.92 o                         
  -7  -5   4         29.70         33.67         6.53 o                         
  -6  -5   4          4.35          8.17         3.52 o                         
  -5  -5   4          7.92          0.63         5.40 o                         
  -4  -5   4        767.19        758.81        31.30 o                         
  -3  -5   4        335.10        313.68        10.40 o                         
  -2  -5   4       1096.48       1121.57        55.71 o                         
  -1  -5   4          0.21          0.80         2.15 o                         
   0  -5   4        513.34        472.53        21.34 o                         
   1  -5   4        388.51        414.70        11.89 o                         
   2  -5   4        649.97        639.64        13.06 o                         
   3  -5   4         20.10         20.95         3.25 o                         
   4  -5   4       2156.25       2432.88        32.73 o                         
   5  -5   4        127.76        139.58         7.40 o                         
   6  -5   4        922.44        943.92        26.44 o                         
   7  -5   4        169.22        160.02        11.18 o                         
   8  -5   4         74.24         79.09         6.69 o                         
   9  -5   4         74.75         65.01         6.32 o                         
  10  -5   4         35.19         60.92        18.83 o                         
  11  -5   4         51.83        105.26        25.59 o                         
 -11  -4   4          1.56         18.17        11.45 o                         
 -10  -4   4          4.70         15.66        10.35 o                         
  -9  -4   4         10.39          9.82         4.66 o                         
  -8  -4   4          2.41          3.41         8.28 o                         
  -7  -4   4         96.70         76.04         8.68 o                         
  -6  -4   4         74.22         64.42         6.92 o                         
  -5  -4   4          7.22          4.88         2.98 o                         
  -4  -4   4       1321.30       1444.48        56.80 o                         
  -3  -4   4         14.67         25.73         3.61 o                         
  -2  -4   4        900.03        925.72        19.46 o                         
  -1  -4   4          8.64         12.18         2.68 o                         
   0  -4   4        243.34        169.08         9.36 o                         
   1  -4   4         31.09         36.94         3.35 o                         
   2  -4   4         11.21          5.79         2.82 o                         
   3  -4   4        232.80        227.63         8.13 o                         
   4  -4   4        267.45        259.54        11.85 o                         
   5  -4   4         30.87         26.46         3.68 o                         
   6  -4   4        224.02        221.96        11.50 o                         
   7  -4   4        129.75        142.96         8.08 o                         
   8  -4   4          8.60          6.97         3.52 o                         
   9  -4   4          0.20         -6.20         8.22 o                         
  10  -4   4         12.79         17.40         9.90 o                         
  11  -4   4         18.91         29.37        15.08 o                         
 -11  -3   4         29.10         37.63        14.27 o                         
 -10  -3   4         58.18         68.73        10.37 o                         
  -9  -3   4         48.15         51.39         8.14 o                         
  -8  -3   4         94.76         82.40        15.94 o                         
  -7  -3   4         64.22         56.20         7.32 o                         
  -6  -3   4        127.90        156.43         9.30 o                         
  -5  -3   4        380.75        366.30        12.02 o                         
  -4  -3   4         21.56         22.20         6.36 o                         
  -3  -3   4       2060.44       2076.45        39.58 o                         
  -2  -3   4        159.46        173.02         7.28 o                         
  -1  -3   4         35.69         35.34         2.43 o                         
   0  -3   4       1842.28       1832.32        26.92 o                         
   1  -3   4         75.72        100.24         5.77 o                         
   2  -3   4       2838.60       2938.61        29.18 o                         
   3  -3   4         26.45         36.66         5.38 o                         
   4  -3   4        908.03        997.15        45.48 o                         
   5  -3   4         30.13         28.92         2.74 o                         
   6  -3   4         67.04         65.70         4.75 o                         
   7  -3   4         20.04         13.46         2.98 o                         
   8  -3   4         26.54         26.66         3.97 o                         
   9  -3   4          0.94          1.08         6.82 o                         
  10  -3   4          2.99         19.20        11.99 o                         
  11  -3   4         21.03         29.68        15.64 o                         
 -12  -2   4          3.72         -6.62         8.82 o                         
 -11  -2   4          0.64          2.37         6.05 o                         
 -10  -2   4         64.73         80.16        11.06 o                         
  -9  -2   4         20.73         14.95         5.41 o                         
  -8  -2   4        344.58        371.28        33.66 o                         
  -7  -2   4        236.89        240.18        12.53 o                         
  -6  -2   4        715.64        709.42        14.70 o                         
  -5  -2   4         58.10         52.82         3.07 o                         
  -4  -2   4        719.68        784.40        11.86 o                         
  -3  -2   4        165.17        187.16         8.13 o                         
  -2  -2   4       2394.16       2301.98        19.26 o                         
  -1  -2   4         11.65          8.76         8.55 o                         
   0  -2   4        122.90        146.38         4.55 o                         
   1  -2   4        103.52         93.48         3.50 o                         
   2  -2   4         31.91         40.47         5.55 o                         
   3  -2   4        595.09        737.34        36.30 o                         
   4  -2   4        582.08        628.86        21.14 o                         
   5  -2   4          9.01          9.89         1.92 o                         
   6  -2   4        153.46        188.14         7.49 o                         
   7  -2   4          4.81          4.42         1.99 o                         
   8  -2   4          6.51          8.77         6.67 o                         
   9  -2   4          0.21         -2.87         2.87 o                         
  10  -2   4          2.61        -11.53        11.53 o                         
 -12  -1   4          0.58         -0.31         4.54 o                         
 -11  -1   4         48.10         45.54         8.88 o                         
 -10  -1   4          1.64          0.57         3.28 o                         
  -9  -1   4        487.27        504.45        19.50 o                         
  -8  -1   4         38.96         46.22         7.29 o                         
  -7  -1   4         25.74         21.89         3.56 o                         
  -6  -1   4        143.76        134.60         7.03 o                         
  -5  -1   4       1656.18       1899.40        84.60 o                         
  -4  -1   4         89.16         83.31         6.32 o                         
  -3  -1   4         85.61         79.57         6.01 o                         
  -2  -1   4         21.72         17.66         2.68 o                         
  -1  -1   4       1113.13       1070.21        14.67 o                         
   0  -1   4       2226.74       2298.17        25.28 o                         
   1  -1   4       4389.70       4653.82        38.71 o                         
   2  -1   4        114.14        135.47        14.13 o                         
   3  -1   4       3712.22       4179.23        59.58 o                         
   4  -1   4        649.11        679.99        14.75 o                         
   5  -1   4         72.13         57.66         3.89 o                         
   6  -1   4         33.85         39.01         5.90 o                         
   7  -1   4        273.54        266.46        10.40 o                         
   8  -1   4         40.11         38.97         4.44 o                         
   9  -1   4         44.17         57.09        18.27 o                         
  10  -1   4          3.77         -9.08        10.26 o                         
 -13   0   4         13.21         10.51         6.67 o                         
 -12   0   4         23.87         29.39         8.73 o                         
 -11   0   4          4.46          1.81         8.25 o                         
 -10   0   4         18.28         26.89         5.62 o                         
  -9   0   4        136.39        123.92        10.19 o                         
  -8   0   4         39.22         32.87         5.38 o                         
  -7   0   4          3.37          0.11         2.80 o                         
  -6   0   4          4.80          0.76         2.88 o                         
  -5   0   4        157.68        137.33        10.38 o                         
  -4   0   4        699.90        654.04        15.70 o                         
  -3   0   4        841.74        828.49        28.59 o                         
  -2   0   4        216.53        224.85        10.62 o                         
  -1   0   4       1813.75       1753.79        24.20 o                         
   0   0   4       1787.76       1826.35        28.03 o                         
   1   0   4          5.31          3.22         1.63 o                         
   2   0   4       4111.82       4091.15        35.92 o                         
   3   0   4         65.19         53.41         4.17 o                         
   4   0   4          4.29          0.55         2.41 o                         
   5   0   4        192.45        163.59         7.33 o                         
   6   0   4         27.80         24.30         3.11 o                         
   7   0   4         84.96         88.30         6.45 o                         
   8   0   4         31.67         16.55         5.90 o                         
   9   0   4         29.31         36.86        16.43 o                         
  10   0   4         31.01         38.20        16.59 o                         
 -13   1   4         17.22         25.32         8.50 o                         
 -12   1   4         25.57         44.64        10.43 o                         
 -11   1   4         13.23          3.35         5.15 o                         
 -10   1   4         34.92         41.56         6.60 o                         
  -9   1   4        651.36        649.22        22.85 o                         
  -8   1   4        101.93        105.56         9.46 o                         
  -7   1   4         94.94         94.23         8.46 o                         
  -6   1   4         14.11          3.74         2.85 o                         
  -5   1   4        500.48        489.81        18.47 o                         
  -4   1   4        348.69        335.79        22.76 o                         
  -3   1   4          0.05          4.98         4.46 o                         
  -2   1   4       2220.01       2079.00        32.64 o                         
  -1   1   4       8720.46       9323.04        72.75 o                         
   0   1   4        270.20        281.31        11.30 o                         
   1   1   4        916.33        854.02        14.27 o                         
   2   1   4        318.41        306.67         9.11 o                         
   3   1   4         72.18         65.45         4.93 o                         
   4   1   4         24.94         27.19         3.55 o                         
   5   1   4        239.84        243.20        14.04 o                         
   6   1   4          0.04         -1.83         2.84 o                         
   7   1   4         40.83         36.65        10.77 o                         
   8   1   4          2.63          4.33         4.20 o                         
   9   1   4         19.33         30.54        14.63 o                         
 -13   2   4          0.01         -1.42         7.30 o                         
 -12   2   4         13.00          3.13         6.96 o                         
 -11   2   4         63.78         60.72        15.61 o                         
 -10   2   4         38.69         31.97         6.54 o                         
  -9   2   4        129.71        132.49        13.37 o                         
  -8   2   4          0.06         -0.22         2.80 o                         
  -7   2   4        152.24        175.12        11.18 o                         
  -6   2   4       1082.58       1284.55        33.04 o                         
  -5   2   4         10.02          2.17         3.97 o                         
  -4   2   4          8.31         17.19         8.21 o                         
  -3   2   4        711.45        815.10        23.11 o                         
  -2   2   4       2290.20       2390.21        36.89 o                         
  -1   2   4        190.75        216.86        11.01 o                         
   0   2   4        616.36        703.80        18.06 o                         
   1   2   4         14.99         13.69         3.02 o                         
   2   2   4          7.26          6.68         2.67 o                         
   3   2   4        706.27        705.56        17.58 o                         
   4   2   4          8.36          8.33         2.94 o                         
   5   2   4         77.11         83.91         7.29 o                         
   6   2   4         37.75         27.05         5.89 o                         
   7   2   4          1.34          2.63         3.92 o                         
   8   2   4          3.88          2.62         4.16 o                         
   9   2   4          1.99          6.67        10.83 o                         
 -13   3   4          0.56         -9.03         9.03 o                         
 -12   3   4         51.83         49.61        13.93 o                         
 -11   3   4         35.41         23.40         9.85 o                         
 -10   3   4        435.22        426.73        35.68 o                         
  -9   3   4        120.65        127.28        10.99 o                         
  -8   3   4        496.33        508.39        19.87 o                         
  -7   3   4         70.05         75.77         7.83 o                         
  -6   3   4        279.76        331.88        14.57 o                         
  -5   3   4         25.90          3.31         6.27 o                         
  -4   3   4         60.11         53.21        10.59 o                         
  -3   3   4         52.05         39.64         6.69 o                         
  -2   3   4       1375.30       1350.61        30.49 o                         
  -1   3   4         10.31         17.70         5.10 o                         
   0   3   4        220.84        213.76        11.86 o                         
   1   3   4        290.69        342.25        12.47 o                         
   2   3   4         45.97         50.96         5.44 o                         
   3   3   4          5.75          6.02         1.44 o                         
   4   3   4         89.71         85.29         7.41 o                         
   5   3   4        233.51        251.84        13.45 o                         
   6   3   4         11.07          9.54         5.51 o                         
   7   3   4          2.10         -9.04         9.04 o                         
   8   3   4         46.75         52.39        17.80 o                         
 -14   4   4         50.28         45.61        15.34 o                         
 -13   4   4          5.94         -4.53         8.73 o                         
 -12   4   4        254.95        251.36        31.02 o                         
 -11   4   4        147.42        120.39        20.16 o                         
 -10   4   4       1088.94       1050.84        55.76 o                         
  -9   4   4          2.05         -3.17         3.42 o                         
  -8   4   4          2.16         -3.60         3.60 o                         
  -7   4   4        201.46        204.94        12.71 o                         
  -6   4   4         88.13         99.48         8.76 o                         
  -5   4   4       2203.86       2410.27        67.69 o                         
  -4   4   4        165.54        176.45        18.72 o                         
  -3   4   4        148.10        140.41         6.04 o                         
  -2   4   4         12.31          6.03         4.33 o                         
  -1   4   4          2.61         26.55        10.84 o                         
   0   4   4        191.29        222.18        13.46 o                         
   1   4   4          1.08         -3.00         3.00 o                         
   2   4   4          0.74          1.12         2.75 o                         
   3   4   4        191.17        201.62         8.98 o                         
   4   4   4        112.88        107.34         6.10 o                         
   5   4   4         76.30         73.22         7.09 o                         
   6   4   4         12.93         10.09        14.05 o                         
   7   4   4          2.98          1.99        10.48 o                         
   8   4   4          1.61        -10.18        10.18 o                         
 -14   5   4          6.46         14.58         9.29 o                         
 -13   5   4         20.56          8.32         8.98 o                         
 -12   5   4         66.23         50.19        13.44 o                         
 -11   5   4         98.92        105.32        19.07 o                         
 -10   5   4        490.02        469.79        38.97 o                         
  -9   5   4         72.47         64.08        15.41 o                         
  -8   5   4          5.93         -0.67         3.55 o                         
  -7   5   4        101.37         93.13        13.79 o                         
  -6   5   4        514.14        589.64        27.01 o                         
  -5   5   4        233.12        256.70        23.49 o                         
  -4   5   4        308.91        295.62        25.04 o                         
  -3   5   4         44.36         29.28         6.16 o                         
  -2   5   4        515.33        515.61        18.36 o                         
  -1   5   4        338.54        332.85        11.93 o                         
   0   5   4        402.12        390.55        19.70 o                         
   1   5   4         99.29        117.21        21.20 o                         
   2   5   4         22.75         25.13         4.94 o                         
   3   5   4        231.81        244.33        10.54 o                         
   4   5   4        140.05        146.07         9.82 o                         
   5   5   4         10.49          6.46         4.01 o                         
   6   5   4          0.19         -2.26         8.24 o                         
   7   5   4         32.94         30.34        15.25 o                         
 -14   6   4          1.97         -4.86         9.82 o                         
 -13   6   4          4.49         -0.96         9.22 o                         
 -12   6   4        127.68         96.39        19.69 o                         
 -11   6   4        208.37        269.84        30.86 o                         
 -10   6   4        422.60        385.25        34.97 o                         
  -9   6   4         26.85         11.17         8.38 o                         
  -8   6   4         36.80         39.02         8.53 o                         
  -7   6   4        452.40        463.77        20.08 o                         
  -6   6   4          0.00         -1.07         2.24 o                         
  -5   6   4         18.19         36.39         7.41 o                         
  -4   6   4        861.78        938.03        53.06 o                         
  -3   6   4          9.04          6.89         2.87 o                         
  -2   6   4       1715.55       1809.08        37.68 o                         
  -1   6   4         11.08          7.10         2.87 o                         
   0   6   4        629.49        641.26        27.28 o                         
   1   6   4          5.26          3.19         5.43 o                         
   2   6   4         35.30         28.03         5.06 o                         
   3   6   4          5.49         15.03         5.21 o                         
   4   6   4         64.54         66.09        10.57 o                         
   5   6   4          0.94         -0.46        11.84 o                         
   6   6   4          4.79          7.71         8.20 o                         
 -14   7   4        345.16        370.40        40.34 o                         
 -13   7   4         38.55         52.25        17.59 o                         
 -12   7   4        186.98        187.39        26.84 o                         
 -11   7   4        106.72        114.28        20.12 o                         
 -10   7   4         34.72         25.29        11.81 o                         
  -9   7   4          3.17          7.86         8.91 o                         
  -8   7   4        974.26        924.68        52.92 o                         
  -7   7   4        625.12        626.27        19.72 o                         
  -6   7   4        493.83        495.92        26.33 o                         
  -5   7   4        265.95        249.69        18.55 o                         
  -4   7   4        312.79        339.65        21.63 o                         
  -3   7   4          0.02          1.70         2.90 o                         
  -2   7   4          0.59         -0.97         3.48 o                         
  -1   7   4         11.48         23.32         7.03 o                         
   0   7   4         91.07         86.93        15.90 o                         
   1   7   4         38.47         34.32        11.84 o                         
   2   7   4          3.68          1.41         6.80 o                         
   3   7   4        179.52        198.16        15.55 o                         
   4   7   4          2.77          2.47        14.14 o                         
   5   7   4          2.37         -4.35         6.06 o                         
 -14   8   4         53.80         34.90        14.08 o                         
 -13   8   4          8.45         10.16         9.49 o                         
 -12   8   4        123.23        129.43        23.78 o                         
 -11   8   4          1.98         -1.32         8.35 o                         
 -10   8   4        122.91        123.78        22.59 o                         
  -9   8   4          5.27         -1.07         9.42 o                         
  -8   8   4        390.77        363.58        17.05 o                         
  -7   8   4          6.35          4.54         5.93 o                         
  -6   8   4         33.31         25.39         8.81 o                         
  -5   8   4        228.51        214.35        25.76 o                         
  -4   8   4        109.86         95.85        19.19 o                         
  -3   8   4          4.20          3.22         3.19 o                         
  -2   8   4         15.36         12.21         3.85 o                         
  -1   8   4          6.34         12.42         5.20 o                         
   0   8   4         14.05         -0.20         7.40 o                         
   1   8   4         76.50         80.90        17.50 o                         
   2   8   4        134.39        140.64        14.03 o                         
   3   8   4         77.87         82.30        17.50 o                         
   4   8   4          3.65         11.51         6.84 o                         
 -13   9   4          1.08          2.93         8.08 o                         
 -12   9   4        172.20        174.08        26.44 o                         
 -11   9   4         55.18         68.32        17.02 o                         
 -10   9   4         42.37         41.95        13.76 o                         
  -9   9   4          0.04         -1.07         3.55 o                         
  -8   9   4          2.52          8.23         4.63 o                         
  -7   9   4          0.02         -1.90         8.70 o                         
  -6   9   4         15.37          1.69         7.80 o                         
  -5   9   4          0.66         13.66        11.04 o                         
  -4   9   4        286.13        282.18        20.29 o                         
  -3   9   4        165.02        146.56        10.66 o                         
  -2   9   4        164.28        156.27        11.10 o                         
  -1   9   4        148.29        172.60        24.95 o                         
   0   9   4          1.86         -7.73         9.34 o                         
   1   9   4         63.30         87.11        19.17 o                         
   2   9   4         18.20         21.81         7.01 o                         
   3   9   4         17.98         13.18         7.91 o                         
 -13  10   4          0.01         -2.63         8.09 o                         
 -12  10   4         84.15         96.41        21.02 o                         
 -11  10   4          3.38          6.86        10.14 o                         
 -10  10   4        122.79        109.43        22.03 o                         
  -9  10   4         96.36        104.87        10.43 o                         
  -8  10   4        152.30        144.65        24.14 o                         
  -7  10   4         47.75         38.49         9.99 o                         
  -6  10   4        597.52        632.35        48.80 o                         
  -5  10   4         90.68        106.11        21.29 o                         
  -4  10   4        409.56        421.18        25.60 o                         
  -3  10   4          7.50          9.39         4.03 o                         
  -2  10   4         37.22         33.87         7.54 o                         
  -1  10   4         17.38         25.21        11.12 o                         
   0  10   4         27.75         22.09        13.37 o                         
   1  10   4          2.19          4.25         7.62 o                         
   2  10   4         12.97         13.82        11.13 o                         
 -13  11   4          1.55         12.37        10.42 o                         
 -12  11   4         17.06         27.72        12.20 o                         
 -11  11   4         33.10         26.02        12.45 o                         
 -10  11   4         36.65         42.10        14.70 o                         
  -9  11   4         63.25         60.47        17.72 o                         
  -8  11   4         35.47         32.95         9.39 o                         
  -7  11   4        235.00        239.27        32.09 o                         
  -6  11   4         59.19         63.18        17.73 o                         
  -5  11   4         80.27         70.17        12.04 o                         
  -4  11   4         16.86         21.15         7.31 o                         
  -3  11   4         26.81         20.74        14.95 o                         
  -2  11   4          7.83         -5.05        10.20 o                         
  -1  11   4          0.10        -13.84        13.84 o                         
   0  11   4          9.21          3.80         9.24 o                         
   1  11   4          1.73         -0.12         7.64 o                         
 -12  12   4         25.19         43.81        16.92 o                         
 -11  12   4        169.57        204.89        32.60 o                         
 -10  12   4         28.05         29.05         9.74 o                         
  -9  12   4        355.00        409.73        32.14 o                         
  -8  12   4          0.78        -11.01        11.69 o                         
  -7  12   4        122.63        116.79        26.40 o                         
  -6  12   4          5.62         -4.50         7.43 o                         
  -5  12   4         76.95         62.02        18.58 o                         
  -4  12   4         44.01         53.88        10.61 o                         
  -3  12   4          1.07        -13.10        13.10 o                         
  -2  12   4          4.78        -11.26        11.26 o                         
  -1  12   4         18.47         10.68        11.10 o                         
 -11  13   4         95.21        118.36        18.65 o                         
 -10  13   4          0.15          4.01         9.07 o                         
  -9  13   4         65.19         65.88        20.22 o                         
  -8  13   4          0.86          2.62        10.03 o                         
  -7  13   4         15.79         20.57         8.70 o                         
  -6  13   4         65.95         67.58        13.98 o                         
  -5  13   4         18.68         10.01         7.61 o                         
  -4  13   4         15.81         12.99         8.22 o                         
  -3  13   4          1.66         -4.87         7.94 o                         
  -2  13   4         42.63         64.31        23.11 o                         
  -9  14   4         32.67         17.15         9.44 o                         
  -8  14   4          0.13        -10.96        14.83 o                         
  -7  14   4        123.72        140.59        24.45 o                         
  -6  14   4         66.35         91.50        27.49 o                         
  -5  14   4          0.00        -10.14        11.11 o                         
   3 -15   5         49.46         74.75        21.65 o                         
   4 -15   5          5.41         16.67        10.34 o                         
   5 -15   5         98.21         78.93        12.95 o                         
   0 -14   5          4.07         -0.92         8.36 o                         
   1 -14   5        104.98        129.79        28.81 o                         
   2 -14   5         15.49         41.52        17.27 o                         
   3 -14   5         78.75        110.15        24.93 o                         
   4 -14   5          1.43          3.86         8.06 o                         
   5 -14   5         46.28         54.14        10.51 o                         
   6 -14   5          6.76          3.65         4.54 o                         
   7 -14   5          1.41         -0.94         7.14 o                         
   8 -14   5         54.00         34.48         8.12 o                         
  -2 -13   5          2.39         -0.07        12.38 o                         
  -1 -13   5         81.59        110.50        27.84 o                         
   0 -13   5         21.24         25.57        11.47 o                         
   1 -13   5         27.90         49.82        18.26 o                         
   2 -13   5         48.60         48.78        17.35 o                         
   3 -13   5         44.13         66.94        20.12 o                         
   4 -13   5         46.21         58.27         9.96 o                         
   5 -13   5          6.48         -2.30         5.94 o                         
   6 -13   5         38.10         44.48         8.35 o                         
   7 -13   5         56.67         54.18         9.72 o                         
   8 -13   5         62.58         61.24        12.98 o                         
   9 -13   5        122.46        153.11        19.60 o                         
  -4 -12   5         14.87         26.61        15.06 o                         
  -3 -12   5         28.52         27.40        16.18 o                         
  -2 -12   5         55.23         68.19        22.18 o                         
  -1 -12   5         39.00         49.64        18.64 o                         
   0 -12   5          2.39         -5.12         9.83 o                         
   1 -12   5        127.61        136.47        26.10 o                         
   2 -12   5          7.95         16.90        22.73 o                         
   3 -12   5        253.53        271.34        19.14 o                         
   4 -12   5          0.15         -6.00         6.00 o                         
   5 -12   5          6.21         10.19         6.12 o                         
   6 -12   5         95.13         98.57        11.49 o                         
   7 -12   5        372.71        395.67        28.76 o                         
   8 -12   5         24.34         24.96         8.37 o                         
   9 -12   5        177.22        188.01        20.28 o                         
  10 -12   5         59.48         53.57        11.90 o                         
  -5 -11   5          0.97          4.75         8.38 o                         
  -4 -11   5          2.21         -1.33         8.62 o                         
  -3 -11   5         34.43         49.80        17.45 o                         
  -2 -11   5         93.67        107.57        24.03 o                         
  -1 -11   5        135.48        154.05        15.16 o                         
   0 -11   5          4.05          0.98         4.59 o                         
   1 -11   5         41.09         37.39        13.42 o                         
   2 -11   5         86.51         90.49        10.10 o                         
   3 -11   5          1.30         -1.30         6.35 o                         
   4 -11   5         17.08          6.08         6.28 o                         
   5 -11   5          2.06          1.93         6.15 o                         
   6 -11   5        150.17        162.60        17.75 o                         
   7 -11   5        213.56        207.52        19.68 o                         
   8 -11   5        163.29        198.44        19.52 o                         
   9 -11   5         21.29         30.94         7.75 o                         
  10 -11   5          3.29          3.66         6.17 o                         
  -6 -10   5          4.32         -5.59         8.44 o                         
  -5 -10   5         39.21         31.57        14.80 o                         
  -4 -10   5          2.72          4.42         9.54 o                         
  -3 -10   5         83.78         83.91        21.52 o                         
  -2 -10   5        214.01        232.46        21.01 o                         
  -1 -10   5         18.73         11.65         4.59 o                         
   0 -10   5         55.01         39.85        10.07 o                         
   1 -10   5         12.97          5.52         4.35 o                         
   2 -10   5        237.11        220.11        12.96 o                         
   3 -10   5         38.12         36.35         5.80 o                         
   4 -10   5         20.31         15.44         8.09 o                         
   5 -10   5          0.02          3.17         4.01 o                         
   6 -10   5        207.32        229.07        15.24 o                         
   7 -10   5          1.80         -2.90         4.84 o                         
   8 -10   5        242.42        270.55        18.41 o                         
   9 -10   5          0.96         10.21         5.98 o                         
  10 -10   5          0.74         18.07         6.68 o                         
  -7  -9   5          0.97        -10.24        10.52 o                         
  -6  -9   5         35.59         41.28        17.15 o                         
  -5  -9   5          5.36         23.64        13.20 o                         
  -4  -9   5         24.86         21.84         2.98 o                         
  -3  -9   5         31.03         33.95         5.53 o                         
  -2  -9   5        194.68        176.61        19.11 o                         
  -1  -9   5         25.19         26.55        19.28 o                         
   0  -9   5        149.63        142.22        14.35 o                         
   1  -9   5        370.70        350.18        16.82 o                         
   2  -9   5        283.17        292.88        11.50 o                         
   3  -9   5        234.20        213.81        10.81 o                         
   4  -9   5        205.99        195.63        11.44 o                         
   5  -9   5          4.73          2.80         3.58 o                         
   6  -9   5        240.59        231.75        12.88 o                         
   7  -9   5        247.25        269.82        14.12 o                         
   8  -9   5        464.99        491.16        27.62 o                         
   9  -9   5          0.25         -0.63         4.99 o                         
  10  -9   5          0.25          3.39        11.25 o                         
  11  -9   5        132.75        219.93        36.57 o                         
  -8  -8   5         63.46         84.33        23.55 o                         
  -7  -8   5         23.65         24.70        13.43 o                         
  -6  -8   5          1.61          9.35        10.79 o                         
  -5  -8   5         44.85         31.06        10.53 o                         
  -4  -8   5        256.79        229.13         9.22 o                         
  -3  -8   5         17.10         16.10         2.88 o                         
  -2  -8   5         85.99         71.93         8.67 o                         
  -1  -8   5        775.05        773.26        43.31 o                         
   0  -8   5        217.36        210.61         9.95 o                         
   1  -8   5        212.46        190.87        10.66 o                         
   2  -8   5          6.79          7.44         2.80 o                         
   3  -8   5         49.75         53.21         5.52 o                         
   4  -8   5        360.84        408.93        14.17 o                         
   5  -8   5         19.59         12.52         3.56 o                         
   6  -8   5        919.45        951.90        24.37 o                         
   7  -8   5        262.33        273.57        14.53 o                         
   8  -8   5         12.89         18.80         6.45 o                         
   9  -8   5          8.45          9.77         4.96 o                         
  10  -8   5         11.86         18.65        14.52 o                         
  11  -8   5          3.26         12.75        11.25 o                         
  -9  -7   5          9.92         21.28        13.87 o                         
  -8  -7   5          2.96         -1.81         7.91 o                         
  -7  -7   5         30.77         44.31        16.35 o                         
  -6  -7   5         25.40         17.26         2.91 o                         
  -5  -7   5        221.90        160.13        37.05 o                         
  -4  -7   5          4.10          3.83         1.30 o                         
  -3  -7   5        263.60        225.91         8.22 o                         
  -2  -7   5         65.64         60.36         4.75 o                         
  -1  -7   5         17.77         18.97         3.13 o                         
   0  -7   5        374.92        369.92        12.30 o                         
   1  -7   5         37.95         32.63         4.22 o                         
   2  -7   5        550.54        549.79        14.91 o                         
   3  -7   5        122.24        126.87         8.43 o                         
   4  -7   5        127.00        120.32         8.28 o                         
   5  -7   5          6.46          4.86         3.64 o                         
   6  -7   5        179.99        183.87        13.65 o                         
   7  -7   5          4.29         13.94         5.06 o                         
   8  -7   5        176.93        179.88        26.92 o                         
   9  -7   5          0.14          4.28         4.80 o                         
  10  -7   5         16.81         23.07        13.18 o                         
  11  -7   5         80.14         81.42        23.90 o                         
 -10  -6   5          0.97         -3.13        10.58 o                         
  -9  -6   5          0.98         26.72        13.23 o                         
  -8  -6   5         53.03         55.79        17.54 o                         
  -7  -6   5         20.81         10.13         2.93 o                         
  -6  -6   5          5.58          5.18         2.74 o                         
  -5  -6   5        440.23        432.36        38.09 o                         
  -4  -6   5         55.71         41.80        11.30 o                         
  -3  -6   5        180.50        136.45        13.89 o                         
  -2  -6   5        231.45        233.75         8.41 o                         
  -1  -6   5        602.50        588.65        14.22 o                         
   0  -6   5         72.36         81.35         5.61 o                         
   1  -6   5         11.75         11.25         3.07 o                         
   2  -6   5        165.46        166.23         8.87 o                         
   3  -6   5        204.95        200.08         8.52 o                         
   4  -6   5        840.58        877.79        17.81 o                         
   5  -6   5         63.46         70.59         5.85 o                         
   6  -6   5        478.31        464.28        15.66 o                         
   7  -6   5        130.01        128.49         8.22 o                         
   8  -6   5          0.86        -11.75        11.75 o                         
   9  -6   5        101.28         68.19        18.68 o                         
  10  -6   5          4.88          6.97         9.87 o                         
  11  -6   5        178.42        182.58        33.84 o                         
 -10  -5   5         22.83         24.06        13.55 o                         
  -9  -5   5          0.15          2.22         6.53 o                         
  -8  -5   5          9.31          4.86         8.73 o                         
  -7  -5   5         22.06         17.97         5.38 o                         
  -6  -5   5         57.85         45.47        13.28 o                         
  -5  -5   5          1.15         -9.54         9.54 o                         
  -4  -5   5        185.78        221.00        13.66 o                         
  -3  -5   5        526.27        495.12        14.01 o                         
  -2  -5   5         41.21         44.60         4.15 o                         
  -1  -5   5          0.03         -2.47         2.60 o                         
   0  -5   5        187.91        184.50        12.62 o                         
   1  -5   5        116.07        128.47         6.83 o                         
   2  -5   5        322.59        286.99        10.24 o                         
   3  -5   5         90.29         90.74         5.78 o                         
   4  -5   5        634.22        637.50        13.63 o                         
   5  -5   5        591.57        623.47        17.29 o                         
   6  -5   5        237.96        229.13         9.40 o                         
   7  -5   5        165.43        144.57        11.27 o                         
   8  -5   5         34.23         32.30         4.34 o                         
   9  -5   5          0.97         -2.74        10.50 o                         
  10  -5   5          0.18         -5.10        10.75 o                         
  11  -5   5         17.33          9.30         9.91 o                         
 -11  -4   5         38.52         29.18        14.62 o                         
 -10  -4   5          6.57         12.84        10.37 o                         
  -9  -4   5          0.54         -0.01        14.30 o                         
  -8  -4   5          8.48          7.10         3.46 o                         
  -7  -4   5         44.30         40.98         7.80 o                         
  -6  -4   5        191.78        170.49        23.52 o                         
  -5  -4   5        276.84        242.13        14.32 o                         
  -4  -4   5        929.48        973.85        26.12 o                         
  -3  -4   5        145.46        148.04         8.23 o                         
  -2  -4   5         32.53         50.78         7.97 o                         
  -1  -4   5        276.73        254.52         6.75 o                         
   0  -4   5        530.62        503.90        10.75 o                         
   1  -4   5         56.40         52.29         6.13 o                         
   2  -4   5        113.93        106.27         8.81 o                         
   3  -4   5         19.02         28.48         3.03 o                         
   4  -4   5        431.92        450.59         9.94 o                         
   5  -4   5          4.49          2.43         2.15 o                         
   6  -4   5        155.20        149.75         7.42 o                         
   7  -4   5         31.50         24.49        13.44 o                         
   8  -4   5        108.21        105.16         9.14 o                         
   9  -4   5         32.76         51.66        16.27 o                         
  10  -4   5          9.66         14.92        10.91 o                         
  11  -4   5         13.47          2.15         8.75 o                         
 -11  -3   5         32.29         34.28        13.46 o                         
 -10  -3   5          4.35         12.39         6.85 o                         
  -9  -3   5         13.16         14.47        10.24 o                         
  -8  -3   5         95.66        106.08         9.87 o                         
  -7  -3   5         46.11         56.88         9.16 o                         
  -6  -3   5         91.36        109.41        12.10 o                         
  -5  -3   5         26.02         30.92         6.61 o                         
  -4  -3   5          0.03          2.19         4.24 o                         
  -3  -3   5        229.88        243.79        21.46 o                         
  -2  -3   5         52.11         58.72         3.75 o                         
  -1  -3   5        565.11        548.42        10.94 o                         
   0  -3   5          0.23          1.56         1.88 o                         
   1  -3   5        153.44        158.85         5.86 o                         
   2  -3   5       1133.18       1067.78        12.72 o                         
   3  -3   5        492.36        504.72        14.65 o                         
   4  -3   5        124.74        119.85         5.69 o                         
   5  -3   5        151.34        147.04         5.21 o                         
   6  -3   5          8.47          8.58         2.41 o                         
   7  -3   5         30.69         38.28         8.51 o                         
   8  -3   5         21.21         18.02         4.54 o                         
   9  -3   5         94.89        128.08        25.61 o                         
  10  -3   5         15.26         31.54        13.95 o                         
 -12  -2   5         13.94          9.14         9.95 o                         
 -11  -2   5          0.17          7.58         4.85 o                         
 -10  -2   5        110.85        138.47        13.69 o                         
  -9  -2   5         71.04         68.41        16.84 o                         
  -8  -2   5        134.88        130.32        11.88 o                         
  -7  -2   5         13.29         11.99         2.12 o                         
  -6  -2   5         64.79         60.47         5.47 o                         
  -5  -2   5       1033.37       1006.62        36.56 o                         
  -4  -2   5       1009.62        955.37        19.49 o                         
  -3  -2   5         12.41         16.05         3.30 o                         
  -2  -2   5       2018.40       1927.60        19.15 o                         
  -1  -2   5         24.77         38.34         3.54 o                         
   0  -2   5         19.68          9.09         1.94 o                         
   1  -2   5        846.65        851.99         9.22 o                         
   2  -2   5         82.12         70.78         5.67 o                         
   3  -2   5         36.13         69.31         8.84 o                         
   4  -2   5         70.67         82.18         8.13 o                         
   5  -2   5        428.80        459.90        24.03 o                         
   6  -2   5          2.59         -0.63         3.12 o                         
   7  -2   5          4.66          0.93         2.52 o                         
   8  -2   5          5.52          3.46         2.51 o                         
   9  -2   5         20.30         24.93        15.57 o                         
  10  -2   5          9.86         13.09        11.14 o                         
 -12  -1   5          1.40        -10.99        10.99 o                         
 -11  -1   5         21.29         20.96        10.56 o                         
 -10  -1   5         34.87         30.82         5.70 o                         
  -9  -1   5        626.14        637.80        26.74 o                         
  -8  -1   5         13.05         18.10         4.86 o                         
  -7  -1   5        346.67        348.81        14.50 o                         
  -6  -1   5          9.52          5.16         2.70 o                         
  -5  -1   5        302.46        278.04        24.20 o                         
  -4  -1   5        513.96        528.80        13.77 o                         
  -3  -1   5          7.54         13.78         3.07 o                         
  -2  -1   5         42.26         38.07         4.66 o                         
  -1  -1   5          0.38          5.48         2.54 o                         
   0  -1   5          1.26          2.23         2.35 o                         
   1  -1   5         27.12         23.35         3.98 o                         
   2  -1   5         96.08        113.00         8.38 o                         
   3  -1   5       1796.79       1931.49        43.58 o                         
   4  -1   5          0.66         -0.75        10.67 o                         
   5  -1   5         44.81         43.34         2.75 o                         
   6  -1   5        117.02        113.99         5.43 o                         
   7  -1   5         73.92         81.82         5.21 o                         
   8  -1   5         18.79          3.72        12.73 o                         
   9  -1   5         77.75        114.38        25.62 o                         
  10  -1   5          4.84         -1.61         8.55 o                         
 -13   0   5          6.64          8.58         9.19 o                         
 -12   0   5          2.64         -0.19         7.97 o                         
 -11   0   5         75.82         78.83        11.24 o                         
 -10   0   5         91.31        106.50        11.98 o                         
  -9   0   5          3.65          1.94         4.45 o                         
  -8   0   5         10.14         10.68         3.83 o                         
  -7   0   5         28.44         23.37         4.75 o                         
  -6   0   5          2.22         -1.32         3.16 o                         
  -5   0   5        409.98        366.38        31.59 o                         
  -4   0   5        892.02        869.22        18.98 o                         
  -3   0   5        310.73        277.63        16.19 o                         
  -2   0   5       1000.87       1002.77        23.10 o                         
  -1   0   5         80.68         66.94         5.64 o                         
   0   0   5       1061.63       1136.08        27.50 o                         
   1   0   5       1679.70       1646.52        21.30 o                         
   2   0   5        692.72        635.51        11.64 o                         
   3   0   5         70.32         71.40         5.54 o                         
   4   0   5        128.98        116.12         6.90 o                         
   5   0   5         32.81         31.13         3.93 o                         
   6   0   5          9.59         10.97         4.00 o                         
   7   0   5         35.57         38.18         4.51 o                         
   8   0   5          5.64          2.34         6.91 o                         
   9   0   5         96.57         93.70        24.27 o                         
 -13   1   5         13.92          9.60        10.78 o                         
 -12   1   5         19.53         37.38        15.26 o                         
 -11   1   5         47.46         34.45         8.25 o                         
 -10   1   5        262.74        260.12        19.27 o                         
  -9   1   5          4.57          2.65         4.28 o                         
  -8   1   5         10.21          7.16         3.17 o                         
  -7   1   5        477.67        442.41        17.12 o                         
  -6   1   5       1143.74       1180.54        33.03 o                         
  -5   1   5       1583.49       1805.44        56.38 o                         
  -4   1   5        565.69        546.92        23.77 o                         
  -3   1   5       2192.80       1924.80        70.34 o                         
  -2   1   5          1.62         -0.32         4.22 o                         
  -1   1   5       1218.25       1440.56        26.20 o                         
   0   1   5          0.04          0.85         1.66 o                         
   1   1   5        114.92        112.75         5.70 o                         
   2   1   5        161.85        171.83         6.54 o                         
   3   1   5        795.54        817.32        16.40 o                         
   4   1   5          0.93         -3.04         3.04 o                         
   5   1   5        160.13        158.26        11.05 o                         
   6   1   5         22.63         16.07         3.27 o                         
   7   1   5         31.35         33.76        12.83 o                         
   8   1   5          0.86         -4.97         9.93 o                         
   9   1   5         23.70         34.43        16.01 o                         
 -13   2   5         33.12         40.39        14.40 o                         
 -12   2   5         25.37         29.81        12.07 o                         
 -11   2   5         36.30         24.79        12.33 o                         
 -10   2   5        487.93        511.56        27.08 o                         
  -9   2   5          3.06         -0.51         4.36 o                         
  -8   2   5        129.53        132.24         9.05 o                         
  -7   2   5         84.67         71.90         8.73 o                         
  -6   2   5         59.46         59.43         7.64 o                         
  -5   2   5         47.45         57.04        20.83 o                         
  -4   2   5       1270.08       1367.09        47.57 o                         
  -3   2   5        171.22        181.77        12.34 o                         
  -2   2   5       3765.09       4006.09        64.18 o                         
  -1   2   5       1206.51       1352.95        27.82 o                         
   0   2   5        160.89        150.56         8.01 o                         
   1   2   5        159.24        153.19         7.79 o                         
   2   2   5        480.86        485.07        12.80 o                         
   3   2   5        376.03        364.77        13.00 o                         
   4   2   5        134.44        143.66         8.68 o                         
   5   2   5         18.85         16.30         2.95 o                         
   6   2   5         19.53          7.12         3.76 o                         
   7   2   5          9.23         13.54         5.04 o                         
   8   2   5          8.75          6.98        12.13 o                         
 -14   3   5         44.49         40.08        15.90 o                         
 -13   3   5          2.23         14.58        11.26 o                         
 -12   3   5        219.43        207.07        28.43 o                         
 -11   3   5          1.37          6.91         6.85 o                         
 -10   3   5        352.63        344.01        43.61 o                         
  -9   3   5         11.75         13.62         5.66 o                         
  -8   3   5         15.35         16.74         4.42 o                         
  -7   3   5        216.96        199.67        12.41 o                         
  -6   3   5         39.32         27.50         8.71 o                         
  -5   3   5        758.26        934.28        43.84 o                         
  -4   3   5        807.50        550.48       264.48 o                         
  -3   3   5        261.51        235.73        14.28 o                         
  -2   3   5        290.75        289.43        15.00 o                         
  -1   3   5          0.54          1.57         3.29 o                         
   0   3   5        803.76        810.23        23.18 o                         
   1   3   5        146.91        142.17         8.47 o                         
   2   3   5          9.00         11.01         3.32 o                         
   3   3   5        273.95        258.29        10.96 o                         
   4   3   5         84.52         97.74         8.11 o                         
   5   3   5         27.87         22.45         3.80 o                         
   6   3   5          0.07          8.46        11.71 o                         
   7   3   5         50.84         61.16        12.48 o                         
   8   3   5          4.25         -4.95         8.97 o                         
 -14   4   5         56.44         66.68        18.99 o                         
 -13   4   5         50.86         33.79        12.43 o                         
 -12   4   5        337.86        322.50        35.29 o                         
 -11   4   5        105.98        100.98        19.64 o                         
 -10   4   5         99.68         83.05        16.23 o                         
  -9   4   5          2.91          5.97         4.48 o                         
  -8   4   5        114.99        109.87         9.93 o                         
  -7   4   5        239.99        218.16        13.34 o                         
  -6   4   5         42.65         37.28         7.07 o                         
  -5   4   5        566.09        512.97        32.63 o                         
  -4   4   5       1463.45       1604.58        39.12 o                         
  -3   4   5         96.71         91.38         9.79 o                         
  -2   4   5        624.70        647.37        23.95 o                         
  -1   4   5        796.72        778.27        20.84 o                         
   0   4   5          1.06          1.34         4.21 o                         
   1   4   5          2.47          2.83         2.72 o                         
   2   4   5         19.64         20.83         4.00 o                         
   3   4   5        353.39        377.16        14.24 o                         
   4   4   5          2.21          6.49         6.94 o                         
   5   4   5          8.45         12.26         3.75 o                         
   6   4   5        127.93        131.62        24.49 o                         
   7   4   5          7.81          6.26         7.29 o                         
 -14   5   5         15.72         17.30        11.59 o                         
 -13   5   5          4.48         11.93        11.43 o                         
 -12   5   5        343.17        363.55        37.17 o                         
 -11   5   5         74.20         75.94        17.89 o                         
 -10   5   5         14.32         20.64        11.26 o                         
  -9   5   5        229.82        226.14        25.87 o                         
  -8   5   5         10.35         11.93         5.34 o                         
  -7   5   5          0.71          1.72         4.10 o                         
  -6   5   5        106.00        108.94        12.19 o                         
  -5   5   5        968.66       1054.40        34.81 o                         
  -4   5   5        645.84        681.18        27.54 o                         
  -3   5   5        505.67        560.98        35.82 o                         
  -2   5   5        469.36        507.68        18.64 o                         
  -1   5   5         42.79         41.46         4.32 o                         
   0   5   5         43.64         42.32         7.05 o                         
   1   5   5          0.54          0.75         3.03 o                         
   2   5   5         15.79         13.69         3.82 o                         
   3   5   5         91.04         86.30         7.41 o                         
   4   5   5          9.05         16.30         5.93 o                         
   5   5   5         39.06         46.11        12.23 o                         
   6   5   5         34.28         22.95        14.09 o                         
 -14   6   5         15.84          2.43         7.86 o                         
 -13   6   5         12.33         20.60        13.66 o                         
 -12   6   5        150.70        153.09        24.65 o                         
 -11   6   5          1.78         -4.39         8.89 o                         
 -10   6   5         78.85         73.85        15.62 o                         
  -9   6   5        418.75        427.65        36.70 o                         
  -8   6   5         39.65         33.00        11.74 o                         
  -7   6   5        558.70        473.44        52.88 o                         
  -6   6   5          6.58          6.63         5.07 o                         
  -5   6   5        171.20        179.27        15.65 o                         
  -4   6   5        385.93        392.20        48.13 o                         
  -3   6   5          0.03          0.60         2.86 o                         
  -2   6   5        701.89        770.64        20.89 o                         
  -1   6   5        106.88        108.28        12.12 o                         
   0   6   5          0.19         -0.87         4.15 o                         
   1   6   5        571.52        625.62        29.99 o                         
   2   6   5         80.18         70.13        10.53 o                         
   3   6   5         85.56         86.25         9.23 o                         
   4   6   5         17.75          3.69        10.97 o                         
   5   6   5         12.43          4.11         4.70 o                         
   6   6   5          1.82         -9.06         9.06 o                         
 -14   7   5        192.80        185.06        30.44 o                         
 -13   7   5          2.87         -2.92         9.19 o                         
 -12   7   5        282.54        268.15        33.27 o                         
 -11   7   5          7.52          2.16         7.83 o                         
 -10   7   5         96.67         70.31        16.22 o                         
  -9   7   5        587.89        573.60        44.20 o                         
  -8   7   5        124.98        132.79        21.66 o                         
  -7   7   5        482.13        437.70        37.05 o                         
  -6   7   5       1190.67       1198.60        59.91 o                         
  -5   7   5        392.22        417.78        24.44 o                         
  -4   7   5        450.35        451.61        26.54 o                         
  -3   7   5         68.86         65.94         9.01 o                         
  -2   7   5         31.69         26.64         5.45 o                         
  -1   7   5         23.77          6.95         7.27 o                         
   0   7   5         17.97         10.79         7.42 o                         
   1   7   5         63.33         69.13        15.57 o                         
   2   7   5         68.99         61.15         9.17 o                         
   3   7   5          6.05          7.64         7.99 o                         
   4   7   5         26.71         22.41         9.74 o                         
   5   7   5         12.12          4.53         8.14 o                         
 -14   8   5        125.45        123.81        24.27 o                         
 -13   8   5          0.01         -6.59         9.55 o                         
 -12   8   5         94.83        102.92        21.71 o                         
 -11   8   5          9.64         -9.08         9.08 o                         
 -10   8   5        183.33        189.79        26.32 o                         
  -9   8   5          0.36          2.04         8.13 o                         
  -8   8   5        312.09        283.34        32.26 o                         
  -7   8   5        233.81        229.44        28.01 o                         
  -6   8   5        173.57        153.53        22.38 o                         
  -5   8   5        259.99        265.57        29.38 o                         
  -4   8   5        413.40        366.76        35.67 o                         
  -3   8   5         40.51         36.58         5.28 o                         
  -2   8   5         33.76         37.78         5.60 o                         
  -1   8   5         14.44         10.58         8.06 o                         
   0   8   5          5.38         -0.28         7.06 o                         
   1   8   5         74.19         68.56        16.72 o                         
   2   8   5         27.58         35.60         8.19 o                         
   3   8   5         63.03         80.99        13.25 o                         
   4   8   5          0.02          1.04         5.72 o                         
 -14   9   5         21.90         16.79        12.59 o                         
 -13   9   5          2.46         -3.51        10.02 o                         
 -12   9   5         33.44         44.78        14.19 o                         
 -11   9   5        107.57        102.70        21.44 o                         
 -10   9   5          2.44         -2.22         9.21 o                         
  -9   9   5        381.45        384.87        15.93 o                         
  -8   9   5        185.10        162.16        25.15 o                         
  -7   9   5         98.82        109.80        19.93 o                         
  -6   9   5          5.52         12.30         9.17 o                         
  -5   9   5        965.50        989.98        57.63 o                         
  -4   9   5          0.44         -1.30         5.70 o                         
  -3   9   5         62.34         51.92         6.40 o                         
  -2   9   5         12.62          5.44         3.99 o                         
  -1   9   5        105.19         92.12        19.54 o                         
   0   9   5          1.63         -2.18         9.12 o                         
   1   9   5        105.56         86.97        19.83 o                         
   2   9   5          0.09         10.77         9.93 o                         
   3   9   5         60.80         71.08        14.27 o                         
 -13  10   5          0.03          3.09         8.73 o                         
 -12  10   5         54.91         50.43        16.13 o                         
 -11  10   5         31.57         34.65        14.90 o                         
 -10  10   5         80.00         69.37         7.66 o                         
  -9  10   5        270.27        248.89        33.03 o                         
  -8  10   5         70.75         71.09        19.40 o                         
  -7  10   5        415.66        495.82        44.72 o                         
  -6  10   5          6.52          5.34         9.11 o                         
  -5  10   5         11.63          4.42         8.80 o                         
  -4  10   5          7.38          9.15         5.12 o                         
  -3  10   5         28.14         22.48         5.57 o                         
  -2  10   5         33.78         40.18        14.45 o                         
  -1  10   5         11.47         -6.24        10.22 o                         
   0  10   5          2.91          4.81         8.02 o                         
   1  10   5         31.10         37.42        14.93 o                         
   2  10   5         13.12          4.17        10.40 o                         
 -13  11   5         17.95         17.16        12.64 o                         
 -12  11   5         34.09         32.05        14.03 o                         
 -11  11   5         29.53         18.92        10.36 o                         
 -10  11   5          0.00          9.42         9.25 o                         
  -9  11   5         33.32         30.04        14.77 o                         
  -8  11   5         63.01         89.62        16.46 o                         
  -7  11   5         43.91         58.57        18.17 o                         
  -6  11   5         44.93         42.30        14.99 o                         
  -5  11   5         57.41         51.36        10.64 o                         
  -4  11   5          0.29         -5.18         5.18 o                         
  -3  11   5         38.65          6.24         8.31 o                         
  -2  11   5          0.09         -6.77         9.71 o                         
  -1  11   5          7.79          8.39         7.91 o                         
   0  11   5         22.79         16.05        11.38 o                         
 -12  12   5          9.21          8.79        10.37 o                         
 -11  12   5        230.07        249.70        36.51 o                         
 -10  12   5          7.71         -0.05         8.84 o                         
  -9  12   5        142.52        171.76        23.89 o                         
  -8  12   5          0.00         15.62        11.15 o                         
  -7  12   5        267.96        319.06        40.92 o                         
  -6  12   5         44.35         29.70         9.82 o                         
  -5  12   5         35.32         27.83         9.31 o                         
  -4  12   5         17.26         24.31        11.57 o                         
  -3  12   5         20.24         10.22         9.28 o                         
  -2  12   5         20.07         24.12        13.68 o                         
  -1  12   5         12.37         -2.36         8.43 o                         
 -10  13   5          2.78          3.57        10.03 o                         
  -9  13   5        137.91        160.40        30.53 o                         
  -8  13   5          3.41         -1.00         9.52 o                         
  -7  13   5         22.89          5.93        19.57 o                         
  -6  13   5          4.99          3.30         5.89 o                         
  -5  13   5          5.37          9.09        13.61 o                         
  -4  13   5         16.79         29.03        16.78 o                         
  -3  13   5          0.09         13.26        13.03 o                         
   0 -14   6          1.47          5.58        13.00 o                         
   1 -14   6         16.86         43.22        17.48 o                         
   2 -14   6         11.64         -5.32         8.35 o                         
   3 -14   6         27.67         48.84        36.41 o                         
   4 -14   6          0.97          3.82         6.01 o                         
   5 -14   6         15.94         15.02         8.46 o                         
   6 -14   6        115.98        111.01        14.02 o                         
   7 -14   6          2.45         -2.97         5.94 o                         
  -2 -13   6         20.06         41.03        17.58 o                         
  -1 -13   6         21.29         14.62        12.38 o                         
   0 -13   6          1.07          5.99        11.30 o                         
   1 -13   6         92.03        109.70        25.70 o                         
   2 -13   6          0.34          1.80         8.66 o                         
   3 -13   6          2.93          6.72         8.33 o                         
   4 -13   6         56.25         55.11         9.58 o                         
   5 -13   6          7.36         10.16         5.41 o                         
   6 -13   6         84.75         78.56        11.54 o                         
   7 -13   6          0.31         -3.17         5.19 o                         
   8 -13   6        195.23        169.93        20.48 o                         
  -4 -12   6         64.41         81.47        24.64 o                         
  -3 -12   6          0.53         -2.77         9.34 o                         
  -2 -12   6         31.85         47.05        16.41 o                         
  -1 -12   6          0.52         16.19        12.75 o                         
   0 -12   6         13.65         17.99        12.89 o                         
   1 -12   6         44.32         32.99        11.41 o                         
   2 -12   6          6.08         14.53         7.15 o                         
   3 -12   6        108.22        108.07        12.33 o                         
   4 -12   6         38.17         28.63         7.05 o                         
   5 -12   6         34.01         31.24         7.39 o                         
   6 -12   6        112.51        105.21        14.92 o                         
   7 -12   6         42.51         41.89         9.87 o                         
   8 -12   6         12.93          6.83         6.46 o                         
   9 -12   6          6.60         11.14         7.25 o                         
  -5 -11   6         14.34          1.83         9.24 o                         
  -4 -11   6         77.06        100.48        25.20 o                         
  -3 -11   6         14.56          4.51        10.28 o                         
  -2 -11   6         17.02          8.22         9.79 o                         
  -1 -11   6         89.31        109.27        11.84 o                         
   0 -11   6         39.29         28.70         6.96 o                         
   1 -11   6         12.66         13.36         5.52 o                         
   2 -11   6          0.08          1.41         4.13 o                         
   3 -11   6          6.84          6.17         5.89 o                         
   4 -11   6         91.52         85.46        13.35 o                         
   5 -11   6          2.85          2.00         6.76 o                         
   6 -11   6        363.98        380.65        26.20 o                         
   7 -11   6         61.86         80.45        10.86 o                         
   8 -11   6         36.79         44.70         8.76 o                         
   9 -11   6          1.42         10.50         7.79 o                         
  10 -11   6          4.79         -0.03         6.47 o                         
  -6 -10   6          5.84          2.02         8.13 o                         
  -5 -10   6          1.86          6.41         9.15 o                         
  -4 -10   6          0.34          4.06         8.23 o                         
  -3 -10   6          1.05         14.79         9.99 o                         
  -2 -10   6         28.45         34.25        12.17 o                         
  -1 -10   6         80.34         85.95        10.19 o                         
   0 -10   6          0.30         -3.68         3.68 o                         
   1 -10   6         38.34         37.15         6.37 o                         
   2 -10   6         86.43         79.04         8.16 o                         
   3 -10   6          1.16         -4.07         4.07 o                         
   4 -10   6        148.64        154.07        12.41 o                         
   5 -10   6          2.41         -4.28         5.20 o                         
   6 -10   6        541.85        559.82        20.86 o                         
   7 -10   6        114.09         94.70        10.64 o                         
   8 -10   6         98.53        104.49        11.66 o                         
   9 -10   6          0.96          2.10         4.17 o                         
  10 -10   6          3.49         -8.48         8.48 o                         
  -7  -9   6         13.58         14.59        12.28 o                         
  -6  -9   6         19.95          6.77        12.59 o                         
  -5  -9   6          1.99         -7.41        11.01 o                         
  -4  -9   6         50.16         51.64        16.53 o                         
  -3  -9   6         61.39         56.08         4.96 o                         
  -2  -9   6        105.75        103.02         9.64 o                         
  -1  -9   6        403.01        400.12        20.02 o                         
   0  -9   6         73.08         85.73         8.82 o                         
   1  -9   6        216.36        199.97        13.16 o                         
   2  -9   6         16.05         10.91         3.11 o                         
   3  -9   6        490.71        483.83        18.01 o                         
   4  -9   6         56.03         57.10         6.62 o                         
   5  -9   6         54.32         43.53         5.70 o                         
   6  -9   6        100.67         92.35         8.28 o                         
   7  -9   6         87.50         90.41        10.27 o                         
   8  -9   6          3.32          2.21         3.87 o                         
   9  -9   6          2.71         -0.19         3.38 o                         
  10  -9   6         32.99         -0.44         8.35 o                         
  -8  -8   6         32.55         37.48        18.60 o                         
  -7  -8   6          7.62          6.49         9.64 o                         
  -6  -8   6          9.14         22.86        13.69 o                         
  -5  -8   6         28.53         20.33        10.67 o                         
  -4  -8   6         75.68         80.44         7.86 o                         
  -3  -8   6         11.85          8.66         2.70 o                         
  -2  -8   6          7.20          5.47         4.00 o                         
  -1  -8   6        280.41        278.80        13.63 o                         
   0  -8   6        184.74        186.66        10.21 o                         
   1  -8   6        380.00        356.41        14.29 o                         
   2  -8   6         50.47         46.39         4.99 o                         
   3  -8   6        485.72        472.35        15.06 o                         
   4  -8   6         68.49         68.42         5.96 o                         
   5  -8   6          6.82          7.09         3.38 o                         
   6  -8   6        364.40        345.35        14.27 o                         
   7  -8   6         23.89         29.23         4.75 o                         
   8  -8   6         17.33         17.68         5.99 o                         
   9  -8   6         32.53         68.33        20.15 o                         
  10  -8   6         39.83         44.03        19.14 o                         
  -9  -7   6         19.30          5.25        10.81 o                         
  -8  -7   6          4.46         -6.76        10.94 o                         
  -7  -7   6          0.41         -0.12         8.70 o                         
  -6  -7   6          0.28         -9.55        12.27 o                         
  -5  -7   6          1.25          3.79         8.25 o                         
  -4  -7   6         67.17         64.57         7.20 o                         
  -3  -7   6        231.63        232.27        14.48 o                         
  -2  -7   6         47.91         45.03         4.32 o                         
  -1  -7   6        775.05        779.31        24.38 o                         
   0  -7   6          0.01         -1.95         2.56 o                         
   1  -7   6         47.61         56.15         5.16 o                         
   2  -7   6         88.41         96.87         6.66 o                         
   3  -7   6        100.15         97.71         7.58 o                         
   4  -7   6        479.44        450.56        15.97 o                         
   5  -7   6          5.87          2.15         3.59 o                         
   6  -7   6        126.03        132.76        10.00 o                         
   7  -7   6         60.19         67.66         7.41 o                         
   8  -7   6          3.49          1.30         8.34 o                         
   9  -7   6         52.02         91.31        21.54 o                         
  10  -7   6         36.11         32.47        16.65 o                         
 -10  -6   6         12.39          9.25        10.48 o                         
  -9  -6   6         10.21         17.44         9.16 o                         
  -8  -6   6          1.75          7.75         9.19 o                         
  -7  -6   6         10.26         35.14        13.08 o                         
  -6  -6   6          5.56          8.67        10.19 o                         
  -5  -6   6        168.88        191.66        26.11 o                         
  -4  -6   6         13.41          2.42         6.85 o                         
  -3  -6   6          0.63          2.11         3.14 o                         
  -2  -6   6        135.28        149.57         8.64 o                         
  -1  -6   6         36.98         34.90         3.72 o                         
   0  -6   6        152.77        197.96         8.63 o                         
   1  -6   6         51.94         53.70         7.18 o                         
   2  -6   6        176.09        170.78         9.13 o                         
   3  -6   6         34.98         39.12         4.06 o                         
   4  -6   6        528.68        533.67        13.60 o                         
   5  -6   6          0.06          1.84         2.27 o                         
   6  -6   6        246.75        295.64        10.76 o                         
   7  -6   6        124.68        117.33        10.14 o                         
   8  -6   6         10.47         14.03         4.26 o                         
   9  -6   6         63.82         84.56        21.35 o                         
  10  -6   6         15.80         27.43        15.97 o                         
 -10  -5   6         33.42         38.90        16.11 o                         
  -9  -5   6         31.37         29.33        12.52 o                         
  -8  -5   6         16.59         -2.93         7.95 o                         
  -7  -5   6         56.29         49.09        15.13 o                         
  -6  -5   6         25.42         15.23         9.65 o                         
  -5  -5   6          2.93          0.78         6.45 o                         
  -4  -5   6          2.04         -3.90         3.90 o                         
  -3  -5   6         64.26         58.56         5.42 o                         
  -2  -5   6        418.61        420.64        12.49 o                         
  -1  -5   6        161.75        173.41         6.28 o                         
   0  -5   6         54.37         40.05         8.50 o                         
   1  -5   6         18.23         24.93         3.44 o                         
   2  -5   6         55.63         60.97         8.17 o                         
   3  -5   6        697.13        768.72        19.92 o                         
   4  -5   6        308.27        306.26         8.87 o                         
   5  -5   6          5.20         -1.61         2.46 o                         
   6  -5   6          1.36          3.82         2.91 o                         
   7  -5   6         56.44         51.29         4.25 o                         
   8  -5   6         81.91         64.23        13.90 o                         
   9  -5   6         42.76         61.65        17.17 o                         
  10  -5   6          7.30         23.39        12.86 o                         
 -11  -4   6          6.25         20.96        13.76 o                         
 -10  -4   6         28.84         20.48        13.18 o                         
  -9  -4   6          7.73          7.17         7.97 o                         
  -8  -4   6         51.37         48.91        10.24 o                         
  -7  -4   6         25.54         29.93        11.98 o                         
  -6  -4   6        305.99        312.50        31.63 o                         
  -5  -4   6         15.52         12.08         4.10 o                         
  -4  -4   6        313.53        347.92        15.95 o                         
  -3  -4   6         39.87         28.84         4.02 o                         
  -2  -4   6        205.55        208.23         7.95 o                         
  -1  -4   6          8.96         15.63         2.14 o                         
   0  -4   6          4.84          3.34         2.19 o                         
   1  -4   6          3.85          6.35         2.63 o                         
   2  -4   6        382.33        418.78        17.16 o                         
   3  -4   6         37.37         32.75         2.83 o                         
   4  -4   6         16.48          4.61         3.34 o                         
   5  -4   6        265.83        232.25         8.94 o                         
   6  -4   6         18.08         13.26         1.45 o                         
   7  -4   6         68.75         70.18        17.93 o                         
   8  -4   6         39.73         16.48         9.37 o                         
   9  -4   6         18.49         28.90        12.38 o                         
  10  -4   6          3.47          4.82         9.52 o                         
 -12  -3   6          8.48          1.17         7.61 o                         
 -11  -3   6          1.13          4.69         9.84 o                         
 -10  -3   6         44.94         63.46        17.20 o                         
  -9  -3   6        103.11         96.08        20.74 o                         
  -8  -3   6          0.25         12.20         9.65 o                         
  -7  -3   6         69.74         58.68        10.33 o                         
  -6  -3   6        208.15        195.68        11.41 o                         
  -5  -3   6         62.20         74.33         7.57 o                         
  -4  -3   6         17.35         19.26         4.31 o                         
  -3  -3   6        101.26        143.69        70.20 o                         
  -2  -3   6          0.26         12.66         4.71 o                         
  -1  -3   6         28.72         23.46         3.56 o                         
   0  -3   6          2.02          7.87         2.50 o                         
   1  -3   6         17.59         14.02         2.13 o                         
   2  -3   6         42.60         30.25         2.90 o                         
   3  -3   6         45.01         39.19         5.86 o                         
   4  -3   6        134.98        122.34        10.42 o                         
   5  -3   6        129.90        141.31        15.18 o                         
   6  -3   6          0.05          5.46         7.42 o                         
   7  -3   6         32.05         28.72        13.03 o                         
   8  -3   6          0.00          4.32         8.23 o                         
   9  -3   6         42.77         31.88        15.04 o                         
  10  -3   6          0.26        -13.19        14.12 o                         
 -12  -2   6         23.16         52.90        17.15 o                         
 -11  -2   6          6.65         18.55        11.65 o                         
 -10  -2   6        416.52        488.68        43.34 o                         
  -9  -2   6          5.45          1.05         2.44 o                         
  -8  -2   6        178.35        171.44         8.14 o                         
  -7  -2   6         52.68         48.49         4.40 o                         
  -6  -2   6       1023.07       1017.80        27.81 o                         
  -5  -2   6         22.84         19.01         2.25 o                         
  -4  -2   6          1.73          6.81         2.67 o                         
  -3  -2   6        229.46        188.01         8.38 o                         
  -2  -2   6       2019.51       2092.82        20.15 o                         
  -1  -2   6       1906.48       1971.11        19.16 o                         
   0  -2   6       1194.54       1101.79        18.83 o                         
   1  -2   6       1085.96       1142.95        14.64 o                         
   2  -2   6        332.24        349.97        13.67 o                         
   3  -2   6         26.23         23.53         4.55 o                         
   4  -2   6        213.34        228.07        12.38 o                         
   5  -2   6         20.11         28.17         7.05 o                         
   6  -2   6        194.36        180.69        25.49 o                         
   7  -2   6          0.04          0.26         8.40 o                         
   8  -2   6          5.60         -7.57        10.92 o                         
   9  -2   6         35.74         35.34        16.85 o                         
 -13  -1   6         37.65         48.07        19.17 o                         
 -12  -1   6         48.96         56.64        18.67 o                         
 -11  -1   6         32.31         37.55        13.92 o                         
 -10  -1   6        203.13        202.18        15.91 o                         
  -9  -1   6        187.95        183.24        14.35 o                         
  -8  -1   6          0.07          3.04         3.10 o                         
  -7  -1   6       1044.49       1059.13        30.42 o                         
  -6  -1   6        505.95        465.47        14.93 o                         
  -5  -1   6        359.90        338.63        13.39 o                         
  -4  -1   6        638.43        670.51        18.45 o                         
  -3  -1   6        668.81        654.10        19.72 o                         
  -2  -1   6       4937.37       4922.99        49.45 o                         
  -1  -1   6         68.07         62.36         5.81 o                         
   0  -1   6        206.19        179.82        13.30 o                         
   1  -1   6        734.79        730.85        36.35 o                         
   2  -1   6          3.11          5.15         2.72 o                         
   3  -1   6          1.08         -0.26         3.10 o                         
   4  -1   6         23.30         32.86         6.95 o                         
   5  -1   6          5.01          5.07         4.23 o                         
   6  -1   6         87.65         87.35        19.60 o                         
   7  -1   6         93.44         91.66        20.10 o                         
   8  -1   6          0.85         -9.94         9.94 o                         
   9  -1   6         14.86         28.47        15.13 o                         
 -13   0   6          0.79          0.19         8.73 o                         
 -12   0   6         55.88         39.61        15.17 o                         
 -11   0   6          1.94         -5.86         9.41 o                         
 -10   0   6        162.09        186.66        15.79 o                         
  -9   0   6         24.93         35.51         7.22 o                         
  -8   0   6          0.10          3.51         4.12 o                         
  -7   0   6        521.65        569.57        25.45 o                         
  -6   0   6        126.48        121.98         7.09 o                         
  -5   0   6         70.88         66.29         7.01 o                         
  -4   0   6         22.87         14.39         3.71 o                         
  -3   0   6        746.91        687.80        16.31 o                         
  -2   0   6        106.31         98.96         7.90 o                         
  -1   0   6         60.23         33.95        26.40 o                         
   0   0   6       1899.90       1897.82        20.90 o                         
   1   0   6         98.24        113.62         4.59 o                         
   2   0   6        407.01        371.41        11.58 o                         
   3   0   6         94.34        103.09         4.83 o                         
   4   0   6        708.07        714.78        19.95 o                         
   5   0   6         31.10         25.34         2.75 o                         
   6   0   6         58.42         58.68         9.75 o                         
   7   0   6        142.31        177.69        28.51 o                         
   8   0   6          0.35        -14.38        14.38 o                         
   9   0   6         24.51         36.40        17.39 o                         
 -13   1   6          6.95         -0.02         8.62 o                         
 -12   1   6        176.06        201.19        29.57 o                         
 -11   1   6          0.00         -1.10         4.13 o                         
 -10   1   6         35.52         28.28         7.21 o                         
  -9   1   6         66.56         71.95         9.95 o                         
  -8   1   6         36.94         32.52         6.38 o                         
  -7   1   6         19.84         19.77         3.76 o                         
  -6   1   6        114.09        112.28         7.52 o                         
  -5   1   6        565.72        592.12        24.87 o                         
  -4   1   6       1389.16       1603.90        36.72 o                         
  -3   1   6        104.71        100.20         9.18 o                         
  -2   1   6       2132.57       2145.23        36.75 o                         
  -1   1   6       2306.04       2432.70        43.99 o                         
   0   1   6          1.95          4.34         2.70 o                         
   1   1   6         16.72         15.69         2.52 o                         
   2   1   6        717.57        738.14        13.60 o                         
   3   1   6        181.66        173.46         7.23 o                         
   4   1   6         29.27         28.20         3.22 o                         
   5   1   6         94.52        101.02         9.70 o                         
   6   1   6         69.09         62.69         8.50 o                         
   7   1   6         16.39         18.15        13.46 o                         
   8   1   6          4.00          2.11        10.97 o                         
 -14   2   6          0.01         -5.10        10.23 o                         
 -13   2   6         58.87         60.62        18.29 o                         
 -12   2   6         61.64         59.46        15.83 o                         
 -11   2   6          3.59          0.94         6.12 o                         
 -10   2   6         10.75         15.39         5.51 o                         
  -9   2   6         71.22         64.58         9.82 o                         
  -8   2   6         10.93          9.82         3.81 o                         
  -7   2   6         74.79         83.43         8.26 o                         
  -6   2   6         20.76         23.45         3.58 o                         
  -5   2   6        484.41        507.10        31.48 o                         
  -4   2   6        848.09        951.35        28.97 o                         
  -3   2   6       1705.82       1732.63        37.30 o                         
  -2   2   6       2885.82       3138.66       100.19 o                         
  -1   2   6         94.94         78.70         7.67 o                         
   0   2   6        176.56        199.40         9.42 o                         
   1   2   6          8.97         12.99         2.92 o                         
   2   2   6         12.10          3.81         3.04 o                         
   3   2   6        103.17         95.48         6.79 o                         
   4   2   6          8.55          8.80         2.75 o                         
   5   2   6        132.28         99.14        22.01 o                         
   6   2   6        132.02        144.50        25.46 o                         
   7   2   6         25.62         21.11        12.42 o                         
   8   2   6          3.89          1.04         8.01 o                         
 -14   3   6         17.04          5.41         8.23 o                         
 -13   3   6          9.80         -3.11         8.88 o                         
 -12   3   6        289.98        255.90        32.09 o                         
 -11   3   6        134.57        125.29        21.53 o                         
 -10   3   6         12.86          8.19         5.29 o                         
  -9   3   6        319.68        311.72        20.73 o                         
  -8   3   6         37.34         55.72        10.44 o                         
  -7   3   6         31.99         40.72         6.33 o                         
  -6   3   6         79.83         84.36        10.60 o                         
  -5   3   6         42.80         20.97        11.30 o                         
  -4   3   6        367.04        396.35        20.16 o                         
  -3   3   6         63.03         62.50         8.14 o                         
  -2   3   6        316.33        341.42        16.92 o                         
  -1   3   6        329.73        318.62        15.77 o                         
   0   3   6         83.83        105.65         7.66 o                         
   1   3   6         51.51         54.91         5.54 o                         
   2   3   6        268.19        272.41        12.19 o                         
   3   3   6          1.11         -2.04         2.42 o                         
   4   3   6        111.65        107.98         8.55 o                         
   5   3   6        221.28        232.36        12.80 o                         
   6   3   6          1.41         -7.51         7.51 o                         
   7   3   6         98.13         93.62        24.87 o                         
 -14   4   6         97.30        107.63        23.31 o                         
 -13   4   6          1.73         10.38        10.22 o                         
 -12   4   6        111.39        125.63        22.95 o                         
 -11   4   6         94.73         81.76        18.37 o                         
 -10   4   6          7.32         14.15         9.10 o                         
  -9   4   6         30.44         31.87        13.21 o                         
  -8   4   6         56.74         55.14         7.39 o                         
  -7   4   6         12.35          7.43         5.26 o                         
  -6   4   6        144.28        185.67        22.02 o                         
  -5   4   6        356.76        399.88        23.13 o                         
  -4   4   6        476.10        472.48        22.29 o                         
  -3   4   6          0.95          0.19         3.69 o                         
  -2   4   6         19.92         33.12         6.33 o                         
  -1   4   6        166.56        139.40        17.40 o                         
   0   4   6        131.87        133.04        11.07 o                         
   1   4   6         39.31         31.86         4.87 o                         
   2   4   6         16.33         22.64         4.51 o                         
   3   4   6         37.77         28.08         4.45 o                         
   4   4   6         27.97         28.80         4.95 o                         
   5   4   6         27.79         29.18         7.40 o                         
   6   4   6          0.61          5.39        10.57 o                         
 -14   5   6          6.81        -10.29        13.79 o                         
 -13   5   6         10.85          4.60         8.68 o                         
 -12   5   6        161.01        170.63        26.41 o                         
 -11   5   6         73.79         41.98        15.00 o                         
 -10   5   6         48.54         15.12         9.95 o                         
  -9   5   6        139.09        100.98        18.41 o                         
  -8   5   6          4.61          8.99         5.52 o                         
  -7   5   6         27.02         30.32         8.29 o                         
  -6   5   6        243.26        269.46        42.04 o                         
  -5   5   6        534.18        558.03        25.96 o                         
  -4   5   6       1156.09       1276.40        64.98 o                         
  -3   5   6        211.57        221.81        16.06 o                         
  -2   5   6          3.04          3.62         3.34 o                         
  -1   5   6          0.02          1.19         3.74 o                         
   0   5   6          5.23          4.61         4.37 o                         
   1   5   6          0.08         -2.67         2.90 o                         
   2   5   6         25.70         18.71         6.79 o                         
   3   5   6          8.15          8.28         3.59 o                         
   4   5   6         18.93          8.53         5.13 o                         
   5   5   6         29.32         37.24        13.11 o                         
   6   5   6          3.14        -10.80        10.80 o                         
 -14   6   6         18.78          7.91         8.46 o                         
 -13   6   6         68.85         81.71        18.84 o                         
 -12   6   6         34.01         38.83        13.60 o                         
 -11   6   6        111.83        129.72        23.27 o                         
 -10   6   6         53.91         48.65        14.17 o                         
  -9   6   6        607.43        537.01        42.01 o                         
  -8   6   6         77.20         58.36        15.55 o                         
  -7   6   6        964.33       1014.85        54.06 o                         
  -6   6   6         19.29         20.60         7.14 o                         
  -5   6   6       1448.64       1588.37        47.75 o                         
  -4   6   6         28.19         20.04         3.38 o                         
  -3   6   6        156.77        142.17        11.16 o                         
  -2   6   6        188.73        213.43        10.75 o                         
  -1   6   6          2.35          1.36         3.78 o                         
   0   6   6          1.02         -0.37         5.72 o                         
   1   6   6         27.76         23.81         5.18 o                         
   2   6   6          1.24         -2.79        12.34 o                         
   3   6   6        144.27        149.59        12.26 o                         
   4   6   6          1.43         -5.18         5.18 o                         
   5   6   6         41.83         25.07        13.50 o                         
 -14   7   6         73.31         80.48        20.47 o                         
 -13   7   6          2.40         10.21         9.58 o                         
 -12   7   6        102.23        139.61        24.86 o                         
 -11   7   6          1.78         -9.41         9.41 o                         
 -10   7   6         33.50         17.53        11.35 o                         
  -9   7   6        498.32        454.77        39.84 o                         
  -8   7   6          0.55         16.06         9.95 o                         
  -7   7   6       1049.13       1060.16        57.62 o                         
  -6   7   6        134.19        135.93        21.35 o                         
  -5   7   6        499.38        506.80        40.07 o                         
  -4   7   6          6.88         13.70         4.18 o                         
  -3   7   6         28.03         35.64         6.44 o                         
  -2   7   6        135.37        142.18        13.64 o                         
  -1   7   6        216.18        207.42        25.44 o                         
   0   7   6         29.81         19.46         9.63 o                         
   1   7   6        163.36        164.94        15.27 o                         
   2   7   6         32.72         21.48        12.24 o                         
   3   7   6         84.65         94.48        10.65 o                         
   4   7   6          0.88         -0.05         8.76 o                         
 -14   8   6        195.57        223.51        33.72 o                         
 -13   8   6          6.70         -2.45         8.76 o                         
 -12   8   6        152.40        171.57        27.84 o                         
 -11   8   6        120.47        113.14        22.29 o                         
 -10   8   6          1.61          5.64         2.98 o                         
  -9   8   6         16.87          9.70         9.25 o                         
  -8   8   6          5.06         -3.13         9.54 o                         
  -7   8   6        134.40        117.44        20.54 o                         
  -6   8   6         46.35         38.94        12.15 o                         
  -5   8   6        155.56        161.87        23.20 o                         
  -4   8   6        127.70        126.68        10.62 o                         
  -3   8   6        185.97        150.40         9.97 o                         
  -2   8   6         15.56         10.77         8.73 o                         
  -1   8   6          4.51         -5.48         8.30 o                         
   0   8   6         28.11          9.75         7.27 o                         
   1   8   6        120.92        133.62        14.59 o                         
   2   8   6          4.33          1.21         4.95 o                         
   3   8   6         81.42         96.75        14.94 o                         
 -13   9   6          0.12          1.68         8.16 o                         
 -12   9   6         11.27          1.77         9.15 o                         
 -11   9   6        155.06        159.16        25.98 o                         
 -10   9   6          2.38          0.65         8.80 o                         
  -9   9   6         50.52         56.08        16.11 o                         
  -8   9   6         45.07         30.94        12.65 o                         
  -7   9   6         71.86         87.80        18.90 o                         
  -6   9   6          0.18        -10.72        10.72 o                         
  -5   9   6         52.97         86.64        19.00 o                         
  -4   9   6        188.33        161.14        14.95 o                         
  -3   9   6         98.44         89.52         8.23 o                         
  -2   9   6         69.55         75.37        12.47 o                         
  -1   9   6         45.98         22.21         8.97 o                         
   0   9   6         50.57         47.39        14.52 o                         
   1   9   6        146.29        143.32        17.77 o                         
   2   9   6          2.89         -3.36         7.95 o                         
 -13  10   6          0.47          9.11         9.76 o                         
 -12  10   6          0.01          2.58         8.75 o                         
 -11  10   6         39.37         56.47        17.97 o                         
 -10  10   6         79.06         67.13        18.26 o                         
  -9  10   6        157.82        147.99        26.09 o                         
  -8  10   6         13.63          7.28         9.32 o                         
  -7  10   6        602.83        695.56        53.59 o                         
  -6  10   6         11.61          1.63         9.62 o                         
  -5  10   6         42.78         52.02        10.31 o                         
  -4  10   6         10.13         14.15         6.49 o                         
  -3  10   6          0.54          1.58         4.87 o                         
  -2  10   6         62.30         54.50        15.79 o                         
  -1  10   6         16.42         -9.95         9.95 o                         
   0  10   6         25.18         30.77        13.62 o                         
   1  10   6          1.73          6.66         8.09 o                         
 -12  11   6         28.36         27.03        13.19 o                         
 -11  11   6         52.97         71.74        19.66 o                         
 -10  11   6         64.33         72.42        19.86 o                         
  -9  11   6         77.62        107.41        24.00 o                         
  -8  11   6         98.88        108.80        16.70 o                         
  -7  11   6         27.00         41.82        15.75 o                         
  -6  11   6          0.85          9.03        11.12 o                         
  -5  11   6         68.45         37.59         9.35 o                         
  -4  11   6         42.62         30.02         8.25 o                         
  -3  11   6          4.09         -2.77         8.50 o                         
  -2  11   6          3.65         12.42        10.99 o                         
  -1  11   6          7.23          2.43         8.33 o                         
 -11  12   6        122.51        126.15        28.04 o                         
 -10  12   6          2.36         -9.48        11.26 o                         
  -9  12   6         18.23         19.65         9.04 o                         
  -8  12   6          1.05        -10.33        10.33 o                         
  -7  12   6         29.76         58.21        19.67 o                         
  -6  12   6         11.34          6.89         6.11 o                         
  -5  12   6         10.42         10.11         6.93 o                         
  -4  12   6         25.31         24.81        13.76 o                         
  -3  12   6          2.24         -5.76        10.17 o                         
  -2  12   6          1.70          2.55         9.28 o                         
 -10  13   6         17.95         21.79        14.82 o                         
  -9  13   6         48.44         49.99        18.82 o                         
  -8  13   6          3.03         -3.54         9.70 o                         
  -7  13   6          0.28          3.29         6.74 o                         
  -6  13   6         38.46         22.75        16.03 o                         
  -5  13   6          0.54         15.99        12.56 o                         
   0 -14   7          7.24         13.58        11.34 o                         
   1 -14   7         26.06         51.88        19.19 o                         
   2 -14   7          0.78         20.18        12.04 o                         
   3 -14   7         70.00         74.28        14.51 o                         
   4 -14   7          1.90         11.51         7.17 o                         
   5 -14   7         50.25         62.96        10.81 o                         
   6 -14   7         85.39         90.94        13.37 o                         
  -2 -13   7          3.70          8.38        12.28 o                         
  -1 -13   7          0.04         20.22        13.83 o                         
   0 -13   7          4.02          1.31         9.61 o                         
   1 -13   7         25.48         50.86        18.08 o                         
   2 -13   7          1.70         15.65         9.20 o                         
   3 -13   7         50.19         50.25        11.81 o                         
   4 -13   7         62.70         78.29        11.65 o                         
   5 -13   7         36.43         27.15         7.79 o                         
   6 -13   7        202.58        266.42        20.48 o                         
   7 -13   7         66.28         58.31        12.49 o                         
   8 -13   7        107.45        115.33        16.65 o                         
  -4 -12   7         12.27         27.66        14.94 o                         
  -3 -12   7          2.17          5.49         8.84 o                         
  -2 -12   7          4.07         24.36        15.89 o                         
  -1 -12   7          8.34         -0.94        10.04 o                         
   0 -12   7          0.54         -7.09         9.52 o                         
   1 -12   7         37.76         65.37        18.02 o                         
   2 -12   7         60.84         59.11        11.31 o                         
   3 -12   7        130.23        121.60        15.86 o                         
   4 -12   7         27.86         18.22         5.64 o                         
   5 -12   7         66.88         47.30         8.48 o                         
   6 -12   7         51.68         62.17        11.76 o                         
   7 -12   7         19.87         18.54         7.02 o                         
   8 -12   7         12.30          6.72         5.92 o                         
  -5 -11   7          3.52          5.41        10.75 o                         
  -4 -11   7         10.34          7.62        11.62 o                         
  -3 -11   7         15.11         13.59        12.71 o                         
  -2 -11   7          0.07          2.51         7.90 o                         
  -1 -11   7        231.84        255.62        34.60 o                         
   0 -11   7        139.69        126.03        13.06 o                         
   1 -11   7         25.11         27.86         5.85 o                         
   2 -11   7         11.18          9.37         3.54 o                         
   3 -11   7         80.77         78.44        10.36 o                         
   4 -11   7          1.04         -6.06         6.06 o                         
   5 -11   7         64.51         71.18        11.67 o                         
   6 -11   7         16.88         17.43         6.11 o                         
   7 -11   7         32.10         23.43         7.90 o                         
   8 -11   7         20.70         14.34         5.18 o                         
   9 -11   7         15.49          6.29         7.16 o                         
  -6 -10   7          7.85         18.01        13.46 o                         
  -5 -10   7          2.60         -7.23         9.79 o                         
  -4 -10   7         11.67          8.38         9.43 o                         
  -3 -10   7         75.90         63.69        19.33 o                         
  -2 -10   7         49.34         51.90        15.78 o                         
  -1 -10   7        117.87        128.38        11.74 o                         
   0 -10   7        157.61        134.00        11.77 o                         
   1 -10   7          0.83         -1.13         3.77 o                         
   2 -10   7        232.47        204.43        14.32 o                         
   3 -10   7          4.16          2.77         4.91 o                         
   4 -10   7         39.00         33.95         5.62 o                         
   5 -10   7         57.46         51.21         6.55 o                         
   6 -10   7        198.20        172.77        14.22 o                         
   7 -10   7          9.88          8.47         4.56 o                         
   8 -10   7        117.90        106.48        11.54 o                         
   9 -10   7          9.44         -5.71         7.83 o                         
  -7  -9   7         18.37         16.86        12.17 o                         
  -6  -9   7          0.42          3.27        11.33 o                         
  -5  -9   7          0.01         -2.17         9.90 o                         
  -4  -9   7         46.95         54.28        15.85 o                         
  -3  -9   7          2.90          1.54         8.96 o                         
  -2  -9   7          7.33          4.07         3.53 o                         
  -1  -9   7         90.13        118.68         9.64 o                         
   0  -9   7          0.04          0.73         3.87 o                         
   1  -9   7        115.37        119.00        10.30 o                         
   2  -9   7          7.97          3.06         2.22 o                         
   3  -9   7         80.88         73.93         6.76 o                         
   4  -9   7        181.16        176.21        11.08 o                         
   5  -9   7          7.99         -0.13         3.37 o                         
   6  -9   7         65.40         65.55         6.62 o                         
   7  -9   7          7.45         13.59         4.69 o                         
   8  -9   7         31.55         38.61         6.83 o                         
   9  -9   7          2.87          7.83         6.62 o                         
  10  -9   7          5.56          4.45         8.74 o                         
  -8  -8   7          5.97         12.27        12.95 o                         
  -7  -8   7          0.30         -9.45         9.45 o                         
  -6  -8   7         47.39         73.12        19.62 o                         
  -5  -8   7          0.08         -9.78         9.78 o                         
  -4  -8   7          0.24          4.07         7.04 o                         
  -3  -8   7        406.21        434.99        21.63 o                         
  -2  -8   7         31.83         29.97         3.93 o                         
  -1  -8   7          1.20         -3.65         3.65 o                         
   0  -8   7         79.94         66.21         6.34 o                         
   1  -8   7        240.71        266.08        11.12 o                         
   2  -8   7         14.61         11.62         3.26 o                         
   3  -8   7        168.16        176.09         9.27 o                         
   4  -8   7         56.31         54.99         6.13 o                         
   5  -8   7          0.49          1.07         2.98 o                         
   6  -8   7          5.39          3.92         4.89 o                         
   7  -8   7         29.21         25.63         7.99 o                         
   8  -8   7          3.19         -1.26         6.61 o                         
   9  -8   7          0.03         20.25         8.52 o                         
  10  -8   7          5.18         -7.32         8.11 o                         
  -9  -7   7          0.07         21.66        15.16 o                         
  -8  -7   7         14.41         17.12        11.91 o                         
  -7  -7   7         27.03         31.33        15.60 o                         
  -6  -7   7         17.97          0.72         7.41 o                         
  -5  -7   7        110.92        109.57        21.48 o                         
  -4  -7   7        152.54        157.19        12.01 o                         
  -3  -7   7         30.66         26.65         6.17 o                         
  -2  -7   7         69.79         73.27         5.17 o                         
  -1  -7   7       1048.44       1129.58        27.94 o                         
   0  -7   7         24.16         23.11         4.78 o                         
   1  -7   7          8.40         10.14         3.01 o                         
   2  -7   7         51.73         51.21         4.97 o                         
   3  -7   7         39.41         31.97         4.55 o                         
   4  -7   7        354.22        363.65        15.85 o                         
   5  -7   7         24.02         18.16         4.50 o                         
   6  -7   7        169.61        158.72         7.91 o                         
   7  -7   7         90.24         90.38         8.36 o                         
   8  -7   7          5.24          4.46         5.55 o                         
   9  -7   7         74.47         66.14        13.65 o                         
  10  -7   7         62.15         33.95        11.35 o                         
 -10  -6   7          0.52         -2.64         8.09 o                         
  -9  -6   7         40.96         39.16        11.22 o                         
  -8  -6   7          1.57         24.02        11.79 o                         
  -7  -6   7         29.46         33.27        15.97 o                         
  -6  -6   7        216.15        260.53        30.90 o                         
  -5  -6   7          2.98         -7.17         9.27 o                         
  -4  -6   7        156.35        159.52        22.54 o                         
  -3  -6   7        520.24        506.54        16.69 o                         
  -2  -6   7        710.96        742.35        18.12 o                         
  -1  -6   7        106.83        120.75         6.14 o                         
   0  -6   7          9.31          5.86         2.32 o                         
   1  -6   7         24.00         21.57         3.99 o                         
   2  -6   7          4.67          4.05         2.96 o                         
   3  -6   7          0.07         -0.27         2.28 o                         
   4  -6   7        684.95        637.83        15.30 o                         
   5  -6   7         39.99         43.71         3.69 o                         
   6  -6   7         63.27         59.66         5.79 o                         
   7  -6   7          2.74         -1.13         3.58 o                         
   8  -6   7         76.11         43.57        10.10 o                         
   9  -6   7         11.93         38.94        15.98 o                         
  10  -6   7          5.57          0.75        14.23 o                         
 -11  -5   7         35.42         49.96        18.40 o                         
 -10  -5   7         37.45         56.37        18.23 o                         
  -9  -5   7          0.61         -8.21         9.94 o                         
  -8  -5   7          7.22          6.39         7.05 o                         
  -7  -5   7         30.28         45.50        14.37 o                         
  -6  -5   7        189.19        211.29        27.89 o                         
  -5  -5   7          3.44         -6.71         8.86 o                         
  -4  -5   7        215.64        223.02        13.67 o                         
  -3  -5   7         11.34         15.74         4.00 o                         
  -2  -5   7       1013.87       1065.79        23.51 o                         
  -1  -5   7        428.36        488.24        13.59 o                         
   0  -5   7         78.26         91.77         6.11 o                         
   1  -5   7        258.88        288.18        12.69 o                         
   2  -5   7        119.24        147.98        11.83 o                         
   3  -5   7        279.35        290.40        10.70 o                         
   4  -5   7       1114.08       1200.13        23.65 o                         
   5  -5   7         39.15         33.35         3.80 o                         
   6  -5   7          0.02         -2.03         4.91 o                         
   7  -5   7          0.31          2.04         5.20 o                         
   8  -5   7         10.20         12.98        12.05 o                         
   9  -5   7         12.05          6.63        11.88 o                         
  10  -5   7         11.29         17.01        12.85 o                         
 -11  -4   7         46.55         49.45        19.80 o                         
 -10  -4   7         76.42         83.38        20.73 o                         
  -9  -4   7          1.39         -1.53        12.60 o                         
  -8  -4   7         26.00         24.99        13.27 o                         
  -7  -4   7         55.43         36.90         8.72 o                         
  -6  -4   7         41.04         37.60        15.34 o                         
  -5  -4   7         22.03         17.03         5.02 o                         
  -4  -4   7          0.29         -3.53         4.32 o                         
  -3  -4   7        791.05        743.05        38.21 o                         
  -2  -4   7          2.35         -1.61         3.01 o                         
  -1  -4   7         33.47         32.33         3.89 o                         
   0  -4   7        150.06        143.36         5.88 o                         
   1  -4   7        329.19        352.22        12.35 o                         
   2  -4   7         32.49         18.13         4.81 o                         
   3  -4   7         20.34         26.06         4.21 o                         
   4  -4   7         56.35         57.96         8.98 o                         
   5  -4   7          3.63         -0.62         5.72 o                         
   6  -4   7         70.05         58.82        10.04 o                         
   7  -4   7        184.17        212.35        30.60 o                         
   8  -4   7          0.20         -2.41         8.62 o                         
   9  -4   7          8.51         13.71        11.46 o                         
 -12  -3   7         30.18         20.69        12.29 o                         
 -11  -3   7         46.24         63.78        18.24 o                         
 -10  -3   7          0.81         -9.47         9.47 o                         
  -9  -3   7         44.22         35.63        12.63 o                         
  -8  -3   7         42.24         29.78        10.61 o                         
  -7  -3   7          0.03          2.85         4.47 o                         
  -6  -3   7        243.98        268.12        10.48 o                         
  -5  -3   7         95.99         93.97         6.11 o                         
  -4  -3   7          6.72          3.40         3.38 o                         
  -3  -3   7        484.22        497.45        14.38 o                         
  -2  -3   7        123.51         93.86         6.29 o                         
  -1  -3   7       1342.71       1399.92        18.60 o                         
   0  -3   7        140.85        175.19         7.57 o                         
   1  -3   7         48.09         49.91         3.22 o                         
   2  -3   7         14.75         15.02         4.74 o                         
   3  -3   7         69.03         84.91        10.68 o                         
   4  -3   7        468.69        500.98        26.60 o                         
   5  -3   7         13.27         12.93         5.40 o                         
   6  -3   7          6.18         -5.93         6.11 o                         
   7  -3   7          4.14          6.24         8.90 o                         
   8  -3   7         67.49         97.07        23.75 o                         
   9  -3   7         11.05         37.59        16.89 o                         
 -12  -2   7         31.46         46.39        16.76 o                         
 -11  -2   7          2.06          0.25         8.85 o                         
 -10  -2   7          8.55          6.40         2.16 o                         
  -9  -2   7        312.17        327.15        11.82 o                         
  -8  -2   7        677.15        702.39        15.89 o                         
  -7  -2   7         92.10         79.19         5.75 o                         
  -6  -2   7        383.98        358.30         9.80 o                         
  -5  -2   7        228.61        216.86         7.94 o                         
  -4  -2   7         48.74         43.10         5.52 o                         
  -3  -2   7         16.48         18.33         4.04 o                         
  -2  -2   7        290.13        296.59        11.08 o                         
  -1  -2   7        119.79        159.26         6.42 o                         
   0  -2   7          3.31          2.45         2.50 o                         
   1  -2   7         96.13        136.74        15.79 o                         
   2  -2   7        623.62        633.70        19.52 o                         
   3  -2   7        402.52        445.39        16.87 o                         
   4  -2   7         26.13         32.52         7.77 o                         
   5  -2   7          1.73          4.43         7.73 o                         
   6  -2   7         38.49         22.57        11.01 o                         
   7  -2   7          0.07          5.49         9.63 o                         
   8  -2   7          5.60         -0.94        11.33 o                         
   9  -2   7          4.03         27.79        16.43 o                         
 -13  -1   7         25.93         24.75        14.35 o                         
 -12  -1   7         62.70         71.35        19.83 o                         
 -11  -1   7          6.16         17.55        11.94 o                         
 -10  -1   7         59.01         53.86         8.28 o                         
  -9  -1   7        501.69        462.30        21.80 o                         
  -8  -1   7         20.90         16.89         6.24 o                         
  -7  -1   7         37.23         30.72         4.01 o                         
  -6  -1   7        314.18        313.46        12.04 o                         
  -5  -1   7          2.50          4.87         3.40 o                         
  -4  -1   7         57.59         45.12        14.20 o                         
  -3  -1   7         47.40         38.62         6.85 o                         
  -2  -1   7       4767.11       5424.54        83.59 o                         
  -1  -1   7         36.12         51.47         7.16 o                         
   0  -1   7        111.82         98.57         4.84 o                         
   1  -1   7        200.72        211.45        18.22 o                         
   2  -1   7       1801.91       1940.75        52.21 o                         
   3  -1   7        170.94        198.21        10.66 o                         
   4  -1   7         16.99         10.30         6.04 o                         
   5  -1   7        207.03        192.28        14.13 o                         
   6  -1   7         70.08         69.38        17.71 o                         
   7  -1   7        119.80        131.58        25.49 o                         
   8  -1   7          0.27        -13.51        13.51 o                         
 -13   0   7         31.68         20.70        14.15 o                         
 -12   0   7         42.60         66.00        19.23 o                         
 -11   0   7         18.94         16.61        10.98 o                         
 -10   0   7         20.72         11.28         4.61 o                         
  -9   0   7        299.78        314.30        19.30 o                         
  -8   0   7        132.97        126.23        11.32 o                         
  -7   0   7         53.20         61.75         5.86 o                         
  -6   0   7        258.66        277.92        10.65 o                         
  -5   0   7        998.44        967.66        25.57 o                         
  -4   0   7        238.81        246.75         9.61 o                         
  -3   0   7       1069.30       1157.70        24.32 o                         
  -2   0   7         94.16         73.94         7.32 o                         
  -1   0   7       1018.39       1013.33        22.57 o                         
   0   0   7        326.38        285.27         8.20 o                         
   1   0   7         70.38         77.25         3.55 o                         
   2   0   7       1793.01       1802.72        25.94 o                         
   3   0   7          4.96         12.06         9.24 o                         
   4   0   7          0.86          0.26         2.55 o                         
   5   0   7        175.20        170.84        11.67 o                         
   6   0   7         30.62         31.08         5.51 o                         
   7   0   7         19.50         23.89        12.12 o                         
   8   0   7         16.83         11.48        10.95 o                         
 -13   1   7          6.38         -4.61        10.48 o                         
 -12   1   7         46.31         49.74        16.30 o                         
 -11   1   7        144.55        143.95        15.24 o                         
 -10   1   7          0.05          1.42         4.57 o                         
  -9   1   7         85.95         70.97        11.85 o                         
  -8   1   7          2.24         -1.49         5.80 o                         
  -7   1   7        294.99        279.69        10.43 o                         
  -6   1   7         80.27         67.01         6.55 o                         
  -5   1   7        663.31        756.51        28.06 o                         
  -4   1   7        471.03        485.01        13.71 o                         
  -3   1   7         12.19          6.12         3.41 o                         
  -2   1   7          0.46         -2.12         3.83 o                         
  -1   1   7        480.38        531.04        34.25 o                         
   0   1   7          3.99          5.86         4.27 o                         
   1   1   7        390.56        380.29        10.33 o                         
   2   1   7        233.50        231.84         8.11 o                         
   3   1   7         10.48          5.47         4.34 o                         
   4   1   7          5.62          5.75         2.86 o                         
   5   1   7        164.89        145.36         9.65 o                         
   6   1   7          5.67          6.72         9.25 o                         
   7   1   7          4.40         10.58        10.58 o                         
   8   1   7          2.82          3.43        10.17 o                         
 -14   2   7          0.72        -10.80        10.80 o                         
 -13   2   7         65.07         64.61        17.72 o                         
 -12   2   7         22.59         35.40        12.19 o                         
 -11   2   7        108.48         98.05        13.04 o                         
 -10   2   7         23.69         22.96         6.86 o                         
  -9   2   7        185.94        204.75        34.77 o                         
  -8   2   7        360.07        372.99        21.12 o                         
  -7   2   7         21.06         16.59         3.11 o                         
  -6   2   7        186.44        218.56        16.02 o                         
  -5   2   7        257.80        262.66        16.69 o                         
  -4   2   7       1488.87       1384.27        78.97 o                         
  -3   2   7        188.06        238.33        14.68 o                         
  -2   2   7        560.06        608.89        21.54 o                         
  -1   2   7          1.37         -0.65         2.64 o                         
   0   2   7        149.64        155.67         8.88 o                         
   1   2   7         22.94         19.06         3.38 o                         
   2   2   7         13.76         11.78         2.79 o                         
   3   2   7         79.72         88.87         6.49 o                         
   4   2   7          6.33         -3.95         4.73 o                         
   5   2   7        154.71        159.07        25.96 o                         
   6   2   7          3.83          7.77         7.79 o                         
   7   2   7          0.64        -10.12        11.27 o                         
 -14   3   7          0.17         -3.90         9.39 o                         
 -13   3   7         50.64         45.26        15.48 o                         
 -12   3   7        213.14        221.72        30.37 o                         
 -11   3   7         27.42          2.84         8.47 o                         
 -10   3   7       1174.34       1096.85        39.94 o                         
  -9   3   7          3.95         -0.88         8.83 o                         
  -8   3   7        234.10        228.07        11.11 o                         
  -7   3   7        330.38        352.91        21.68 o                         
  -6   3   7        140.88        159.58        13.79 o                         
  -5   3   7        514.38        549.81        32.17 o                         
  -4   3   7        331.39        345.56        19.40 o                         
  -3   3   7        462.11        510.33        21.86 o                         
  -2   3   7         83.01         66.91         8.24 o                         
  -1   3   7         83.32         98.76         9.61 o                         
   0   3   7         55.40         61.28         7.98 o                         
   1   3   7         13.69          8.15         2.50 o                         
   2   3   7        174.23        190.73         9.67 o                         
   3   3   7        147.39        149.56         9.39 o                         
   4   3   7         11.45          6.72         2.83 o                         
   5   3   7         77.63         91.21        22.50 o                         
   6   3   7          2.59         14.68        10.65 o                         
 -14   4   7         43.08         42.43        16.66 o                         
 -13   4   7         14.67         12.32         9.60 o                         
 -12   4   7        159.97        168.17        27.20 o                         
 -11   4   7         53.43         43.00        14.07 o                         
 -10   4   7        339.91        349.57        34.86 o                         
  -9   4   7         70.32         80.24        11.38 o                         
  -8   4   7        412.63        394.78        24.58 o                         
  -7   4   7        120.15        125.30        13.53 o                         
  -6   4   7         55.46         70.67        10.35 o                         
  -5   4   7       1179.69       1279.40        77.62 o                         
  -4   4   7          2.28         -2.15         4.30 o                         
  -3   4   7         39.27         36.24         7.17 o                         
  -2   4   7         32.05         45.89         7.59 o                         
  -1   4   7         60.04         57.65         7.75 o                         
   0   4   7        127.83        117.44         9.22 o                         
   1   4   7         18.96         19.76         4.05 o                         
   2   4   7          0.67         -3.29         3.29 o                         
   3   4   7        210.99        237.40        13.25 o                         
   4   4   7          0.11         -4.04         4.04 o                         
   5   4   7         17.95          1.75         8.03 o                         
   6   4   7          2.52         10.70        11.82 o                         
 -14   5   7         27.62         30.32        13.63 o                         
 -13   5   7          1.12          4.09         8.14 o                         
 -12   5   7        151.11        158.97        26.04 o                         
 -11   5   7        194.76        180.77        26.94 o                         
 -10   5   7        225.35        254.96        30.29 o                         
  -9   5   7         45.78         24.52        11.35 o                         
  -8   5   7        512.02        540.06        41.17 o                         
  -7   5   7        164.14        162.33        22.07 o                         
  -6   5   7        243.27        247.59        18.85 o                         
  -5   5   7        106.26        116.21        12.58 o                         
  -4   5   7        425.01        416.67        22.79 o                         
  -3   5   7         36.79         18.83         5.43 o                         
  -2   5   7         12.56         14.65         4.59 o                         
  -1   5   7          4.51          5.85         4.14 o                         
   0   5   7        190.20        204.36        13.05 o                         
   1   5   7        161.69        177.23        11.87 o                         
   2   5   7         50.44         41.11         5.94 o                         
   3   5   7         24.02         27.24         4.95 o                         
   4   5   7         15.87          7.43        10.18 o                         
   5   5   7          0.01         -2.49        10.79 o                         
 -14   6   7         71.86         58.51        18.24 o                         
 -13   6   7         55.45         70.32        19.47 o                         
 -12   6   7        147.97        127.13        24.44 o                         
 -11   6   7         17.88         29.70        12.15 o                         
 -10   6   7        134.39        136.98        23.16 o                         
  -9   6   7         37.44         24.18        10.28 o                         
  -8   6   7        191.24        193.06        25.62 o                         
  -7   6   7        394.40        392.17        35.72 o                         
  -6   6   7         41.92         29.37        11.28 o                         
  -5   6   7        496.37        474.07        37.84 o                         
  -4   6   7          7.53          4.07         2.63 o                         
  -3   6   7         65.68         69.28         8.60 o                         
  -2   6   7        628.98        620.48        26.60 o                         
  -1   6   7         12.81         10.90         5.05 o                         
   0   6   7        715.71        782.92        31.60 o                         
   1   6   7          4.44         -1.84         5.34 o                         
   2   6   7        131.81        171.79        17.94 o                         
   3   6   7         43.56         49.46         8.72 o                         
   4   6   7         14.48          4.86         7.99 o                         
 -14   7   7        137.95        179.26        32.16 o                         
 -13   7   7          0.99         -8.87        11.19 o                         
 -12   7   7         17.94         31.96        13.77 o                         
 -11   7   7          1.34          0.75         8.54 o                         
 -10   7   7         81.24         91.17        19.17 o                         
  -9   7   7         13.80          7.67         7.53 o                         
  -8   7   7          1.05          5.10         9.18 o                         
  -7   7   7        564.35        539.84        43.25 o                         
  -6   7   7          1.16         -2.18         9.01 o                         
  -5   7   7        105.00         91.57        18.92 o                         
  -4   7   7        241.55        223.12        12.49 o                         
  -3   7   7        297.83        289.58        30.03 o                         
  -2   7   7          2.61          1.89         6.94 o                         
  -1   7   7          2.93         -9.38         9.38 o                         
   0   7   7         61.05         73.35        15.06 o                         
   1   7   7          1.27          2.27         4.51 o                         
   2   7   7        138.75        158.58        15.85 o                         
   3   7   7         31.66         29.19        17.04 o                         
 -14   8   7        140.14        164.28        30.43 o                         
 -13   8   7         22.03         18.13        11.54 o                         
 -12   8   7        108.08        139.81        26.02 o                         
 -11   8   7         15.25         -6.47        10.26 o                         
 -10   8   7          5.51         -5.62        11.40 o                         
  -9   8   7         46.00         52.66        15.78 o                         
  -8   8   7          8.91         -1.12        11.16 o                         
  -7   8   7          5.88          7.99         8.25 o                         
  -6   8   7         66.33         59.94        16.28 o                         
  -5   8   7        106.88         85.32        18.96 o                         
  -4   8   7         26.26         21.76         5.02 o                         
  -3   8   7         11.80         15.60         3.89 o                         
  -2   8   7          0.11          6.89         8.19 o                         
  -1   8   7         16.80         -0.02         8.00 o                         
   0   8   7        107.90         85.03        18.48 o                         
   1   8   7          2.76         17.47         7.15 o                         
   2   8   7         23.28         34.68        13.50 o                         
 -13   9   7          0.82        -12.51        12.51 o                         
 -12   9   7        106.55        109.17        23.77 o                         
 -11   9   7         76.93         82.96        21.04 o                         
 -10   9   7          8.69         17.22        12.88 o                         
  -9   9   7         10.76         -4.38        12.35 o                         
  -8   9   7        114.41         95.51        20.66 o                         
  -7   9   7          7.31         13.03         8.86 o                         
  -6   9   7         27.62         15.29        11.40 o                         
  -5   9   7         83.20         82.63        19.14 o                         
  -4   9   7        199.51        196.18        15.38 o                         
  -3   9   7          4.61          1.55         4.09 o                         
  -2   9   7         15.12         -8.75        10.84 o                         
  -1   9   7          0.30        -10.76        10.76 o                         
   0   9   7         99.87        113.79        15.01 o                         
   1   9   7         21.91         14.03         8.48 o                         
 -13  10   7         12.23         -2.69         8.72 o                         
 -12  10   7          3.10         19.27        12.83 o                         
 -11  10   7         10.44          8.64         9.39 o                         
 -10  10   7          6.07         -1.48         8.40 o                         
  -9  10   7          0.34          2.00         8.27 o                         
  -8  10   7          3.10         15.95        10.59 o                         
  -7  10   7          0.35         11.72        12.26 o                         
  -6  10   7        279.14        291.48        36.84 o                         
  -5  10   7         33.95         32.82         8.53 o                         
  -4  10   7          1.14          1.00         5.64 o                         
  -3  10   7          0.09         -9.99         9.99 o                         
  -2  10   7         95.74        109.92        23.67 o                         
  -1  10   7          0.00         -6.00         9.17 o                         
   0  10   7         38.35         26.10         8.74 o                         
 -12  11   7          5.01          6.40         8.46 o                         
 -11  11   7         14.90         13.82        12.02 o                         
 -10  11   7          0.80          7.98        11.42 o                         
  -9  11   7         50.47         64.39        19.23 o                         
  -8  11   7          0.14          0.73         6.34 o                         
  -7  11   7         25.36          3.61         9.65 o                         
  -6  11   7         16.30         25.24        11.25 o                         
  -5  11   7         12.98         12.61         7.61 o                         
  -4  11   7          0.04         12.81         9.60 o                         
  -3  11   7          3.12         -5.75        10.90 o                         
  -2  11   7         25.64         48.89        17.72 o                         
 -11  12   7        119.67        110.46        27.44 o                         
 -10  12   7         31.23         31.35        16.33 o                         
  -9  12   7         39.50         47.16        13.24 o                         
  -8  12   7          0.07         -2.37        10.21 o                         
  -7  12   7         23.73         40.72        15.04 o                         
  -6  12   7         55.80         58.64        13.72 o                         
  -5  12   7         91.70        102.47        27.14 o                         
  -4  12   7          8.20         12.63        13.07 o                         
  -8  13   7          4.00          2.32        12.24 o                         
  -7  13   7         94.75        124.25        28.98 o                         
   0 -14   8          9.27         11.54        11.23 o                         
   1 -14   8        113.76        133.68        29.43 o                         
   2 -14   8          3.08         17.82        11.15 o                         
   3 -14   8        200.30        233.46        25.28 o                         
   4 -14   8         13.76         18.28         8.46 o                         
   5 -14   8        139.73        172.65        17.30 o                         
  -2 -13   8          0.53         -4.60        11.44 o                         
  -1 -13   8         38.29         45.69        16.49 o                         
   0 -13   8          0.15         -9.35        12.52 o                         
   1 -13   8         57.14         38.89        16.72 o                         
   2 -13   8         39.97         38.08        11.35 o                         
   3 -13   8         93.65        114.80        17.04 o                         
   4 -13   8          0.00         -4.68         6.88 o                         
   5 -13   8          0.81         -6.22         6.22 o                         
   6 -13   8         13.80          3.52         6.04 o                         
   7 -13   8         31.44         27.69         9.29 o                         
  -4 -12   8          1.05         17.71        13.99 o                         
  -3 -12   8          9.27         12.08        14.63 o                         
  -2 -12   8          4.80        -10.96        11.24 o                         
  -1 -12   8          0.37          3.67         8.35 o                         
   0 -12   8         27.13         24.94        14.03 o                         
   1 -12   8         31.58         24.04         8.64 o                         
   2 -12   8          0.05          8.53         6.28 o                         
   3 -12   8         32.96         24.38         9.10 o                         
   4 -12   8         10.93         23.42         7.03 o                         
   5 -12   8         16.20         -4.91         6.76 o                         
   6 -12   8         25.95         17.54        12.83 o                         
   7 -12   8         16.70         31.65         7.93 o                         
   8 -12   8         29.46         26.07        23.05 o                         
  -5 -11   8          0.04         -7.55         9.28 o                         
  -4 -11   8          1.54          2.78         8.62 o                         
  -3 -11   8         15.67         12.66        12.32 o                         
  -2 -11   8          2.96          3.28         9.13 o                         
  -1 -11   8         44.96         38.06        13.23 o                         
   0 -11   8         43.65         44.40         8.28 o                         
   1 -11   8         38.08         38.11         6.67 o                         
   2 -11   8         42.99         38.34         9.71 o                         
   3 -11   8          0.44         -2.89         9.29 o                         
   4 -11   8         49.37         43.54         9.31 o                         
   5 -11   8          9.34          9.02         5.05 o                         
   6 -11   8          3.16          7.85         4.73 o                         
   7 -11   8         45.57         37.21         7.30 o                         
   8 -11   8         22.89          4.78         7.28 o                         
  -6 -10   8          0.50         10.64        12.77 o                         
  -5 -10   8          0.09         -5.58        10.47 o                         
  -4 -10   8          4.29          2.97         8.38 o                         
  -3 -10   8         46.63         52.17        17.36 o                         
  -2 -10   8          0.24          3.38         4.04 o                         
  -1 -10   8        351.72        384.57        20.84 o                         
   0 -10   8         47.72         50.02         7.15 o                         
   1 -10   8         27.51         24.89         5.51 o                         
   2 -10   8        629.96        618.25        24.96 o                         
   3 -10   8        158.74        194.12        12.27 o                         
   4 -10   8         40.30         20.65         6.66 o                         
   5 -10   8         26.40         13.65         5.13 o                         
   6 -10   8         34.88         43.37         7.32 o                         
   7 -10   8         49.04         38.20         7.43 o                         
   8 -10   8        121.62        149.29        20.12 o                         
   9 -10   8          1.51          1.89         7.11 o                         
  -7  -9   8          0.19          1.14        11.43 o                         
  -6  -9   8          2.23         12.16        11.39 o                         
  -5  -9   8          3.87         -4.07        12.40 o                         
  -4  -9   8          8.17          8.67         8.06 o                         
  -3  -9   8         46.51         50.35         8.48 o                         
  -2  -9   8        332.45        335.95        13.08 o                         
  -1  -9   8          0.04          1.09         2.68 o                         
   0  -9   8        675.09        665.16        23.46 o                         
   1  -9   8         87.34         97.08         9.74 o                         
   2  -9   8        587.18        617.10        17.76 o                         
   3  -9   8          1.37          2.03         3.23 o                         
   4  -9   8        162.56        147.44        10.01 o                         
   5  -9   8          0.48         -2.92         3.21 o                         
   6  -9   8         48.60         60.66         8.22 o                         
   7  -9   8          2.98          4.96         6.70 o                         
   8  -9   8         90.93         94.05        15.28 o                         
   9  -9   8         17.79         29.37        25.15 o                         
  -8  -8   8          6.79         11.28        12.43 o                         
  -7  -8   8          5.68          5.93         9.85 o                         
  -6  -8   8         91.69         94.71        22.03 o                         
  -5  -8   8          0.05          3.80        10.74 o                         
  -4  -8   8        235.72        246.70        16.62 o                         
  -3  -8   8         72.27         90.34        10.93 o                         
  -2  -8   8         91.71        107.62         9.71 o                         
  -1  -8   8          5.91         11.09         3.29 o                         
   0  -8   8         74.60         66.63         6.51 o                         
   1  -8   8          7.27          3.38         2.46 o                         
   2  -8   8        396.26        421.69        14.51 o                         
   3  -8   8          4.13          1.34         3.11 o                         
   4  -8   8        116.54        113.19         8.19 o                         
   5  -8   8          0.69          1.08         3.47 o                         
   6  -8   8          3.22         -7.25         7.25 o                         
   7  -8   8         50.54         48.54         6.37 o                         
   8  -8   8          6.26         14.25         8.23 o                         
   9  -8   8          2.30          0.78         7.23 o                         
  -9  -7   8          0.03         16.24         8.48 o                         
  -8  -7   8         18.19          6.57         9.05 o                         
  -7  -7   8         12.04         21.67        13.64 o                         
  -6  -7   8         73.64         72.02        18.92 o                         
  -5  -7   8        148.78        132.40        23.71 o                         
  -4  -7   8         53.62         61.65        16.50 o                         
  -3  -7   8        428.81        438.60        22.66 o                         
  -2  -7   8         34.40         27.47         5.53 o                         
  -1  -7   8        111.45        137.96        10.91 o                         
   0  -7   8        103.93        107.61         6.33 o                         
   1  -7   8         30.59         31.19         4.40 o                         
   2  -7   8          7.62          8.78         2.87 o                         
   3  -7   8        100.63        104.74         7.69 o                         
   4  -7   8        146.51        142.93         9.72 o                         
   5  -7   8         31.88         30.91         3.63 o                         
   6  -7   8          0.16         -4.40         4.40 o                         
   7  -7   8          4.37          2.53         6.44 o                         
   8  -7   8         40.51         64.33        13.01 o                         
   9  -7   8          3.42         14.84        16.77 o                         
 -10  -6   8         30.04         24.84        15.13 o                         
  -9  -6   8          1.23         -1.53         6.75 o                         
  -8  -6   8          2.38         31.35        13.94 o                         
  -7  -6   8         37.90         74.69        18.75 o                         
  -6  -6   8         17.64         -6.31        10.53 o                         
  -5  -6   8        359.94        411.51        37.68 o                         
  -4  -6   8          5.10         -2.72         9.98 o                         
  -3  -6   8        790.95        848.46        22.33 o                         
  -2  -6   8          0.38          3.51         2.46 o                         
  -1  -6   8        611.22        573.89        12.31 o                         
   0  -6   8        169.73        157.07         7.16 o                         
   1  -6   8        143.59        137.50         8.47 o                         
   2  -6   8         69.12         64.53         8.64 o                         
   3  -6   8        489.01        498.12        13.28 o                         
   4  -6   8        417.85        398.70        11.32 o                         
   5  -6   8          1.93         -0.74         2.95 o                         
   6  -6   8         70.39         57.58        10.49 o                         
   7  -6   8         12.18          5.28         7.57 o                         
   8  -6   8        106.92        121.41        16.06 o                         
   9  -6   8          0.26          4.63         6.44 o                         
 -11  -5   8         30.40         38.09        17.93 o                         
 -10  -5   8          0.17         10.54        11.52 o                         
  -9  -5   8         49.37         43.91        15.74 o                         
  -8  -5   8         40.41         49.87        12.73 o                         
  -7  -5   8        282.07        298.62        35.15 o                         
  -6  -5   8        160.19        177.67        25.03 o                         
  -5  -5   8        523.85        543.57        41.04 o                         
  -4  -5   8        436.61        478.51        25.22 o                         
  -3  -5   8        216.29        211.20        10.81 o                         
  -2  -5   8         33.59         31.55         3.24 o                         
  -1  -5   8        100.32        123.16         7.08 o                         
   0  -5   8          2.18         11.54         3.74 o                         
   1  -5   8        200.24        195.97        12.52 o                         
   2  -5   8        392.00        370.18        12.09 o                         
   3  -5   8         36.84         34.09         2.34 o                         
   4  -5   8         77.35         63.61         4.45 o                         
   5  -5   8        381.21        350.33        23.30 o                         
   6  -5   8          0.46          6.34         4.78 o                         
   7  -5   8          6.15          2.50         6.56 o                         
   8  -5   8          4.71          8.68         6.23 o                         
   9  -5   8          1.45          3.82         4.88 o                         
 -11  -4   8         58.50         67.29        21.55 o                         
 -10  -4   8         44.76         31.73        13.80 o                         
  -9  -4   8        110.08        107.99        21.85 o                         
  -8  -4   8         68.09        103.20        20.71 o                         
  -7  -4   8          3.29         -0.73         5.85 o                         
  -6  -4   8         19.96         20.16         6.49 o                         
  -5  -4   8        264.41        273.07        15.40 o                         
  -4  -4   8          0.02         -2.41         4.16 o                         
  -3  -4   8        525.08        503.67        14.24 o                         
  -2  -4   8        123.77        120.35         6.54 o                         
  -1  -4   8         25.39         24.09         4.12 o                         
   0  -4   8          5.27          3.96         2.51 o                         
   1  -4   8        162.48        165.54         6.67 o                         
   2  -4   8       2605.83       2567.93        63.38 o                         
   3  -4   8          6.76          6.26        10.22 o                         
   4  -4   8          0.25          0.47        10.36 o                         
   5  -4   8        278.42        275.93        19.91 o                         
   6  -4   8          2.98         -1.79         4.47 o                         
   7  -4   8         54.50         56.34        10.05 o                         
   8  -4   8         19.06         13.51         6.75 o                         
   9  -4   8         70.27         88.23        24.88 o                         
 -12  -3   8          0.22         -8.50         8.50 o                         
 -11  -3   8         25.78         39.33        15.30 o                         
 -10  -3   8         19.95         34.18        14.63 o                         
  -9  -3   8         54.36         55.90        16.15 o                         
  -8  -3   8         14.27         22.07        10.37 o                         
  -7  -3   8        128.18        124.01         9.06 o                         
  -6  -3   8        107.91        116.14         8.93 o                         
  -5  -3   8        252.15        257.88        14.83 o                         
  -4  -3   8         94.09         96.17         5.74 o                         
  -3  -3   8        339.95        359.56        10.47 o                         
  -2  -3   8          6.29          0.07         2.38 o                         
  -1  -3   8       1187.37       1254.39        17.57 o                         
   0  -3   8        147.72        141.05         6.46 o                         
   1  -3   8        469.96        479.22        11.10 o                         
   2  -3   8        391.37        394.43        22.57 o                         
   3  -3   8         40.29         38.71        11.38 o                         
   4  -3   8          1.15         -3.16         4.53 o                         
   5  -3   8        499.95        559.52        26.64 o                         
   6  -3   8         24.09         22.87         6.04 o                         
   7  -3   8         34.55         43.99        13.14 o                         
   8  -3   8          0.65         22.01        15.92 o                         
 -12  -2   8          1.46         -0.71         8.13 o                         
 -11  -2   8         23.58         17.11        10.63 o                         
 -10  -2   8          8.74          0.81         7.06 o                         
  -9  -2   8        145.89        147.16         8.29 o                         
  -8  -2   8        309.41        302.07        10.51 o                         
  -7  -2   8        157.97        153.60         7.20 o                         
  -6  -2   8        279.62        281.73        11.81 o                         
  -5  -2   8        605.00        660.71        27.80 o                         
  -4  -2   8         21.51         17.82         3.85 o                         
  -3  -2   8        696.12        684.52        19.34 o                         
  -2  -2   8        103.67        101.74         6.37 o                         
  -1  -2   8        195.13        201.39         7.56 o                         
   0  -2   8         94.67         81.38         5.20 o                         
   1  -2   8         23.21         54.78        14.75 o                         
   2  -2   8         31.76         43.84         9.27 o                         
   3  -2   8          6.57          5.93         6.70 o                         
   4  -2   8          7.23         26.35        13.03 o                         
   5  -2   8        150.92        166.89        25.87 o                         
   6  -2   8         74.81        105.43        12.07 o                         
   7  -2   8         16.00          4.48        11.00 o                         
   8  -2   8          5.66         -0.05         7.72 o                         
 -13  -1   8         37.10         30.64        16.28 o                         
 -12  -1   8          0.42         -0.04         9.03 o                         
 -11  -1   8        148.10        134.43        25.29 o                         
 -10  -1   8        128.50        136.12        12.24 o                         
  -9  -1   8        441.77        426.34        17.18 o                         
  -8  -1   8         55.56         63.31         6.53 o                         
  -7  -1   8       1039.14        968.18        26.41 o                         
  -6  -1   8        500.05        524.57        19.51 o                         
  -5  -1   8        444.75        447.56        27.17 o                         
  -4  -1   8        808.09        787.40        43.13 o                         
  -3  -1   8          2.95          3.82         3.17 o                         
  -2  -1   8         33.42         32.85         4.37 o                         
  -1  -1   8        645.03        749.30        14.25 o                         
   0  -1   8        530.36        546.41        10.99 o                         
   1  -1   8        447.21        457.18        33.30 o                         
   2  -1   8        105.85        116.86        12.97 o                         
   3  -1   8         22.50         18.06         9.67 o                         
   4  -1   8         12.99         13.86         4.82 o                         
   5  -1   8          8.13          6.21         3.14 o                         
   6  -1   8          1.79         -3.27         7.55 o                         
   7  -1   8         44.41         59.24        19.25 o                         
   8  -1   8          1.08         -9.03        10.93 o                         
 -13   0   8          9.65         24.46        13.83 o                         
 -12   0   8         26.11         18.90        10.70 o                         
 -11   0   8          2.02         -0.74         9.13 o                         
 -10   0   8        310.86        314.75        19.78 o                         
  -9   0   8         47.33         37.57         7.15 o                         
  -8   0   8        517.50        531.91        18.46 o                         
  -7   0   8         47.20         39.60         4.70 o                         
  -6   0   8       1075.12       1222.93        38.95 o                         
  -5   0   8        177.69        195.11        12.22 o                         
  -4   0   8        110.33         99.09         6.42 o                         
  -3   0   8         86.00         92.46         6.65 o                         
  -2   0   8          6.98         10.91         2.96 o                         
  -1   0   8          0.75          3.42         2.05 o                         
   0   0   8        484.46        482.74        10.37 o                         
   1   0   8        838.12        831.22        22.98 o                         
   2   0   8        852.65        812.99        17.56 o                         
   3   0   8        440.15        440.49        38.52 o                         
   4   0   8        100.06        102.78        20.23 o                         
   5   0   8        144.44        158.58        26.47 o                         
   6   0   8         48.98         60.59        17.89 o                         
   7   0   8         45.35         61.16        19.37 o                         
 -13   1   8         15.63         36.26        16.14 o                         
 -12   1   8         28.14         24.44        11.31 o                         
 -11   1   8         83.26         75.99        10.53 o                         
 -10   1   8        315.06        362.79        23.10 o                         
  -9   1   8         35.35         28.99         5.12 o                         
  -8   1   8         50.18         51.83         5.84 o                         
  -7   1   8        221.62        225.20        10.98 o                         
  -6   1   8         88.14        108.44        12.67 o                         
  -5   1   8       1510.97       1620.04        41.61 o                         
  -4   1   8        104.25        103.29         7.03 o                         
  -3   1   8        265.44        232.57        14.20 o                         
  -2   1   8          4.42          7.81         3.49 o                         
  -1   1   8          0.91          2.08         2.03 o                         
   0   1   8         30.49         35.82         3.68 o                         
   1   1   8        281.49        285.53         9.11 o                         
   2   1   8          2.87          0.18         2.44 o                         
   3   1   8        410.79        395.74        15.42 o                         
   4   1   8        117.96        108.48        10.06 o                         
   5   1   8          5.17         -3.29         8.62 o                         
   6   1   8          6.00          9.52        12.38 o                         
   7   1   8          1.13         -7.48        11.07 o                         
 -14   2   8          1.74          2.65         9.31 o                         
 -13   2   8         24.85         30.32        14.31 o                         
 -12   2   8         97.92         81.98        17.98 o                         
 -11   2   8         93.19         99.79        12.97 o                         
 -10   2   8          3.39          3.33         5.43 o                         
  -9   2   8        141.10        140.97        10.09 o                         
  -8   2   8        372.18        324.39        13.50 o                         
  -7   2   8        240.54        230.47        20.82 o                         
  -6   2   8         58.93         51.56         7.91 o                         
  -5   2   8         27.39         15.19         5.78 o                         
  -4   2   8        277.02        305.86        18.06 o                         
  -3   2   8        299.06        327.76        17.60 o                         
  -2   2   8        247.36        277.36        15.44 o                         
  -1   2   8         89.85         92.05         5.06 o                         
   0   2   8        459.75        494.15        15.87 o                         
   1   2   8         20.02         21.21         3.57 o                         
   2   2   8          7.68          6.05         2.03 o                         
   3   2   8         61.08         60.85         4.81 o                         
   4   2   8          0.69         -4.46         7.64 o                         
   5   2   8         34.41         46.90        17.04 o                         
   6   2   8          6.52          8.25         8.86 o                         
 -14   3   8          1.95          5.04         8.72 o                         
 -13   3   8          0.08          4.62        10.00 o                         
 -12   3   8        130.80        111.09        22.26 o                         
 -11   3   8         25.07          5.87         8.01 o                         
 -10   3   8       1097.27        989.47        27.05 o                         
  -9   3   8         68.69         54.86         6.17 o                         
  -8   3   8        763.72        779.57        32.67 o                         
  -7   3   8         58.37         56.70         9.26 o                         
  -6   3   8        261.63        257.26        18.34 o                         
  -5   3   8         39.49         35.49         7.04 o                         
  -4   3   8        155.49        186.72        14.97 o                         
  -3   3   8        410.96        422.41        20.84 o                         
  -2   3   8        474.73        540.13        22.66 o                         
  -1   3   8        104.41         93.71         6.84 o                         
   0   3   8        209.45        220.88        13.76 o                         
   1   3   8          0.52         -0.31         2.82 o                         
   2   3   8        333.97        344.38        13.02 o                         
   3   3   8        185.67        185.26        10.37 o                         
   4   3   8         24.80         11.11         8.07 o                         
   5   3   8         17.54         24.29        14.22 o                         
   6   3   8          0.30          5.31         8.08 o                         
 -14   4   8         50.75         57.71        19.26 o                         
 -13   4   8          5.13         25.94        13.00 o                         
 -12   4   8        297.56        292.95        36.01 o                         
 -11   4   8          2.49         -2.46         9.07 o                         
 -10   4   8        399.41        365.73        17.46 o                         
  -9   4   8          0.05         -2.21         2.21 o                         
  -8   4   8        139.84        142.59        21.80 o                         
  -7   4   8          5.68         -8.22        10.90 o                         
  -6   4   8         61.27         80.74        11.39 o                         
  -5   4   8        442.82        491.63        25.40 o                         
  -4   4   8         92.98         93.15        10.68 o                         
  -3   4   8        138.84        154.15        13.66 o                         
  -2   4   8          1.04          0.30         3.35 o                         
  -1   4   8          7.72          3.69         3.58 o                         
   0   4   8        280.95        292.32        14.47 o                         
   1   4   8         70.58         63.48         7.21 o                         
   2   4   8        185.05        192.93        10.61 o                         
   3   4   8         64.72         56.58         8.12 o                         
   4   4   8          1.21         -1.66         8.81 o                         
   5   4   8          8.90         -7.32        13.28 o                         
 -14   5   8         70.63         55.69        19.20 o                         
 -13   5   8          0.03         -6.71         9.95 o                         
 -12   5   8         79.85         89.36        20.70 o                         
 -11   5   8        168.15        185.34        28.12 o                         
 -10   5   8          2.07         12.68         9.26 o                         
  -9   5   8          0.04         -6.21        10.05 o                         
  -8   5   8        124.11        108.55        19.75 o                         
  -7   5   8         34.00         36.96        12.95 o                         
  -6   5   8         40.32         54.18        13.41 o                         
  -5   5   8        104.10        106.82        13.12 o                         
  -4   5   8        243.16        246.38        18.27 o                         
  -3   5   8         14.17         16.53         6.06 o                         
  -2   5   8        199.39        215.75        16.13 o                         
  -1   5   8        142.53        150.53        13.62 o                         
   0   5   8        207.06        224.07        13.59 o                         
   1   5   8         23.70         20.32         6.90 o                         
   2   5   8          8.56          7.88         3.17 o                         
   3   5   8          1.94         20.77        11.93 o                         
   4   5   8          9.64         -2.87        10.03 o                         
 -14   6   8         72.01         81.74        22.49 o                         
 -13   6   8          9.09         30.72        14.45 o                         
 -12   6   8        284.39        318.00        38.03 o                         
 -11   6   8          0.83        -12.39        12.39 o                         
 -10   6   8        183.39        214.24        29.32 o                         
  -9   6   8         27.80         33.83        11.35 o                         
  -8   6   8        408.12        423.21        38.20 o                         
  -7   6   8        328.38        356.51        34.90 o                         
  -6   6   8        245.31        216.36        27.61 o                         
  -5   6   8        260.86        248.38        27.85 o                         
  -4   6   8         10.36          5.88         9.07 o                         
  -3   6   8         12.01         15.32         6.62 o                         
  -2   6   8         46.00         45.22        12.61 o                         
  -1   6   8         22.49         24.47         9.63 o                         
   0   6   8        562.17        622.83        29.05 o                         
   1   6   8         27.41         36.21         7.87 o                         
   2   6   8         29.72         25.49         6.34 o                         
   3   6   8          5.76        -10.25        10.65 o                         
 -14   7   8        114.71        110.70        25.59 o                         
 -13   7   8          3.46         -9.66         9.76 o                         
 -12   7   8        150.70        181.02        29.35 o                         
 -11   7   8         67.59         63.94        19.41 o                         
 -10   7   8          0.08        -13.11        13.11 o                         
  -9   7   8         23.83         20.47        10.81 o                         
  -8   7   8          9.12          0.55         7.93 o                         
  -7   7   8        190.15        215.91        28.84 o                         
  -6   7   8        287.92        260.32        30.04 o                         
  -5   7   8        270.99        274.26        31.38 o                         
  -4   7   8         15.80         14.97         4.08 o                         
  -3   7   8          9.37         19.66         4.86 o                         
  -2   7   8        198.54        206.40        25.18 o                         
  -1   7   8         46.75         12.58         8.18 o                         
   0   7   8          8.05         22.06         7.39 o                         
   1   7   8         13.86         17.08         6.24 o                         
   2   7   8         93.54        124.13        30.02 o                         
   3   7   8         14.21         20.24        16.16 o                         
 -14   8   8         25.73         10.80        13.16 o                         
 -13   8   8         16.81         18.01        12.80 o                         
 -12   8   8          6.61          9.88         9.59 o                         
 -11   8   8          1.51         13.22        10.69 o                         
 -10   8   8         14.07         19.87        11.03 o                         
  -9   8   8         30.84         17.98        11.37 o                         
  -8   8   8        116.62        110.04        22.18 o                         
  -7   8   8         80.13         64.90        16.80 o                         
  -6   8   8        244.26        214.28        28.53 o                         
  -5   8   8        132.77        121.49        22.75 o                         
  -4   8   8          0.01         -4.67         6.11 o                         
  -3   8   8         33.68         34.86         5.03 o                         
  -2   8   8          5.68          0.14         8.14 o                         
  -1   8   8         23.26          2.27         8.16 o                         
   0   8   8         12.73          8.67         5.73 o                         
   1   8   8          0.51         10.53         6.45 o                         
   2   8   8         10.83          4.89         9.56 o                         
 -13   9   8          0.27         -3.20         8.98 o                         
 -12   9   8         57.49         51.86        18.07 o                         
 -11   9   8          3.82         -8.68        11.78 o                         
 -10   9   8          5.52          4.35         9.34 o                         
  -9   9   8         29.18         30.34        12.41 o                         
  -8   9   8         28.21         25.39        14.85 o                         
  -7   9   8        282.31        270.39        34.72 o                         
  -6   9   8          0.11         -9.86         9.86 o                         
  -5   9   8        118.98        141.43        24.97 o                         
  -4   9   8          4.41          8.56         4.89 o                         
  -3   9   8         10.36         16.48         9.20 o                         
  -2   9   8        126.67        143.37        24.16 o                         
  -1   9   8         28.18         34.99        12.49 o                         
   0   9   8         20.63         26.58         8.75 o                         
 -13  10   8         19.15         10.03         9.57 o                         
 -12  10   8          0.59         -6.77         9.78 o                         
 -11  10   8          6.57         10.22        11.12 o                         
 -10  10   8         76.93         87.59        22.40 o                         
  -9  10   8          0.58          6.53         8.93 o                         
  -8  10   8         78.31         87.51        21.07 o                         
  -7  10   8        253.85        276.70        25.87 o                         
  -6  10   8          0.66         10.82        11.08 o                         
  -5  10   8          0.33          0.41         4.08 o                         
  -4  10   8          0.70         16.36        11.49 o                         
  -3  10   8          3.71          0.96         8.52 o                         
  -2  10   8         21.76          9.45         9.34 o                         
  -1  10   8          6.38          4.56         6.92 o                         
 -12  11   8         12.16          7.02        11.60 o                         
 -11  11   8         61.35         70.17        22.82 o                         
 -10  11   8         13.66         39.26        17.18 o                         
  -9  11   8          3.40         -9.20        10.35 o                         
  -8  11   8         16.00          7.52         8.65 o                         
  -7  11   8         53.09         62.94        19.78 o                         
  -6  11   8         23.28         32.44         9.10 o                         
  -5  11   8          0.21          4.57         8.51 o                         
  -4  11   8          1.65          1.71         8.27 o                         
  -3  11   8          0.64        -16.10        16.10 o                         
 -10  12   8          0.07         -3.04         9.09 o                         
  -9  12   8        154.26        165.53        23.05 o                         
  -8  12   8         18.41         30.55        15.45 o                         
  -7  12   8         32.17         14.94        13.84 o                         
  -6  12   8          6.42         -6.99        10.53 o                         
  -5  12   8          0.46        -13.52        13.52 o                         
   1 -14   9         33.85         38.65        16.22 o                         
   2 -14   9          0.15         18.57         8.82 o                         
   3 -14   9         63.35         73.13        15.11 o                         
  -2 -13   9         11.58         12.11        11.66 o                         
  -1 -13   9         17.68         15.26        12.82 o                         
   0 -13   9          7.72         16.09        12.10 o                         
   1 -13   9         44.32         74.47        27.85 o                         
   2 -13   9         36.39         31.21         9.22 o                         
   3 -13   9        194.25        224.35        23.22 o                         
   4 -13   9         10.61         -2.50         6.64 o                         
   5 -13   9          4.20          3.22         8.65 o                         
   6 -13   9          5.94         -0.52         7.09 o                         
  -4 -12   9         18.66         14.77        14.78 o                         
  -3 -12   9          0.16         -4.67        10.33 o                         
  -2 -12   9          0.00         -7.01        11.56 o                         
  -1 -12   9          4.41         -1.15         8.36 o                         
   0 -12   9         63.51        110.48        24.65 o                         
   1 -12   9          4.39         -1.55         5.98 o                         
   2 -12   9         52.80         55.15        12.38 o                         
   3 -12   9          3.79         12.37         5.89 o                         
   4 -12   9          0.97         -0.15        16.86 o                         
   5 -12   9          0.20         -5.63         5.63 o                         
   6 -12   9         15.16          1.20         5.02 o                         
   7 -12   9         19.98         21.84        10.40 o                         
  -5 -11   9          1.11         -4.56        10.62 o                         
  -4 -11   9         12.13         19.36        14.13 o                         
  -3 -11   9         38.84         44.69        19.14 o                         
  -2 -11   9         14.19          7.25         8.36 o                         
  -1 -11   9         12.32         20.60        12.83 o                         
   0 -11   9          3.34         13.39         7.47 o                         
   1 -11   9         13.97         24.47         5.57 o                         
   2 -11   9         82.35         73.60        11.94 o                         
   3 -11   9         38.22         26.98         8.15 o                         
   4 -11   9         88.03         91.21        11.12 o                         
   5 -11   9          2.55          0.60         4.61 o                         
   6 -11   9         43.49         38.67         7.43 o                         
   7 -11   9          1.56          3.46        19.91 o                         
  -6 -10   9         47.30         63.70        21.24 o                         
  -5 -10   9          1.40         12.82        10.94 o                         
  -4 -10   9          0.41          9.01        10.47 o                         
  -3 -10   9         17.63          7.78         9.54 o                         
  -2 -10   9          2.43         -7.59         8.72 o                         
  -1 -10   9        188.19        186.68        12.32 o                         
   0 -10   9         30.36         26.50         5.37 o                         
   1 -10   9          0.05         -3.37         3.37 o                         
   2 -10   9         12.76         15.47         5.75 o                         
   3 -10   9         30.72         22.90         5.52 o                         
   4 -10   9         22.16         26.82         6.62 o                         
   5 -10   9          0.11         -5.12         5.12 o                         
   6 -10   9          0.73          1.28         3.80 o                         
   7 -10   9         27.78         29.44        14.47 o                         
   8 -10   9         47.97         56.76        13.72 o                         
  -7  -9   9         13.16          1.02         9.23 o                         
  -6  -9   9         21.68         33.30        15.80 o                         
  -5  -9   9          9.20          9.16        11.13 o                         
  -4  -9   9          2.72          3.82         7.66 o                         
  -3  -9   9        172.95        190.90        16.61 o                         
  -2  -9   9         34.86         29.81         6.50 o                         
  -1  -9   9        302.18        303.12        15.24 o                         
   0  -9   9        196.32        193.51        12.95 o                         
   1  -9   9        139.85        153.48        10.34 o                         
   2  -9   9        511.44        558.03        16.96 o                         
   3  -9   9        638.33        654.65        20.98 o                         
   4  -9   9          0.09          1.70         3.61 o                         
   5  -9   9          8.36          7.11         4.04 o                         
   6  -9   9         73.58         82.97         9.09 o                         
   7  -9   9         25.19         21.66        11.07 o                         
   8  -9   9        133.23        143.98        19.90 o                         
  -8  -8   9          6.86         15.78        12.96 o                         
  -7  -8   9          6.01         10.93        10.15 o                         
  -6  -8   9          2.47          4.75        10.26 o                         
  -5  -8   9         69.15         70.91        18.51 o                         
  -4  -8   9        197.03        197.72        16.11 o                         
  -3  -8   9        252.08        251.80        18.57 o                         
  -2  -8   9        168.96        165.56        12.70 o                         
  -1  -8   9         40.16         32.30         4.60 o                         
   0  -8   9         98.13         83.27         6.54 o                         
   1  -8   9         11.07          8.26         2.93 o                         
   2  -8   9        675.33        711.13        20.71 o                         
   3  -8   9         58.75         67.31         6.63 o                         
   4  -8   9         59.76         64.65         7.29 o                         
   5  -8   9          3.64         10.40         6.46 o                         
   6  -8   9         27.43         33.88         5.37 o                         
   7  -8   9          5.84          4.45         5.84 o                         
   8  -8   9          0.15         -2.55         5.89 o                         
  -9  -7   9         18.34         28.58        11.45 o                         
  -8  -7   9         48.07         61.72        20.47 o                         
  -7  -7   9          5.67         -3.31        10.32 o                         
  -6  -7   9        213.92        226.20        32.58 o                         
  -5  -7   9        213.35        208.59        29.28 o                         
  -4  -7   9        116.12        135.96        23.92 o                         
  -3  -7   9        274.92        295.37        16.39 o                         
  -2  -7   9         26.62         25.49         8.54 o                         
  -1  -7   9         28.80         31.13         6.07 o                         
   0  -7   9        105.58        113.36         7.24 o                         
   1  -7   9        189.42        209.97        10.71 o                         
   2  -7   9        890.72        899.83        25.89 o                         
   3  -7   9          4.94          4.21         3.90 o                         
   4  -7   9         11.39          9.23         2.34 o                         
   5  -7   9        250.24        256.96        12.61 o                         
   6  -7   9         37.09         37.60         9.37 o                         
   7  -7   9          2.19          1.88         7.90 o                         
   8  -7   9          3.82          8.39         6.38 o                         
 -10  -6   9          0.12         10.64        11.96 o                         
  -9  -6   9         44.80         39.92        16.04 o                         
  -8  -6   9          0.33         -2.64         6.69 o                         
  -7  -6   9         47.69         43.16        15.36 o                         
  -6  -6   9          5.86         -8.71         9.90 o                         
  -5  -6   9         39.02         44.02        14.32 o                         
  -4  -6   9         73.02         62.17        15.67 o                         
  -3  -6   9        165.63        163.72        11.89 o                         
  -2  -6   9          5.89          2.59         2.17 o                         
  -1  -6   9        107.00        104.81        13.01 o                         
   0  -6   9          0.59         10.43         6.89 o                         
   1  -6   9          0.08          4.52         3.24 o                         
   2  -6   9         21.42         18.19         4.35 o                         
   3  -6   9        119.01        134.73         6.95 o                         
   4  -6   9        148.63        138.26         8.31 o                         
   5  -6   9         75.84         72.28        11.56 o                         
   6  -6   9        187.25        244.16        32.72 o                         
   7  -6   9          1.00         -2.51         5.24 o                         
   8  -6   9         17.84         25.84        12.44 o                         
 -11  -5   9          6.41         17.38        13.66 o                         
 -10  -5   9          5.96         15.76        13.11 o                         
  -9  -5   9          0.01         -6.39         9.90 o                         
  -8  -5   9         77.63         81.44        20.26 o                         
  -7  -5   9        245.22        224.65        21.94 o                         
  -6  -5   9        166.76        145.82        22.65 o                         
  -5  -5   9        416.00        340.01        33.41 o                         
  -4  -5   9         79.11         94.69        18.42 o                         
  -3  -5   9        339.84        339.14        10.75 o                         
  -2  -5   9         88.83         89.01         5.37 o                         
  -1  -5   9        349.80        354.36        11.81 o                         
   0  -5   9        276.46        300.32        12.36 o                         
   1  -5   9         86.99         64.32         8.40 o                         
   2  -5   9         10.14          4.18         4.46 o                         
   3  -5   9         12.29         11.06         5.30 o                         
   4  -5   9        247.18        263.92        19.73 o                         
   5  -5   9        134.77        112.45        13.51 o                         
   6  -5   9         57.39         91.69        13.62 o                         
   7  -5   9          1.14          5.04         5.62 o                         
   8  -5   9          0.53          4.65         5.36 o                         
 -11  -4   9          0.80          1.14         9.72 o                         
 -10  -4   9         61.41         78.90        20.47 o                         
  -9  -4   9        116.74        110.44        23.37 o                         
  -8  -4   9          6.76          5.59        10.28 o                         
  -7  -4   9        292.78        305.65        33.01 o                         
  -6  -4   9        263.43        293.84        21.66 o                         
  -5  -4   9        215.88        186.42        16.35 o                         
  -4  -4   9        123.44        126.94         6.65 o                         
  -3  -4   9        270.72        293.57        10.32 o                         
  -2  -4   9         10.48          7.36         1.96 o                         
  -1  -4   9         80.42         78.25         5.36 o                         
   0  -4   9         15.52         13.38         2.35 o                         
   1  -4   9        181.68        174.66         8.92 o                         
   2  -4   9        115.82        103.91        17.16 o                         
   3  -4   9        537.91        534.12        25.88 o                         
   4  -4   9         14.04          5.17         4.48 o                         
   5  -4   9         44.42         36.35         8.22 o                         
   6  -4   9          6.47          7.66         5.00 o                         
   7  -4   9          9.15          1.11         5.57 o                         
   8  -4   9          0.80         23.46        15.80 o                         
 -12  -3   9          4.94         -1.42         9.28 o                         
 -11  -3   9          0.27          8.21        10.13 o                         
 -10  -3   9        264.71        298.54        36.19 o                         
  -9  -3   9         78.24         81.64        18.35 o                         
  -8  -3   9        164.12        180.10        15.49 o                         
  -7  -3   9        328.25        320.99        21.44 o                         
  -6  -3   9        648.13        658.46        43.99 o                         
  -5  -3   9        289.74        266.58        13.42 o                         
  -4  -3   9         97.54         97.12         5.83 o                         
  -3  -3   9          2.46         -0.03         2.65 o                         
  -2  -3   9         17.92         15.42         2.73 o                         
  -1  -3   9          2.81          0.12         1.82 o                         
   0  -3   9        217.80        232.89         8.62 o                         
   1  -3   9       1089.26       1107.47        16.64 o                         
   2  -3   9        189.68        147.68        20.80 o                         
   3  -3   9         78.77         74.99        16.31 o                         
   4  -3   9        129.22        121.47        12.25 o                         
   5  -3   9          0.11          4.03         4.45 o                         
   6  -3   9          0.03          4.10         4.55 o                         
   7  -3   9         43.42         43.33        16.58 o                         
   8  -3   9          1.08        -16.42        16.42 o                         
 -12  -2   9         27.23         11.02        13.70 o                         
 -11  -2   9         25.46         30.88        13.62 o                         
 -10  -2   9         81.55        100.09        10.49 o                         
  -9  -2   9         13.25         16.86         4.96 o                         
  -8  -2   9        371.73        387.22        13.60 o                         
  -7  -2   9        140.79        140.78        10.46 o                         
  -6  -2   9       1411.76       1429.82        33.57 o                         
  -5  -2   9         48.81         57.76        10.39 o                         
  -4  -2   9          1.06          1.38         4.28 o                         
  -3  -2   9         20.03         18.75         2.73 o                         
  -2  -2   9        328.65        327.97        11.76 o                         
  -1  -2   9          7.88         10.82         3.67 o                         
   0  -2   9        272.73        251.50         8.17 o                         
   1  -2   9          2.52         -2.61         2.61 o                         
   2  -2   9         90.19        101.63        18.17 o                         
   3  -2   9         16.19          1.14         7.42 o                         
   4  -2   9         50.87         33.60        13.80 o                         
   5  -2   9         23.17         26.15        11.19 o                         
   6  -2   9          3.24          0.28        10.55 o                         
   7  -2   9          3.76          3.40         8.38 o                         
 -13  -1   9         98.98        134.43        29.14 o                         
 -12  -1   9         31.45         34.59        18.09 o                         
 -11  -1   9          3.33          0.34         7.53 o                         
 -10  -1   9         84.51        114.44        23.00 o                         
  -9  -1   9        130.91        136.59         9.65 o                         
  -8  -1   9        353.18        333.70        19.89 o                         
  -7  -1   9       1047.29       1040.07        30.34 o                         
  -6  -1   9         22.15         25.56         5.35 o                         
  -5  -1   9       1171.80       1199.46        29.99 o                         
  -4  -1   9         10.16          8.58         3.22 o                         
  -3  -1   9          8.13          9.99         3.95 o                         
  -2  -1   9        330.93        306.91        13.02 o                         
  -1  -1   9         12.85          8.92         2.08 o                         
   0  -1   9        675.35        672.60        12.69 o                         
   1  -1   9          0.01          6.51        10.27 o                         
   2  -1   9        320.53        304.98        31.64 o                         
   3  -1   9          1.26        -11.85        12.84 o                         
   4  -1   9         90.09         83.78        18.62 o                         
   5  -1   9         48.23         52.44        17.82 o                         
   6  -1   9          0.07        -10.83        10.83 o                         
   7  -1   9          0.03         12.42        13.15 o                         
 -13   0   9          0.04         -8.99         9.53 o                         
 -12   0   9         56.92         69.60        22.00 o                         
 -11   0   9          5.84        -12.81        12.81 o                         
 -10   0   9        290.43        292.36        15.52 o                         
  -9   0   9          4.42          4.75         3.63 o                         
  -8   0   9        286.95        277.76        13.55 o                         
  -7   0   9        170.50        188.57        25.35 o                         
  -6   0   9       1881.06       2026.83        61.94 o                         
  -5   0   9        102.89        100.81         7.27 o                         
  -4   0   9          9.80          8.82         2.83 o                         
  -3   0   9        479.17        473.69        16.66 o                         
  -2   0   9        153.04        129.03        13.56 o                         
  -1   0   9        186.88        179.98         7.77 o                         
   0   0   9        393.58        382.96         9.61 o                         
   1   0   9        884.08        882.49        22.92 o                         
   2   0   9       1440.51       1501.04        69.27 o                         
   3   0   9         13.01         14.97         8.55 o                         
   4   0   9         72.34         64.35        15.92 o                         
   5   0   9         28.75         40.97        13.64 o                         
   6   0   9          2.22         24.15        12.96 o                         
   7   0   9         37.45         51.55        19.23 o                         
 -13   1   9          1.01         -1.70         7.95 o                         
 -12   1   9         45.21         36.10        15.69 o                         
 -11   1   9          0.88          7.68         5.20 o                         
 -10   1   9        141.44        144.48        11.03 o                         
  -9   1   9         95.25         94.68         8.46 o                         
  -8   1   9        514.38        504.37        18.30 o                         
  -7   1   9        828.38        867.70        51.19 o                         
  -6   1   9        221.25        235.06        14.19 o                         
  -5   1   9        750.26        701.09        19.13 o                         
  -4   1   9        129.34        150.25        12.87 o                         
  -3   1   9        338.40        362.50        15.60 o                         
  -2   1   9        334.55        351.78        17.26 o                         
  -1   1   9       1370.19       1367.50        40.31 o                         
   0   1   9        163.19        184.92         9.10 o                         
   1   1   9         19.69         20.82         2.76 o                         
   2   1   9        150.49        156.16        10.32 o                         
   3   1   9        330.84        280.97        26.03 o                         
   4   1   9         42.86         41.17        15.53 o                         
   5   1   9         64.00         86.76        21.86 o                         
   6   1   9         10.98         16.98        11.08 o                         
 -14   2   9         14.29         15.73        12.67 o                         
 -13   2   9         38.36         28.90        13.06 o                         
 -12   2   9        142.95        155.40        27.30 o                         
 -11   2   9         26.19         41.01         6.24 o                         
 -10   2   9          0.05          0.08         2.46 o                         
  -9   2   9        102.36         82.41         7.62 o                         
  -8   2   9          0.02        -12.56        12.56 o                         
  -7   2   9        178.14        166.61        22.24 o                         
  -6   2   9         84.14         92.29        11.36 o                         
  -5   2   9        115.48        120.30         7.33 o                         
  -4   2   9        331.76        359.49        20.01 o                         
  -3   2   9        180.82        166.50        13.16 o                         
  -2   2   9         41.16         36.46         5.43 o                         
  -1   2   9         19.75         17.14         4.26 o                         
   0   2   9        345.56        346.46        13.49 o                         
   1   2   9         58.25         53.55         4.80 o                         
   2   2   9          1.59         -0.43         1.71 o                         
   3   2   9          1.64         -1.25         9.13 o                         
   4   2   9          0.26         -2.23         8.10 o                         
   5   2   9         10.85          7.77        12.35 o                         
   6   2   9          0.09         -1.75         8.72 o                         
 -14   3   9          8.04          4.30         8.65 o                         
 -13   3   9          9.08          7.55        11.68 o                         
 -12   3   9         63.35         79.57        19.71 o                         
 -11   3   9         14.86          9.91         4.78 o                         
 -10   3   9         24.14         14.90         2.87 o                         
  -9   3   9         22.40         13.13         4.74 o                         
  -8   3   9        718.57        698.55        47.08 o                         
  -7   3   9          0.21          6.32         7.61 o                         
  -6   3   9         81.57         68.19        10.59 o                         
  -5   3   9         20.59          7.49         8.24 o                         
  -4   3   9          5.03          0.86         3.97 o                         
  -3   3   9         64.42         67.60         9.32 o                         
  -2   3   9        415.08        441.05        17.99 o                         
  -1   3   9        693.91        717.98        21.95 o                         
   0   3   9        190.15        186.89        10.88 o                         
   1   3   9        101.58        105.77         7.32 o                         
   2   3   9         57.87         49.52         5.82 o                         
   3   3   9         17.70         11.79        10.45 o                         
   4   3   9          7.36         16.23        11.90 o                         
   5   3   9         20.60         21.01        13.84 o                         
 -14   4   9          0.12          4.36         7.75 o                         
 -13   4   9          9.50          5.53        10.07 o                         
 -12   4   9         92.58        106.30        21.66 o                         
 -11   4   9         12.97          8.72         2.96 o                         
 -10   4   9        214.60        205.92        28.61 o                         
  -9   4   9         55.06         66.99        16.25 o                         
  -8   4   9         26.95         22.30         9.93 o                         
  -7   4   9         39.99         43.17        12.85 o                         
  -6   4   9         58.64         47.00        12.91 o                         
  -5   4   9        408.80        451.24        40.96 o                         
  -4   4   9         21.03         21.81         6.29 o                         
  -3   4   9        238.69        300.19        18.95 o                         
  -2   4   9          5.51          7.38         4.53 o                         
  -1   4   9        341.43        373.56        17.10 o                         
   0   4   9         80.10         75.37         7.67 o                         
   1   4   9        182.41        186.66        11.51 o                         
   2   4   9        103.59        124.71        10.29 o                         
   3   4   9          2.31          5.85         7.81 o                         
   4   4   9          0.08         -8.11         9.29 o                         
 -14   5   9         39.82         47.36        17.62 o                         
 -13   5   9         21.62         41.78        15.42 o                         
 -12   5   9         39.42         43.85        15.66 o                         
 -11   5   9          1.21         -0.63         9.72 o                         
 -10   5   9         37.91          8.25        10.88 o                         
  -9   5   9          3.71          4.06        10.36 o                         
  -8   5   9        249.26        233.09        29.67 o                         
  -7   5   9          5.65        -12.49        12.49 o                         
  -6   5   9          6.44         -0.06         8.56 o                         
  -5   5   9        187.70        180.22        24.44 o                         
  -4   5   9         61.44         58.53         9.45 o                         
  -3   5   9         11.42          9.09         8.36 o                         
  -2   5   9         59.52         63.62         9.13 o                         
  -1   5   9        279.43        309.26        16.47 o                         
   0   5   9          1.20          0.30         3.71 o                         
   1   5   9          0.14          2.90         4.89 o                         
   2   5   9          1.94         -5.92         5.92 o                         
   3   5   9          0.76         24.65        13.93 o                         
   4   5   9          0.53         -8.18        11.68 o                         
 -14   6   9         21.71          5.16        10.95 o                         
 -13   6   9         22.93         13.70        11.84 o                         
 -12   6   9          6.77         23.42        12.01 o                         
 -11   6   9          3.77         -3.82         9.27 o                         
 -10   6   9          5.87         -7.56         7.56 o                         
  -9   6   9         36.96         38.87        13.27 o                         
  -8   6   9        195.67        188.39        25.83 o                         
  -7   6   9       1196.52       1224.22        64.30 o                         
  -6   6   9         23.59         22.94        12.99 o                         
  -5   6   9        193.58        219.73        27.23 o                         
  -4   6   9         26.82          9.76         7.74 o                         
  -3   6   9         71.98         66.64        10.80 o                         
  -2   6   9         12.50          6.54         6.62 o                         
  -1   6   9         90.84        103.63        13.04 o                         
   0   6   9         72.65         81.81        11.26 o                         
   1   6   9        137.46        140.57        14.53 o                         
   2   6   9          0.33          5.96         5.96 o                         
   3   6   9          1.79         14.87        12.34 o                         
 -14   7   9         60.86         57.77        20.82 o                         
 -13   7   9          4.10         -2.34         7.98 o                         
 -12   7   9        115.65        127.80        26.80 o                         
 -11   7   9         38.25         45.50        16.58 o                         
 -10   7   9         71.61         55.12        16.27 o                         
  -9   7   9         16.45         13.31        10.89 o                         
  -8   7   9         47.51         67.84        17.53 o                         
  -7   7   9       1212.36       1252.45        68.72 o                         
  -6   7   9          6.94         23.90        11.29 o                         
  -5   7   9        188.66        190.67        26.66 o                         
  -4   7   9          1.14         -2.55         5.55 o                         
  -3   7   9         66.90         78.97         7.38 o                         
  -2   7   9         12.36          3.07         7.81 o                         
  -1   7   9          0.01         -5.62         5.62 o                         
   0   7   9          2.15          3.75         9.97 o                         
   1   7   9          8.87         28.18        11.94 o                         
   2   7   9          1.98         -2.15         5.71 o                         
 -13   8   9          7.83         35.12        15.59 o                         
 -12   8   9          0.55         -1.47         8.81 o                         
 -11   8   9          0.93         -0.94         7.92 o                         
 -10   8   9          4.66         15.86        12.52 o                         
  -9   8   9         20.40         19.02        11.97 o                         
  -8   8   9         71.57         86.69        19.47 o                         
  -7   8   9          0.02         10.34        12.04 o                         
  -6   8   9          3.56        -13.76        13.76 o                         
  -5   8   9          7.39          6.34         5.81 o                         
  -4   8   9         55.66         56.05         8.67 o                         
  -3   8   9         63.20         57.19        16.97 o                         
  -2   8   9         17.30         11.28         9.45 o                         
  -1   8   9          0.09         -2.21         5.03 o                         
   0   8   9         21.54         20.21         7.27 o                         
   1   8   9          0.12          3.71         7.55 o                         
 -13   9   9          8.46         12.49        13.60 o                         
 -12   9   9          3.36          0.68         8.56 o                         
 -11   9   9          3.93          5.24        11.47 o                         
 -10   9   9          9.07          9.08         9.02 o                         
  -9   9   9         43.02         34.38        16.10 o                         
  -8   9   9          4.10          0.77         7.93 o                         
  -7   9   9        134.99        166.02        27.76 o                         
  -6   9   9         52.51         61.55        12.23 o                         
  -5   9   9          2.40          1.12         8.79 o                         
  -4   9   9          7.00          9.12         8.44 o                         
  -3   9   9         22.25         22.63        11.53 o                         
  -2   9   9          3.30        -14.48        14.48 o                         
  -1   9   9          3.36          4.65         5.87 o                         
 -12  10   9          0.81          8.55        11.04 o                         
 -11  10   9          3.34        -13.16        13.16 o                         
 -10  10   9          9.37          6.33         9.21 o                         
  -9  10   9        196.13        233.69        35.34 o                         
  -8  10   9        176.08        179.86        31.02 o                         
  -7  10   9        295.96        369.03        30.17 o                         
  -6  10   9          2.78         -5.35         7.57 o                         
  -5  10   9          0.17          8.50         9.41 o                         
  -4  10   9          9.06          4.51         9.38 o                         
  -3  10   9          4.70          0.01         7.55 o                         
  -2  10   9          0.38         -5.27        10.66 o                         
 -11  11   9         17.29         10.63         9.90 o                         
 -10  11   9         20.70          9.44        10.95 o                         
  -9  11   9         10.27         19.10        13.68 o                         
  -8  11   9         17.20         11.78         8.03 o                         
  -7  11   9          0.62        -12.52        12.52 o                         
  -6  11   9          2.79         15.05        11.47 o                         
  -5  11   9          2.62         -6.74        10.86 o                         
  -4  11   9         16.59         13.54        12.07 o                         
  -1 -13  10         16.38         18.60        14.84 o                         
   0 -13  10          0.06          4.48         9.22 o                         
   1 -13  10          1.29          1.95         7.82 o                         
   2 -13  10          0.55         -4.43         8.50 o                         
   3 -13  10        165.52        184.24        21.18 o                         
   4 -13  10         83.01         76.16        13.80 o                         
  -3 -12  10          8.46          8.18        11.27 o                         
  -2 -12  10          0.23          1.70         9.24 o
[truncated: 156,250 more chars]
